# Supplementary material for: How Digital Are the Digital Humanities? An Analysis of Two Scholarly Blogging Platforms
Source: PLoS One. 2015 Feb 12;10(2):e0115035. doi: 10.1371/journal.pone.0115035 (PMC4326279; doi:10.1371/journal.pone.0115035)
Supplement: S1 Materials — (ZIP) [file pone.0115035.s001.zip › hastac.data.txt]

2009-08-14 01:04:36
<p><img src="/files/legacy/u1405/HASTACdefined.jpg" alt="" width="680" height="230" /></p>
<p><br /><strong>The challenge:</strong><br /><br />What would our research, technology design, and thinking look like if we took seriously the momentous opportunities and challenges for learning posed by our digital era?&nbsp; What happens when we stop privileging traditional ways of organizing knowledge (by fields, disciplines, and majors or minors) and turn attention instead to alternative modes of creating, innovating, and critiquing that better address the interconnected, interactive global nature of knowledge today, both in the classroom and beyond?<br /><br /><br /><br /><strong>The response:</strong><br /><br />HASTAC ("haystack") is a network of individuals and institutions inspired by the possibilities that new technologies offer us for shaping how we learn, teach, communicate, create, and organize our local and global communities.&nbsp; We are motivated by the conviction that the digital era provides rich opportunities for informal and formal learning and for collaborative, networked research that extends across traditional disciplines, across the boundaries of academe and community, across the "two cultures" of humanism and technology, across the divide of thinking versus making, and across social strata and national borders.<br /><br /><br /><strong>The solution:</strong><br /><br />You.&nbsp; HASTAC is open to anyone.&nbsp; One joins simply by <a href="http://hastac.org/user">registering on the HASTAC website</a>.&nbsp; Once registered, you can contribute to the community by sharing your work and ideas with others in the HASTAC community, by hosting HASTAC events online or in your region, by initiating conversations, or by working collaboratively with others in the HASTAC network.&nbsp; HASTAC is, in effect, what you make us and change is our byword.&nbsp; HASTAC's scope and mission are fluid, constantly changing to meet the opportunities and challenges presented by the ever-shifting terrain of today's digital world and morphing with the needs and goals of our network members.<br /><br />Many of our members are academics or others affiliated with universities at any stage of their careers, from students to senior professors.&nbsp; Other HASTAC community members are public intellectuals, artists, citizen journalists and scholars, educators, software or hardware designers, scientists specializing in human-computer interfaces, gamers, programmers, librarians, museum curators, IT specialists, publishers, social and political organizers and interested others who use the potential of the Internet and mobile technologies for new forms of communication and social action.<br /><br />Specializations include the full range of the humanities and social sciences, the arts, music, new media arts, journalism, communications, digital humanities, cultural studies, race, gender, and sexuality studies, and global studies, as well as all computational fields, visualization and auditory sciences, information science, and engineering, plus those interested in intellectual property issues, and those concerned with social entrepreneurship, philanthropy, and public policy on a local or global scale.<br /><br /></p>

2011-07-25 16:57:05
<img src="http://new.hastac.org/files/imagecache/Small/files/legacy/images/rice.gif" alt="" title=""  style="float:right;" /><p>The Humanities Research Center at Rice University fosters scholarly research and intellectual community in the humanities broadly understood, facilitates scholarly work between the School of Humanities and other areas of Rice University, and leads institutional change by partnering with other foundations, centers, research institutions, and universities. The Center strives to bring a dynamic element to research and teaching by developing "intellectual liquidity" within and between Humanities and the sciences, information and communications technologies, and the professions.  Furthermore, the Center serves as the nucleus within the University where the disciplinary changes that will shape its future can be profitably reflected on and anticipated. For a university the size of Rice, these collaborations--both within the university and beyond it--are crucial to stimulating innovation and new research. In short, the Center is an agent of intellectual integration, within and beyond the School of Humanities.</p>

2009-07-09 13:13:54
<p><strong>What are HASTAC Centers &amp; Institutions?</strong></p>
<p>HASTAC Centers and Institutions are all centers and institutions whose members have sponsored HASTAC <a href="events">events</a>, served as <a title="Steering Committee" href="leadership">Steering Committee</a> members, mentored <a title="HASTAC Scholars" href="scholars">HASTAC Scholars</a>, attended HASTAC planning meetings, and otherwise promoted and contributed to HASTAC.&nbsp; The list includes top research universities, underfunded community colleges, HBCU's and other minority-serving institutions, as well as supercomputing centers, grid computing centers and major scientific research labs in the U.S. and abroad.</p>
<p><strong>How can my center/institution become affiliated?</strong><br class="tertd" />To become an institutional affiliate of HASTAC, <a title="HASTAC Contact Form" href="contact">write to us</a> to make a case for how you and your institution will support and contribute to our network.</p>

2009-01-19 16:51:33
<p><b>Humanities, Art, Science and Technology Advanced Collaboratory</b></p><p>Praesent nunc orci, porta non, tristique ut, consequat vel, mi. Cras urna magna, facilisis in, suscipit non, tincidunt iaculis, turpis. Sed aliquam quam eget velit. Praesent scelerisque. Cras sit amet sem sed nisl vehicula posuere. Lorem ipsum dolor sit amet, consectetuer adipiscing elit. Etiam fermentum, quam eget tincidunt vehicula, tellus sapien commodo nibh, sed porttitor lorem tortor sit amet orci. Morbi ut odio nec libero hendrerit scelerisque. Vivamus orci dui, aliquam quis, convallis vel, molestie in, leo. Nam sit amet nisi. Sed sapien magna, elementum at, elementum quis, tempor non, neque. Nunc velit dolor, commodo eu, tempor id, pretium vel, arcu. Fusce blandit blandit risus. urna magna, facilisis in, suscipit non, tincidunt iaculis, turpis. Sed aliquam quam eget velit. urna magna, facilisis in, suscipit non, tincidunt iaculis, turpis. Sed aliquam quam eget velit.</p>

2009-08-04 17:45:00
<p>We are looking for high-quality research papers that introduce new ideas to the field and stimulate future trends. The SIGGRAPH Technical Papers program is a premier international forum for disseminating new scholarly work in computer graphics and interactive techniques. So, submitted papers must be novel (they cannot overlap substantially with any paper previously accepted for publication or under review by any conference or journal during the SIGGRAPH review process), and they must adhere to the highest scientific standards.</p>
<p>In addition to the core topics of modeling, animation, rendering, imaging, and human-computer interaction, we encourage submissions from areas related to computer graphics: scientific visualization, information visualization, computer-aided design, computer vision, audio, robotics, and applications such as film special effects and computer games. This list is not exhaustive. As always, excellence of the ideas is the predominant acceptance criterion.</p>
<p>For more information about what topics are encouraged for submission and what changes have been made to the submission process, please refer to the list of <a href="http://www.siggraph.org/s2009/submissions/technical_papers/faqs.php">Frequently Asked Questions</a>.  If you cannot find an answer to your question there, feel free to contact the  <a href="http://www.siggraph.org/s2009/contact/index.php?default=Technical%20Papers">Technical Papers Chair</a>.</p>

2011-07-26 20:29:56
Praesent nunc orci, porta non, tristique ut, consequat vel, mi. Cras urna magna, facilisis in, suscipit non, tincidunt iaculis, turpis. Sed aliquam quam eget velit.


2011-07-25 16:57:05
<img src="http://new.hastac.org/files/imagecache/Small/files/legacy/images/2.png.thumb_.jpg.png" alt="" title=""  style="float:right;" />The processes of inquiry encompassing imagination, exploration, discovery, and reflection are universal among artists, scholars, scientists, and engineers. All seek to uncover new knowledge through innovations that will improve our lives and communicate new ways of understanding ourselves and the universe. The Center for Digital Arts and Experimental Media (DXARTS) is a creative research convergence zone for intrepid artists and scholars who are pioneers of an unfolding new era in the arts.

The DXARTS program embraces an expansive range of arts practice, theory, and research across multiple disciplines. The Center is home to its own undergraduate and graduate degree programs, but welcomes into its facilities and courses many who are not directly affiliated with one of these programs.

Faculty and students at DXARTS may focus their work in a particular area of experimental arts (Digital Video, Digital Media Art, Computer Music and Sound Art, Computer Animation, Design Computing, Mechatronics, and so on), or they may pursue areas of creative research that have no media allegiance overlapping with and drawing from several or many different areas. Whatever the case, artists and scholars working at DXARTS engage in teaching, learning, and research within the synergistic, multidisciplinary setting of Centers labs, studios, classrooms, and offices.

A common thread running through all of the work at DXARTS is the implicit maxim to discover new knowledge we must challenge all assumptions (and to be true to this idea, we would challenge even this assumption!). DXARTS is a place where the ideas and outcomes of creative arts research are in an ongoing state of becoming. 

2011-07-25 16:57:37
<img src="http://new.hastac.org/files/imagecache/Small/files/legacy/images/chnm.jpg" alt="" title=""  style="float:right;" /><p>Since 1994 under the founding direction of Roy Rosenzweig, the Center for History and New Media (CHNM) at George Mason University has used digital media and computer technology to democratize history—to incorporate multiple voices, reach diverse audiences, and encourage popular participation in presenting and preserving the past.  CHNM uses digital media and technology to preserve and present history online, transform scholarship across the humanities, and advance historical education and understanding. Each year CHNM’s many project websites receive over 16 million visitors, and over a million people rely on its digital tools to teach, learn, and conduct research.  CHNM’s work has been recognized with major awards and grants from the American Historical Association, the National Humanities Center, the National Endowment for the Humanities, the Department of Education, the Library of Congress, the Institute of Museum and Library Services, the American Council of Learned Societies, and the Mellon, Sloan, Hewlett, Rockefeller, Gould, Delmas, and Kellogg foundations.</p>

2011-07-25 16:57:15
<img src="http://new.hastac.org/files/imagecache/Small/files/legacy/images/isis.jpg" alt="" title=""  style="float:right;" /><p>Information Science + Information Studies (ISIS)  Our mission is to study and create new information technologies and to analyze their impact on art, culture, science, commerce, society, and the environment.</p>

2009-02-20 23:49:32
<img src="/hastac/files/legacy/HASTACscholarsLogo_0.jpg" align="left" height="185" width="185" />The HASTAC Scholars fellowship program recognizes graduate and undergraduate students who are engaged in innovative work across the areas of technology, the arts, the humanities, and the social sciences. This group of select Scholars from institutions across the nation will act as the eyes and ears of HASTAC’s virtual network, bringing the work happening on their campuses and in their region to international attention. The Scholars will spend the year as part of a virtual community of fifty students creating, reporting on, blogging, vlogging, and podcasting events related to digital media and learning for an international audience. The HASTAC Scholars will also orchestrate a regular discussion forum on the HASTAC web site featuring their own ground-breaking research and interests alongside those of leaders and innovators in the digital humanities, such as social networking pioneer Howard Rheingold, open source scholar Christopher Kelty, and Director of the Office of Digital Humanities for the National Endowment for the Humanities, Brett Bobley.

2009-08-17 07:28:32
<p>This is the page that outlines the privacy standards to which the HASTAC website holds to.  Also refer to the <a title="Legal Agreement" href="legal" target="_self">Legal Agreement</a>.<br class="tertd" /></p>
<p>HASTAC takes your privacy seriously. Please read the following to learn more about our privacy policy.</p>
<p><strong>NOTICE: <a href="http://www.ftc.gov/bcp/conline/pubs/online/sitesee.htm">Click here</a> for important information about safe surfing from the Federal Trade Commission. </strong></p>
<p><strong>What This Privacy Policy Covers</strong></p>
<ul>
<li>This policy covers how HASTAC treats personal information that  HASTAC collects and receives, including information related to your  past use of HASTAC products and services. Personal information is  information about you that is personally identifiable like your name,  address, email address, or phone number, affiliations, and that is not otherwise  publicly available. </li>
<li>This policy does not apply to the practices of Institutions, Organizations or Centers that are affiliated with HASTAC, to individual HASTAC members, or to people that HASTAC does not  employ or manage. </li>
</ul>
<p><strong> Information Collection and Use</strong></p>
<p><strong>General </strong></p>
<ul>
<li>HASTAC collects personal information when you register with HASTAC, when you use <a href="http://www.hastac.org/collaborate">HASTAC services</a>, and when you visit HASTAC pages or the pages of certain HASTAC affiliates.  HASTAC may combine information about you that we have with information we obtain from affiliates. </li>
<li>When you register we ask for information such as your name,  email address,  zip code, affiliation, and  C.V.. Once you register with HASTAC and sign in to our  services, you are not anonymous to us. </li>
<li>HASTAC automatically receives and records information on our server logs from your browser, including your IP address, HASTAC cookie information, and the page you request. </li>
<li>HASTAC uses information for the following general purposes: to  customize the content you see, fulfill your requests  for services, improve our services, contact you, conduct  research, and provide anonymous reporting for HASTAC. </li>
</ul>
<p><strong> Information Sharing and Disclosure</strong><br class="tertd" /></p>
<ul>
<li>HASTAC does not rent, sell, or share personal information about you  with other people or nonaffiliated Institutions, Organizations or Centers.</li>
</ul>
<p><strong> Cookies</strong><br class="tertd" /></p>
<ul>
<li>HASTAC may set and access HASTAC cookies on your computer. </li>
</ul>
<p><strong> Your Ability to Edit and Delete Your Account Information and Preferences</strong></p>
<p><strong>General</strong></p>
<ul>
<li>You can edit your <a href="user"> HASTAC Account Information</a> at any time. </li>
<li>We reserve the right to send you certain communications  relating to the HASTAC service, such as service announcements,  administrative messages and the HASTAC Newsletter, that are considered  part of your HASTAC account, but always will offer you the opportunity to  opt-out of receiving them. </li>
<li>You can delete your HASTAC account by visiting our <a href="user">Account Edit</a> page and choosing "Delete" at the bottom of the page.</li>
</ul>
<p><strong> Changes to this Privacy Policy</strong><br class="tertd" /></p>
<ul>
<li>HASTAC may update this policy. We will notify you about significant  changes in the way we treat personal information by sending a notice to  the primary email address specified in your HASTAC account or by  placing a prominent notice on our site. </li>
</ul>

2009-01-04 16:12:41
Lorem ipsum dolor sit amet, consectetuer adipiscing elit. Etiam fermentum, quam eget tincidunt vehicula, tellus sapien commodo nibh, sed porttitor lorem tortor sit amet orci.


2009-07-21 14:58:31
<p>Beginning with the 2009-2010 cohort, any HASTAC member who is faculty or staff at an institution of higher education is welcome to nominate an undergraduate or graduate student to become a HASTAC Scholar.&nbsp; Nominations for the 2009-2010 cohort will be accepted between June 1, 2009 and July 31, 2009, and <a href="http://survey.oit.duke.edu/ViewsFlash/servlet/viewsflash?cmd=page&amp;pollid=HASTAC!ScholarsNomination">the nomination form is available online</a>.&nbsp; Nominations for the 2010-2011 cohort will take place during Summer 2010.</p>
<p>By nominating a Scholar, the nominator agrees to become the Scholar's Mentor for the year, suggesting material/events to blog about or post on the HASTAC website and helping to promote the HASTAC Scholar within their institution.&nbsp;&nbsp; The Mentor also agrees to arrange for a $300 fellowship to be paid to the Scholar by the Mentor's institution.&nbsp; The payment process is entirely decentralized from HASTAC; the Mentor and the Scholar make these arrangements on their own.&nbsp; If more than 5 scholars are nominated from any one institution, then the Mentor(s) at that institution will be responsible for nominating a local HASTAC Scholars director to help guide this group in concert with the Director of the HASTAC Scholars Program.&nbsp; &nbsp;</p>
<p>While HASTAC Scholars may be asked to meet face to face with a local cohort or do other work on their home campuses, their primary responsibility is to the HASTAC virtual community.&nbsp; HASTAC Scholars are expected to represent their home institution on the HASTAC website by posting or reporting on any HASTAC-related events or work taking place on their campus.&nbsp; Scholars are also invited to comment on new technologies or social networking sites or other relevant digital affordances; can provide critique or creative expression; can report on relevant professional gatherings; or can speak to anything that advances the HASTAC mission: <em>to ensure that humanistic and humane considerations are never far removed from technological advances; and to push education and learning to the forefront of digital innovation</em>.&nbsp; Scholars are expected to post weekly, and these posts may take many forms: tweets, blogs, comments on blogs, vlogs, forum postings, etc.&nbsp;&nbsp;&nbsp; Scholars will also be expected to participate in the HASTAC Scholar Discussion Forums. HASTAC Scholars will be invited to propose topics for and facilitate Forums that will occur approximately once a month.&nbsp; It is expected that not all scholars will have an opportunity to host a Forum but all should have an opportunity/responsibility to contribute to these discussions.&nbsp; Additionally, Scholars will be regularly asked to help “get the word out” about online discussions and other HASTAC events to their institutional communities.</p>
<p>For questions or concerns, please contact <a href="mailto:fiona.barnett@duke.edu">Fiona Barnett</a>, Director of the HASTAC Scholars Program.</p>

2009-05-20 12:36:50


2009-10-07 20:43:02
<img src="http://new.hastac.org/files/legacy/images/Cathy headshot.jpg" alt="" title="" width="225" height="337" /><p>Cathy Davidson</p>

2009-01-27 19:54:46
 <p>
This section documents how to surf the HASTAC site from a non technical and user point of view.
As a user you can do the following:
</p>

2009-01-27 19:54:46
<h2>Why Register?</h2>
<p>As a registered user, you gain access to a whole new layer of the HASTAC website.  You will receive "The Needle" (the HASTAC newsletter), access to In|Formation year live webcasts and related learning modules, the ability to make posts to your own blogosphere, and authorization to participate in HASTAC discussion forums.  Other features will be added as the site evolves</p>
<h2>How to Register</h2>

<ol> 

<li>Surf to <a href="https://www.hastac.org/user/register">https://www.hastac.org/user/register</a>

</li>


<li>Fill in your Username under 'Username:&quot; and your E-mail address under &quot;E-mail address:&quot;</li>
<li>Fill in any other mandatory fields that are defined by your admin.  Mandatory fields will be clearly marked by the theme that your site admin has chosen.  Typically this marking is done with a red asterisk after the field name.</li>
<li>Fill in any optional fields that you wish to.</li>
<li>Click on &quot;Create new account&quot;</li>
<li>If you forgot to fill in a mandatory field or there is some sort of error, the relevant fields will be outlined in red.  Otherwise you will see &quot;Your password and further instructions have been sent to your e-mail address&quot;.  Check your email for an email with the subject &quot;Account details for...&quot;. This email will confirm your username and will have your system generated password.</li>

<li><a href="user">Login</a>
</li>
</ol> 

<p>We suggest that you change your password to something you can remember.  The default HASTAC generated password can be hard to remember.</p>

2009-01-27 19:54:46
   <p >If you're a user and would like to edit your <acronym title="profile: Extended user information. .">profile</acronym>:</p>
<ol >
<li >Login at <a href="https://www.hastac.org/user/register">https://www.hastac.org/user/register</a>.</li>
<li >click on <code >my account</code> and then the <code >edit</code> tab.</li>

<li >You will see a screen showing your main account settings. Make edits to these items.</li>
<li >When you're done editing, click the &quot;Save account&quot; button.</li>
</ol>
<p >These are some the main settings for a user's account.</p>
<h2 >Account Settings</h2>
<ul >
<li ><b >Username</b>: what the user logs in with and, if the<br />

administrator allows for post information to be displayed (this is the<br />
usual practice), then this is what is shown as the author of a post.</li>
<li ><b >Email address</b>: where all user emails will be sent. This<br />
includes password-recovery as well as system notifications pertaining<br />
to that user, including subscription notifications, including comment<br />
notifications.  </li>
<li ><b >Password</b>: the password a user logs in with. Must be typed<br />
twice to rule out typos. Note: if you make changes to your account but<br />

leave the password blank, it will remain the same as when you logged<br />
in. In other words, it is not deleted.</li>
<li ><b >Roles</b>: only administrators should be able to edit this option, and this refers to what <acronym title="permissions: Permissions are tied to user roles, and control access to or usage of a module's content.
">permission</acronym> level a user has.</li>
<li ><b >Upload picture</b>: assign an image to your profile, creating<br />
what is sometimes referred to as an &quot;avatar&quot;. The dimensions and file sizes are<br />
limited (150x150 pixels / 50 kb) so you may need to resize your photo or image down<br />
significantly.</li>
<li ><b >Block configuration</b>: a list of optional sidebar blocks that the administrator has given users permission to add to their view of the site.</li>

<li ><b >Signature</b>: a short piece of text (some HTML may be allowed<br />
by the administrator) that appears at the bottom of every piece of<br />
content you create.</li>
<li ><b >Theme settings</b>: Do not modify these settings. </li>
</ul>


2009-01-27 19:54:47
<p>Here are some ways you can browse events:</p> <ol> <li>View all future events at <a href="http://www.hastac.org/events">http://www.hastac.org/events</a> This view will show you the most current events from this time on.  i.e. if the current time is 3p.m. it will show you the events from 3:01p.m. onward</li> <li>you can then click on the &quot;calendar&quot; in the righhand sidebar to get a nice visual calendar of events</li> <li>Alternatively, you can use

2009-01-27 19:54:55
<p>  <strong><a href="http://www.hastac.org/user/80">Jonathan E. Tarr</a></strong>, HASTAC Project Manager  </p><p><strong><a href="https://www.hastac.org/user/3">Mark Olson</a></strong>, HASTAC Director of New Media</p>

2009-03-22 02:36:17
<img src="http://new.hastac.org/files/legacy/images/CSPDFrontCover.jpg" alt="" title="" width="500" height="647" />

2009-01-27 19:54:56
<h3><strong>How can HASTAC members <em>collaborate</em> with one another?</strong></h3> <ul>   <li><strong>Wiki</strong> - Start a wiki to collaborate with other members you specify in the network to co-author or co-edit a document. </li>   <li><strong><a href="/blog" target="_self" title="Blogs">Blog</a> </strong>- Post your thoughts on your very own blog about a recent HASTAC event, a specific topic, or anything that you would like.</li>   <li><strong><a href="/forum" target="_self" title="Forums">Forums</a> </strong>- Participate or start a discussion in a threaded discussion forum.<strong> </strong></li>   <li><strong>Message</strong> - Send private and internal messages to other registered users of the HASTAC website.</li>    <!--<li><b><b>Article </b>- </b><a href="/?q=needlesubmit">Submit an article</a> to be considered for <i>Needle,</i> HASTAC&#39;s online newsletter.</li>-->   <li><strong><a href="/image" title="HASTAC image gallery"> Image</a></strong>- Submit an image to be part of the HASTAC gallery.</li>   <li><strong><a href="/poll" title="HASTAC polls">Polls</a> - </strong>Take part in HASTAC-specific polls and learn more about the HASTAC community.</li>   <li><strong><strong>Surveys</strong> - </strong>Help provide information to research on specific HASTAC Topics.<strong> </strong></li>   <li><strong>Interact </strong>- Take part in a <a href="/event" title="HASTAC events">HASTAC event</a>.</li> </ul>

2009-01-27 19:54:56
  <p>If the administrator has enabled custom blocks on the site you're using, you will be able to disable or enable the blocks the administrator has chosen by going to your account settings.  To do this:<br />
<ol >
<li > <a href="../../userguide/login">Login</a></li>
<li >Click &quot;my account&quot;<code ></code><code ></code>, then the &quot;edit&quot; <code ></code>tab</li>

<li >Scroll down to <b >Block configuration</b>.  If you do not see this option, then the administrator has not designated any blocks as custom.<b ></b></li>
<li >Check the boxes for the blocks you want, uncheck the blocks you don't want</li>
<li >Click &quot;Save account&quot;</li>
</ol>
Note: this will only work for blocks that are designated as custom blocks.  There may be sidebar blocks that the administrator wants to appear for all users, and you will not be able to disable these, so they will not listed in your account settings.</p>

2009-01-27 19:54:56
    <h2 >Sending a Message</h2>
<ol >
<li >Click on a user's <a class="glossary-term" href="/glossary#term27"><acronym title="profile: Extended user information. The fields are fully configurable.">profile</acronym></a>.  This can usually be done by clicking on their username below content.</li>
<li >Find the <b >Private messages</b> heading, and click the &quot;send private message&quot; link.</li>

<li >Type in a subject and the message you are sending.</li>
<li >Click the &quot;Send private message&quot; button.</li>
</ol>
<h2 >Checking Your Messages</h2>
<ol >
<li >Click <i >my inbox</i> (which should be followed by a number in parentheses).</li>
<li >You should see a list of old and new messages.  Click on the subject of the message you wish to read.</li>

<ul >
<li >From the message screen, you can reply directly to the message by clicking the &quot;Reply to this message&quot; link or you can delete it by clicking the &quot;Delete this message&quot; link.  Return to your messages by clicking the &quot;List messages&quot; link.  You can view the profile of the person sending the message by clicking on their username.</li>
</ul>
</ol>
<h2 >Managing Your Messages</h2>
<p>You can create folders from your inbox and move messages into them.</p>

<ol >
<li >Click the &quot;New folder&quot; button.</li>
<li >Type in a name for the folder.</li>
<li >Click the &quot;Add folder&quot; button.</li>
</ol>
<p >To move messages to the folders:</p>
<ol >

<li >Select the message by checking the box next to them.</li>
<li >Choose the folder in the drop-down list next to the &quot;Move to folder button&quot;.</li>
<li >Click the &quot;Move to folder button&quot;.</li>
</ol>
<p >You can also delete or empty folders.  Be careful, these buttons erase all the messages in those folders.</p>

2009-01-27 19:54:58
 <div class="cat_intro">Welcome to the <strong>Resources </strong>section! Here you will find:
<ul>
 <li><strong>Information Year Downloads</strong> - </li>
  <li><strong>Links</strong> - web links to various academic institutions, organizations, and consortia with an interest in the digital humanities</li>

  <li><strong>Image Gallery</strong> - browse through our galleries of HASTAC sites, events, people, and more</li>

  <li><strong>Papers - </strong>get the details and learn more by browsing our collection of papers dealing with HASTAC and digital humanities</li>

  <li><strong>Cyberinfrastructure Toolkit </strong>- learn about some open-source tools from members of the HASTAC network that could help improve your research, teaching, or learning</li>

  <li><strong>Graphic Identity &amp; Publicity Materials - </strong>new and exsiting members can download the HASTAC logo (in print &amp; web formats) for their websites and projects along with customizable brochures and other publicity materials</li>
</ul></div>

2009-01-27 19:54:58
HASTAC member sites will create course packs for each "event" that will be archived and then supplemented with downloadable open source materials for educational purposes.  

A typical course pack might require a) research into the subject of the webcast talk in order to generate an annotated bibliography, inc appropriate links;  b) a summary or response to the talk or performance with provocative questions and more research about other scientists and scholars who have addressed those questions in similar or different ways; c) course materials (as appropriate to the age of the students and the nature of the presentation) including discussion questions, study questions, essay and exam questions; d) suggestions for lectures and ideas for how this unit could fit into various kinds of syllabi.  

Educators at the high school, undergraduate, and graduate level will then be free to download these prepared course packs from the HASTAC website for use in their classes, as agreed upon by Creative Commons licenses.  


2009-01-27 19:54:58
Develop Campus partnerships among your information technology office, library, computer science department, engineering school, performing arts groups, humanities center, or other interested departments to host 

2009-07-28 08:41:04
Hello!Just want to share my excitement about the upcoming CI-HASS promoted by the University of California Humanities Research Institute (UCHRI) and the University of California San Diego Supercomputer Center (SDSC).I have been wanting an "excuse" to inagurate my blog in the Hastac portal. Well this is it. Check my blog soon for a diary (or rather a scrapbook) on this exciting workshop! <A href="http://flatiron.sdsc.edu/projects/ci-hass/main.php">Workshop website</A>Ana

2006-08-14 18:23:34
I am blogging from a room on the third floor of the Ad building at UC Irvine, home of the University of California's HUmanities Research Institute (UCHRI).  It is the opening session of SECT (Seminar in Experimental Critical Theory), a two-week long intensive session on "technoSpheres:   the futureS of thinking,"  David Theo Goldberg, Director of UCR and co-convener, just launched the Seminar and Anne Balsamo, of the Institute for Multimedia Literacy at the University of Southern California and technohumagenius and co-convener of technoSpheres is having us begin with a twelve-step exercise . . . meeting three people, introducing one another, in a few phrases, here we all are:  a very interesting mix of fields, topics, expertise.  Topical interests: Death, archives, mobile imaging, terrorism, deregulation, robots, gaming (beta-testers!), AI,virtue, HCI, music (someone here is planning something interesting with all our MP3 players), electric publishing, customized internet radio sites like Pandora, anime, lesbian pornography, e-learning, social justice, grid technology, computational biology,new media cyberinfrastrucure, minerals and measures of frequency (!), dead media, new media, future media, arsElectronica, mobile robots, history of Arabic script (ms to print to digital technology), factory/school/performance/pedagogy, borders and biometrics, national ID cards, border control, feminism, Haiti, sport and Second Life, World Cup in Germany (maybe not a research field, but maybe so), cultural construction of computer viruses, biometrics, digital media arts, race and cinema, surveillance and Free Speech movement, multimedia networks, the technology industry, Lacan/Hegel/ robotics, mental health and sexuality on internet, difficult narratives in electronic literature, language transmission in children (multimedia art), composing, psychoanalysis, capitalism and cybernetic space, World of Warcraft, anthropology of the contemporary, epistemology of intelligence-gathering, drug enforcement, photography, visualizations of globality, social theory, history of science, time and modern Japan, the possibility of multimedia history, visual archives of the past and alternative histories, Medieval Ottomon manuscripts and alternative interfaces, interactive design, representations of artificial women from middle ages to Enlightenment and documentary . . . plus Happy Birthday, Allison!


2006-08-14 19:18:38
SESSION TOOOOOO?. Notes on Anne Balsamo?s presentation.

Anne Balsamo is now telling us about her amazing new book Designing Culture:  A Work of the Technological Imagination.  She has promised us that it will be done in one month. Yeah!  It?s great.  Her idea is you have to take culture seriously in the process of technological development, not later, as an afterthought.  Hot idea, the gendering of technology (?It?s mother was a tv, it?s father was a monitor!?) explores underlying assumptions of technological reproduction. Relays between technological and ideological.  Her argument is that, as a theory-driven cultural theorist, her relationship to technology is different than those who apply theory to technology after its genesis.  She uses several examples from her past to explicate the role of ideas which are not patentable.  What happens if we rethink the humanities in terms of a renovated concept of the human sciences, where we do not simply resuscitate an older notion of ?scientism? as an add-on to humanism, but really rethinking the deep structures of both scientific proof and humanist interpretation as mediums of thought and innovation?  It is interesting to think of how ?human sciences? renovates ?science? as an ideological construct, with certain forms of proof and demonstration, and not simply thinking of ?human science? as a way of renovating the ?humanities.? If the flow can be engineered to go up and down the river, and across its various drifts, what then can be accomplished in revisioning the futures of thinking?  Can we make theory in the process of building something?  Is an object a theory?  What is the boundary between the material and the theoretical, invention and innovation, creativity and invention?  

Question:  how is this different from a fiction writer theorizing narrative?  A playwright theorizing plays?  And the bigger question:  why are there relatively few great writers theorizing great writing?   What is the barrier?  Is the barrier greater or less great between theorists of technology and inventors of technology?  Can one person do it all or is collaboration one way to make these different skills and affects coalesce into something greater than the sum of the parts?  

How does the academy contribute to the paradigm shift?  Check out Anne?s classes at the Institute for Multimedia Literacy at USC . . . http://www.usc.edu/dept/LAS/general_studies/multimedia/

One person at SECT is also a fellow working on a multimedia dissertation . . . a born digital diss.  

Tomorrow night?s keynote is John Seely Brown on ?The Play of Imagination?---one of the people who inspired it all.  UCHRI is webcasting all of this . .. there will be a post-URL after it is over so you can download and watch this later.  


2006-08-15 14:35:03
SESSION THREE:  KEYNOTE ADDRESS John Seely Brown and Doug Thomas, ?The Play of Imagination?


Here are my notes on JSB?s talk on collaborative learning communities and remix possibilities in the life in the digital age?building, tinkering, learning and sharing.  I?ve added some comments of my own, plus some urls that follow out the references in each talk and lead to more information on these topics.

Consuming/producing---(prosumption, in theory speak). 

Remix & Mashup:  creative tinkering and the play of imagination. 
Modding . . . 
Remixing Matrix as The Narutrix. .. parody or advertisement?  Take a look:  
http://www.manylemons.co.uk/The_Narutrix.shtml

Web 2.0 as a participatory medium-----?an emerging network-centric platform to support distributed, collaborative and cumulative creation by its users??John Hagel

Google map/earth mashup from citizens on the ground (for more info, watch the ?Katrina after the Storm? event on www.hastac.org, Sept 28-30, sponsored by UIUC)---individuals beat FEMA for charting, locating, documenting, disaster and dispersion.

How do we look more seriously at technology about what we do for love?  The example JSB makes is to the pro-amateur class of astronomer.  Niche communities of co-creation, learning and sharing:  by sharing telescopic digital images, they are also creating internet blogs, Yahoo groups, data bases, inc amateurs watching skies twenty-four hours a day, so any part of the earth that is dark is sending images around the world, to make collaborative view communities and science that also have perfected the practices of professionals while combining the collaborative affective communities that most professionals would envy.  In fact, the professionals are reading what the amateurs are blogging.  And even accepting their work and honoring it.  So now the learning is working bidirectionally between amateurs and professionals. Again, an emerging and emergent learning community.

Open Source:  In his days beginning of computer science, to be a hero was to write code no one could penetrate.  Now, the social and intellectual capital of code is to be open, open system, open community, and community building practices that are far greater than the sum of the parts.  

ARGUMENT:  He believes more kids are learning computer science through on-line collaborative learning communities than in universities. 

Cathy:  I agree.  This has huge implications for higher education.  How do we in higher education draw these kinds of intellectual energies?  

Neil Gershenfeld?s course ?How to Make (almost) Anything.?
As many humanists as scientists taking this course.

Check it out:  http://www.edge.org/3rd_culture/gershenfeld03/gershenfeld_index.html

http://ocw.mit.edu/OcwWeb/Media-Arts-and-Sciences/MAS-863How-to-Make--Almost--AnythingFall2002/CourseHome/index.htm

?Hyperbolic Tree Browser?:  an experiential media browser that allows one to move through half-space and continue to map browsing 
http://www.sapdesignguild.org/community/book_people/visualization/controls/hypBrowser.htm

Next step is to take this browser form and turn it into a graphic novel with the same massively complex trees of knowledge . . .


Doug Thomas,  Associate Professor in the School of Communications at USC, on ?The Play of Imagination.?
 Doug?s bio:  http://www-rcf.usc.edu/~douglast/

Here are my notes on Thomas?s presentation:

His paper is on the complexity of player experience in MMOG?s (Massively Multiplayer Online Games), with focus on World of Warcraft.  //www.worldofwarcraft.com/index.xml

Avatar-based games that represent both the player and avatar, with systems of quests or missions for advancement.
	
[Hey! Only three people in the SECT audience acknowledged that they play World of Warcraft.  That itself is pretty darn interesting.]

Social support structure is built up around WoW . . . inc support for someone going through divorce (partly because he was spending too much playing WoW).  

Doug is showing us WoW and begins by alking abut the kind of character you can be :  do you kill?  Are you good guys or bad guys?  You choose your race, your size, but no advantage to being male or female.  

I (Cathy) think what would be interesting, of course, is to both be a Level 15 player (i.e. you have mastered all skills you need in this game) and be a cultural theorist who could understand the implications of social networking, role playing, gaming, and other features of the game.  

It would be interesting to put together this presentation with Anne Balsamo?s earlier one so we could really think together about playing games and analyzing game play.  Tim Lenoir?s How They Got Game course or the new first-year gaming interdisciplinary program at Duke:  Game2Know http://focus.aas.duke.edu/program/clusters/game2know.php
http://www.jhfc.duke.edu/jenkins/courses/isis210/instructors.htm

But to really do this, also requires new classrooms, new technologies, that capture game play and allow extended analysis.
http://www.jhfc.duke.edu/spaces/imps.php

Game should be over in a few weeks but people play for years because of the social interactions.  What are the social contracts existing between players?  
Movies based on WoW:  http://www.machinima.com/films.php?id=1403, produce

Designers of WoW had no idea that so many millions would play, that average age would be 28 (not 16), that people would play 22 hours a week.   (See work by Nick Yee on this subject, https://www.cmpevents.com/GD06/a.asp?option=G&V=3&id=439877)
http://www.nickyee.com/  Yee does interesting work looking at such things as how interactional norms (e.g., gaze aversion, interpersonal distance) persist in game play.   However, his work (like that of the also excellent work by Edward Castranova) could be interestingly inflected by more specific cultural features.  
In addition to Yee?s work, I recommend you read him along with Edward Castranova, who talks about the social life of gaming in a quite US-centric fashion, and then Anne Allison, Millenial Monsters, who emphasizes the cultural aspects of game play and the international/globalized/non-US centric export and importation of games, toys, images, animes, aesthetics, morales, and social networks.

What are the virtual responsibilities and lessons learned in these game spaces? What do people learn when they play games?  Parents and educators who object to the time kids spend online may be neglecting the social contracts and networks and obligations of game play.

I (Cathy) am very curious about the psycho-social relays between player/avatar/and non-playing person (and "person" here is an extremely complex and flexible construct of player/person/avatar, so far as I'm concerned). Even in writing this blog, I find myself continually shifting roles between the reporter and the comnmentator in a way that is psychically interesting----I am trying to be careful to keep my own theories and opinions and commentary distinct from the comments I am recording by JSB and DT.  But I know that the very language in which I am recording their ideas is probably as much about me as them.  When I then project that another level into the gaming universe, the solidity and the permeability of the player/avatar/non-playing person becomes even more complex.  I think of "star studies" in film theory, where the "star" is and is not the actor, the "star" is and is not the person upon whom celebrity status is projected.  

 What happens when the esteem one receives in WoW and other games goes away when the player stops playing? What is the overlay of identity and status on the psyche of the player? If the playing stops, and a person is simply a person, not a player and not an avatar, what happens to one's relationships outside the game?  When are the questions of social and moral commitment within the game in friction with the same morals outside the game?  What is the carryover and what is the tension?  

Ninja-looting . . . social consequences when someone purloins qualities and virtues of others lost during the game.   

The Order of Twilight Guild Conduct is fifteen pages long---rules of conduct by which all players must abide to be part of the community. 

The case of Sara Andrews: a transsexual performance artist and WoW player who goes into the Barrens and says they are creating a guild for non-homophobic, non-racist, etc.  Blizzard says if she does this again, she will be excluded WoW privileges since her behavior causes racist, homophobic reactions from fourteen year-old boys.  She gets mad and starts posting her conversations and the responses.
http://www.innewsweekly.com/innews/?class_code=Ga&article_code=1172

But this is fascinating since we?ve been told that gender doesn?t matter in the game.  Does it not matter because gender is assumed to be male?   Thomas prints a piece by a WoW community that ends ?hell, we?re all gay in the World of Warcraft.?  (Where?s Eve Sedgwick?)  http://en.wikipedia.org/wiki/Eve_Kosofsky_Sedgwick

Interestingly, Blizzard eventually apologizes to Sara Andrews and also insists on non-homophobic sensitivity training for WoW masters.  Is this for billion dollar profits? Or is this something deeper culturally?

Thomas argues that MMogs are spaces of supplementarity . . 

What happens AFK (Away from Keyboard)? Or in Biobreaks (i.e. bathroom, food)? How do these embody MMOG relations?  There is more here than identity play and far more complex than the binary of ?real? and ?virtual? space.  There is a Derridean deconstruction here, a tearing down of structures, between player and avatar.

Mark Turner:  http://markturner.org/  Works on higher order cognition and gaming.  MMOG?s are blended spaces in Turner?s sense where there are no conflicts between virtual and actual.  

Working hypothesis---we create meaning and understanding in

Interesting:  Thomas says there are two kinds of questions: (1) How much transfers from the game to the world
Or, more interesting:  (2)  Does how you imagine in the game transfer to how you imagine in the real world?

Game-Based Agency:  Develops an ?ensemble? where winning or losing is less important than Collective Emergent Action---esp interesting is the ability of an ensemble to deal with the unexpected or unknown.

?Learning occurs when two radically different spaces (virtual and physical) each vividly embodied, offer up points of experiential convergence (a trigger) which invites (or requires (reflection and active use of the imagination to translate meaning from one space to the other.  

kkthx!

Q AND A:

Audience member:  The talk collapses one hundred years of research in multiple areas, including public schools, theories of play, imagination, etc.  How new is this?  Perhaps gaming the old-fashioned way was more interesting?  What if old-fashioned play was more interesting because play WAS the world?  Every time you played a soccer game and ran away with the ball there was an ethical issue there.  And there were rules of conduct.  But we must be more respectful of fact that human beings have been doing this a long time . . . 

Thomas doesn?t disagree with this comment , but is interested in what we can learn about new forms of learning and its relationship to formal education.  

Our effort is not to collapse things but to think through differences and what is new here.  How can we find that?   Work and play, valued and not-valued?  Entertainment and work?  He wants to look at supplementarity, not collapse. 

 [But, hey, media scholar Constance Penley is sitting next to me and she?s been talking about these issues for a long time and brilliantly.  tp://www.filmstudies.ucsb.edu/people/professors/penley/] 

JSB:  What in this form of virtual play may be a new trigger on innovation?  He raises the issue that analogical thinking is not the only way to learn. How can we reframe the discussion in order to understand what the games do. 

DT:  We need to understand play.

JSB:  It?s important for innovation.


Audience Member:  These are heavy pedagogical tools but should or could one teach an ethics course on WoW?  

DT:  Another question might be how you teach ethics by lecturing someone?  He says ou only teach ethics experientially.  [But, if this is true, he has just refuted himself because he has been talking about simultaneity of worlds.  So why must ethics be experiential?  Isn?t lecturing a virtual experience? Or is it real? ]

He taught a class in a gaming environment where teacher had to get out of the way because it was useful for students to guide themselves.  He found students wrote the best exams, best papers, after reading Haraway and others and then finding examples in their game environment.  They were learning from one another.  
[Again, this happened in the IMPS room too in How They Got Game.  Students captured their own out-of-class game play and then annotated and analyzed it for class presentations based on theoretical readings.]

Audience Member:  Are there bgames without war and violence?

DT:  Yes, games like PeaceMaker, on solutions to Israeli-Arob controversy.  
http://www.peacemakergame.com/

But do these sell millions and millions of copies?  Can it even be capitalized?  That is another question.

I would suggest anyone interested in this issue take a look at the Serious Games Initiative.   http://www.seriousgames.org/index2.html

Anne Balsamo recommends Cloud:  http://futuremakingames.blogspot.com/2006/07/saving-world-one-video-game-at-time.html

Audience Member: How can you talk about social responsibility and ethics when ultimate aim is to kill?

DT:  Aim isn?t killing but acquisition of capitalist goods.   [Audience laughter.]  He says WoW isn?t about ethical behavior.  It is making people think about ethical behavior when killing . . . he wishes Donald Rumsfeld and Dick Cheney would think more about ethical behavior when killing.  He is saying, instead, that gaming does is invites people to think about what constitutes ethical behavior.  How do you create a challenging game where expertise is not based on killing?  


Audience Member:  (And it?s Constance Penley)  She was struck by similarity of discussion to other discussions of flash fan culture, which is almost entirely female---collaboration, social networks, gift economy, etc etc.  What would make DT?s approach and findings new is to say that boys and men can do this too!

DT:  What he says is different is that, inWoW, the players constitute the game itself.  This is a different from flash fan culture or Hebdidgean subculture.  

JSB:  We?re thinking a lot out of co-lateral learning, such as taking indigenous tribes and introduce them to point of view of Western science?  Notion of a trigger space is interesting in thinking about indigenous learning.

CP:  She would say that fan slash is also remaking, remixing, inventing.


Audience member:  He goes back to example of amateur astronomers.   And wants other examples.  And in games, how can we take away the center of the game (gaming warring content) and no specificity of the players (they are anonymous).  Aren?t there specific communities?

JSB:  Amateur astronomers are also creating their own communities of practice.  Evolving a practice of looking. He?s interested in the interplay of theorists and practitioners of looking. 

Audience member:   Isn?t the center of the game strategy and tactics, rather than violence and war?  Why is it any different than chess or go?   Why not more focus on game-play mechanics?


\DT:  Two things drive me crazy:  One is when the only thing someone knows about gaming is Grand Theft Auto and they then want to pretend to have an intelligence conversation on gaming operating from that realm of prejudice and opinion not rooted in any kind of knowledge.  And the other is name World of Warcraft.   It isn't really about warcraft only, but many different strategic decisions of great complexity.  Imagine chess where every player is a pawn and in other respects every player is powerful too and where everyone has agency.  That is the central part of the game and it is enormously complicated.  Your agency is limited by my agency and propelled by it.  . . 

JSB:  Negotiations become so complex that it is an ensemble, a magical moment of collaboration and cooperation that predicates and affords collaborative thinking.  

DT:  A good soccer game is almost a MMOG.  

Audience Member:  You are talking about how it effects learning.  What about how it effects  knowing?  What will knowing be in world of hyperbolic browser?  What should we as teachers consider knowing in a world of relational interfaces and shifting ground?

DT:  A moment of destabilized knowledge and games are a reflection of that.  How we respond to it is very interesting.  We come to a place like SECT to understand this.  Like all technological change, there?s good, there?s bad, and it?s never as much so at either end as we think it is.  Knowledge is always in crisis---that?s its definition.

JSB:  What is happening here is indicative.  People not normally interested in constructing stuff is coming here.  Building artifacts that require multiple disciplines, come together around concrete objects that are a negotiation in practice.  It defines half of what we?re doing this week at SECT.

Audience Member:  Sara Anderson story.  What does this mean?

DT:  Blizzrd didn?t think anyone would defend her and then surprised at community reaction in support of Sara.

JSB:  Multiuser games and unintended consequences.  Wish Washington would understand this.

Audience Member:  How to make knowledge when we have very different interfaces?  

JSB:  We need to switch from knowledge to knowing, what affords knowing?  V. knowledge qua knowledge.

Audience Member:  Cinematic aspects of WoW.  We know when this lecture is finished because it is over, the book ends, but what about WoW and nature of a permanent or open ending?  How does this connect to notions of narrative?

DT:  Developers haven?t figured out to go beyond an ending except by adding new levels.  Except that, when you get up to the top level, that is when game gets interesting.  Like dance party for WoW, a new game, new events, the ongoing dance party.  

JSB:  Notion of game as platform.  

DT:  Here is Second Life.  Just some land to build whatever you want on it.  When you show up in Second Life, you need aguide, no clue what to do.

Audience Member:  Curious about role of developers.  

DT:  Game development is a weird area.  He did ethnography of developers and he was shocked that they thought about little else except what it takes to make money now, this week.  Developers disavow responsibility for the game. Difficult to talk about them.  At Sony, they are contractually bound not to talk about notion of addiction to press, media, or anyone else.  They can be fired for this.  

JSB:  He thinks this is a dark view.  Not Will Wright (Sims).  http://en.wikipedia.org/wiki/Will_Wrigh

Wrap up by Anne Balsamo:  What do we do when we think of WoW? It?s cultural worth, work to be done on how do we attend culturally  for 8 million people in WoW and War on Terrorism?  That is a project out there.  How do we connect and account for simulataeity of these cultures?  Soldiers online,Military on line?  Agency and sociality?  What do we mean with these terms?  Do we need to multiply our taxonomies of agency and sociality?    Methodological issues in game studies?  How do we capture professional media so we can come back to it and study it?  Do you have to be a gamer to understand games?  Participant-observer techniques?  Critical engagement with WoW is great and they need to take it up, and take it seriously and engage it.  If average age is 28, tis is a culture our peers are engaging in.  Issues of historical antecedents, with history of fan cultures, with other methodologies, relation of scholar to fan culture.  How would you build a game differently?  How would you build a game paradigm that wouldn?t depend on killing and capitalism?  How would we begin thinking and rethinking paradigms?  Dispositions in gamers?poker players, dominos, or WoW, and must reharse what you just did:  we should have played that X sooner?  Sensibility of rehearsal.   I would kill to have that among their students!!  How can we as educators capture THAT?


2006-08-15 16:50:30
Session 4:  Julian Bleecker, wifi Bedouin  

http://www.techkwondo.com/bio/   This is one brilliant site, everyone!

Subverts marketing framework that WiFi is wireless . . .  
A concept technology project .. .
He wanted to be able to walk around with off-the-shelf assemblage of technology and make it appear like a wife node.  But you are connecting to a device he is actually carrying.  Type in www.google.com and get something entirely different.  
There are certain social practices that are really hard to subvert.  People eye him suspiciously thinking he is after their credit card information.  Session followed by interactive art performance demo.  Make sure to check out his great website!


2006-08-15 23:16:03
SESSION 5:  SCOTT FISHER and  KATHERINE HAYLES ?New Ways of Knowing?:  A Conversation with Google Jockeying from Anne Balsamo.  Lots of visuals on storytelling---make sure to view the webcast!
  
http://interactive.usc.edu/
http://www.itofisher.com/sfisher/\
Scott S. Fisher is a media artist and interaction designer whose work focuses primarily on interactive environments and technologies of presence. Known for his pioneering work in the field of Virtual Reality at NASA, Fisher's media industry experience also includes Atari, Paramount, and his own companies Telepresence Research and Telepresence Media. A graduate of MIT's Architecture Machine Group (now Media Lab), he has taught at MIT, UCLA, UCSD, and is a Project Professor at Keio University in Japan and Chair of the Interactive Media Division in the School of Cinema-Television at the University of Southern California. His work has been internationally recognized through numerous invited presentations, professional publications and in the popular media. In addition, he has been an Artist in Residence at MIT's Center for Advanced Visual Studies and his stereoscopic imagery and artwork has been exhibited in the US, Japan and Europe.

F begins with ealy 1990s schemas for virtuality continuum and mixed reality environments.  Goes back to Paris Expo of 1900 and model of boat that seats abut 100 people, has a motion platform, and a cylinder projecting images to convey idea of motion.  Then simulators for NASA and entertainment, personal simulators for exploring virtual environments.  Currently, medical applications for retinal surgery.  Disneyland?s Haunted Mansion.  Robert Sutherland and others poject graphics into physical space.  


CF:
http://www.amazon.com/gp/product/0671778978/104-0834459-1132763?v=glance&n=283155

http://portal.acm.org/citation.cfm?id=263409&dl=&coll=GUIDE&CFID=15151515&CFTOKEN=6184618

http://www.telepresence.com/


Big question:  even most complex VR spaces, don?t convey sense of presence, rich experience.  So he goes back and looks at other fields that approach this idea, including Environmental Art like R. Smithson, A. Goldsworthy, or J. Turrell, who go out of the gallery spaces and into landscapes.  
Robert Irwin.  http://www.usu.edu/laep/asla/laepweek/irwinbio.html

Also, Scott talks about his time in Japan and concept of MITATE---in Japanese traditional garden design:  to rediscover, seeing anew.  Including repurposing past objects to recall past experiences.  
http://www.jgarden.org/links.asp
http://www.jgarden.org/glossary.asp

Scott might also want to think about concept of SHAKKEI, borrowed garden, where the constructed garden frames and is framed by a larger landscape, such as a mountain view in the distance.   The ?natural? and the ?landscaped? are each contested and challenged and amplified by the presence of the other.    http://www.doaks.org/Environmentalism/env9.pdf

Chusaku-za (annotation theater).   Guy with thirtypound  backpack walks through landscape and gathers data for recreation.

Goopas System (2002):  Phone gets emails a bout particular locations you are in, usually marketing of events, sales, promotions, advertisements.  
R-Click:  Phone can also give location based services.

This is like the ISIS project at Duke where students in ISIS created a system that pushes out info in pre-selected categories for student-rn events to your cell phone.  Also kiosks at bookstops.  


Janet Cardiff---Missing voice, 29999, and Video Walk, 20001.  http://www.the-artists.org/ArtistView.cfm?id=8A01F1ED-BBCF-11D4-A93500D0B7069B40
You might also be interested to know that Cardiff works on embedded narrative, walks around, etc.  AND she?s from and works in Lethbridge, Alberta.   How great is that?  (Lethbridge is a great town on a series of coulees where the prairies extend out flat and then, driving West, you come to the amazing rockies, and Waterton Park, the Canadian side of Glacier Park in Montana).  The Blood/ and Blackfoot nations are in this area and also engage in many environmental art installations, inc in the First Peoples program at U of Lethbridge.

Networked Collaborfation Environments at Keio University.  DDR at Keio and USC can compete.

Ultimate Reality Gaming:  Take a look at Michael Douglas in ?The Game? where you give all your information to someone and then you are immersed in a game based on release and manipulation of that information.  

There are several other Alternate Reality Games.  ?Majestic,? and ?Yellow Arrow? and ?I Love Bees.?
Scott?s group created ?Tracking Agama,? where mobile phones are used to create non-linear narrative and a technical system that allows the player to us a mobile phone t access game elements.  www.trackingagama.net

Life Logging:  Personal archives, subjective cinema.  Both Microsoft and HP have picked up similar projects where you can build a huge personal archive to data base everything he has ever written or received, with several thousand pictures a day and SenseCams for sound as well.  

So is the surveilled life worth living?  What is its relationship to unsurveilled life?  So what happens if all life is a performance, if only for a different and olde version of yourself, but potentially for anyone who may be able to capture these materials and watch them.  Then we are back to the Ultimate Reality Gaming without personal agency and volition.  So what is the relationship between sub jectivity and surveillance in these recorded evniroments?  Tuna fish or chicken anyone?  What is this about?  Anyone can be Jessica Simson?

Life Game Scenario:  tracking kids from Day 1.  In world advertising included.  A provocative scenario that we can do now.  But the big question is why?

Ubiquitous storytelling issues:  embedded narratives, collaborative authorship, You Play You (Mitsui Future Cast system).  Public Private Boundaries blur.

Scott believes context is about linkages and how associations are woven together.

NAGARAZOKU. . . negative turn that means scattered.  
Continuous partial attention.  
http://www.alphadictionary.com/bb/viewtopic.php?t=177&sid=80dd492fd57dc8a1e8b1a77f1d52e169

Japanese movies where your head is scanned and you watch movie and there you are in the movie.  Looker films.  
Also sensors in movies and can modulate story content based on visceral response to movies.
All attempts at technologizing sensory responses.  


http://www.english.ucla.edu/faculty/hayles

N. Katherine Hayles is Professor of English at UCLA and a major figure in the study of literature and science in the 20th and 21st centuries. She is the author of How We Became Posthuman: Virtual Bodies in Cybernetics, Literature, and Informatics (1999) and The Cosmic Web: Scientific Field Models and Literary Strategies in the Twentieth Century (1984). 


2006-08-15 19:37:31
And now Kate Hayles

http://www.english.ucla.edu/faculty/hayles

N. Katherine Hayles is Professor of English at UCLA and a major figure in the study of literature and science in the 20th and 21st centuries. She is the author of How We Became Posthuman: Virtual Bodies in Cybernetics, Literature, and Informatics (1999) and The Cosmic Web: Scientific Field Models and Literary Strategies in the Twentieth Century (1984). 

Provocations:  Some purposes of literature----Repressentation of reality?  Or revealing what we know, but don?t know we know by connecting embodied practice with explicit articulation.

How we change knowledge in our frontal cortex with embodied practices such as repetitive behaviors and such.  It is subject to transformation and extension.  She uses metaphor of old jacquard cards.  http://www.sscnet.ucla.edu/geog/gessler/topics/jacquard.htm

Recursive feedback loop of revealing and transforming, with feedback between tacit knowledge, explicit articulation, and embodied practice and over and over.  

Some of what ewe already tacitly know but don?t fully know we know:
--Verbal narratives are simultaneously conveyed and disrupted by code.  Sounds like Derrida to me, where every narrative embeds and embodies the contradiction and even destruction of its own meaning.

Here are some other explicit texts:  William Poundstone, Tachistiscope.  http://home.williampoundstone.net/
Words and images are projected with also split second projections, in white letters on larger and slower black letters, to subvert effect.  Induces frustration.  And, for me, induces vertigo.  A whole heckuva lot of nagarazoku!  And I don?t like it at all.

Ness, Sundays in the Park:  words, puns, words in the background.  And, I think, an interesting pun on Seurat?s Sunday in the Park with the pointillism that manipulated impressions and was unreadable, and unviewable by its critics, and now looks utterly bland and predictable.  Maybe Ness will also one day seem predictable and traditional.

John Cayley, Translation.  http://home.williampoundstone.net/  Iterative transliteral mrphs between related texs in different styles.  Makes analogy with code.  Uses Benjamin ?On Language . . .? as his text (witty!) 

Take a look at many forms of this on the website of the Electronic Literature Association, now housed at MITH in Maryland, one of the founding digital humanities centers in the country.  
http://eliterature.org/

?Distributed cognition implies distributed agency?---Hayles? second provocation.  Literature helps us feel distribution of agency as an embodied practice.

Jean-Pierre Balpe OU Les Lettres Derangees 
http://www.etudes-francaises.net/entretiens/balpe.htm
http://www.dichtung-digital.com/2005/1/Balpe/
Says cognition is distributed and agency is same.

http://www.designtimeline.org/cgi-bin/archive/timeline.cgi?u=67
 http://www.firstmonday.org/issues/special11_2/beiguelman/index.html
Beiguelman?s work where music and code are intermingled and there is rhythm and texture is what I like best.  But then I?m not that keyed into narrative enough to enjoy disruption of narrative.  What is the narrative of a rhythmic line, a beat?   Hip hop artists are furious when other people steal their beats----and I?m with them.   But what happens if the non-linear visual narrative generates great beats?  Which rules?  Which overrules?

?Fashionable Noise:  On Digital Poetics:??Stefans.  Interpretation itself should be a testimony oto the strggle of the elements that support and that resist an interpretation.  Hayles maintains this is even more true of digitally generated prose.  But, I wonder, if randomness, then what is the tension, where is the friction, of text and subtext, linear and nonlinear, ontological security of the self and limitless insecurity of the self???  If it is random, isn?t it easier?  Isn?t the discomfort from the fissures?  If it is all fissure, where is the risk?  And the friction?   

Stefan ?Fashionable Noise.?  http://www.barquepress.com/matter.html

Collision of meaning and non-meaning, intractability of that difference and seductiveness of the overlap is what creates the interest.  

Narrative is conveyed and disrupted by code.  Dnamic between narrative and data base.

Literature revalues computational practice now through staging embodied interactions with coded algorithms, and it reveals to us our situation.  


2006-08-15 22:47:59
Conversation between Kate and Scott, with reflections from our Seminar participants who worked for half an hour in small groups:

Conversation begins with a report from each of the working groups:

Group 1:  Interested in the theoretical, the critical, and the political.  Political economy of all of these issues slid away from discussion---what are the costs, human and socially?

Group 2:  What are the politics of disruption?  What happens with forms of emergent subjectivity and pushing the threshold of mediated subjectivity---what if it weren?t efficient?  What if it were more anarchic.

Anne Balsamo pushes:  What do you mean by ?the political? in your conversations?

Group 1:  I have two interests:  media on the one hand and meaning and memory on the other.  There isn?t enough connection between the two, how the archive works across media old and new.  What are the points of intersection in those discourses? 
Private industry is huge driver of many of these technologies.  What does it mean in terms of access, marketplace, and the larger economies.  If we are driven by strength of narrative of profit, what happens to subjectivity that is not profitable? 

KH:  Much media and literature has exactly political point.  She recommends a book forthcoming by Galloway and Thacker that centralized power is in no way incompatible with network organization and, in fact, we are being forced into networked situation by terrorism and Bush administration.   Movements from centralized to networked models are complex. Alexander Galloway and  EugeneThacker, THE EXPLOIT?
http://cultureandcommunication.org/galloway/books.html
THE EXPLOIT
coauthored with Eugene Thacker
Prolegomenon: "We're tired of trees"
A Global Dynamic ? Political Atomism ? Unilaterialism v. Multilateralism ? Ubiquity and Universality ? Occultism and Cryptography ? Networks Fighting Networks ? The New Sovereignty

I. Nodes
Introduction
Technology (or Theory)
Theory (or Technology)
Protocol in Computer Networks
Protocol in Biological Networks
An Encoded Life
Toward a Political Ontology of Networks
The Defacement of Enmity
Biopolitics and Protocol
Life-Resistance
The Exploit
Counterprotocol

II. Edges
The Datum of Cura I
The Datum of Cura II
Sovereignty and Biology I
Sovereignty and Biology II
Abandoning the Body Politic
The Ghost in the Network
Rhetorics of Freedom
Political Animals
Ad Hoc
Sovereignty and the State of Emergency
Fork Bomb I
Epidemic and Endemic
Network Being
Good Viruses (SimSARS I)
Medical Surveillance (SimSARS II)	 	II. [Continued]
Birth of the Algorithm
Feedback vs. Interaction I
Feedback vs. Interaction II
A Google Search for my Body
Fork Bomb II
The Paranormal and the Pathological I
The Paranormal and the Pathological II
Universals of Identification
RFC001b: BmTP
Fork Bomb III
Unknown Unknowns
Tactics of Nonexistence
Spinoza-as-programmer
Disappearance, or, I've Seen It All Before
Allegory of Asymmetry I
Allegory of Asymmetry II
A Political Ambiguity
Codification, not Reification
Stop Motion
Pure Metal
The User and the Programmer
Fork Bomb IV
The Hypertrophy of Matter
Interface
There is No Content
Notes for a Liberated Computer Language

Coda: Bits and Atoms


Technology operates through network model but the network model is not confined to internet and www but is also a mode of political organization and a mode of political resistance.  Galloway and Thacker argue about strategies learnable from the networked model v. sovereign model.  

AB to SF:  What is relationship between memory and lifelogging and archive and politics?  
AB:  Singapore?s interest in the technology and urge to codify the culture, the Singapore-ness of the culture.  http://en.wikipedia.org/wiki/Politics_of_Singapore   Essentially, Singapore is a one-party state with notoriously restrictive laws re. free speech.  What does it mean to archive a ?culture? under such a situation?

Archive v. trash?  

Artist who was grilled by FBI after 911 has responded with what he calls ?Aggressive Compliance? where he films everything and then sells everything, enormity of data.

AB believes in this for all kinds of art.  Getting laptops in hands of poor youth---a banal gesture that has nothing to do with liberatory impulses.  We have to think about how technology is made and so forth.  

KH interestingly asks if the audience-appreciation measures of Hollywood test audiences or advertisers could be measured and then translated into self-tailored stories, to make into a narrative that is absolutely irresistible.  But narrative always has ideology.  So, in such a hypothetical self-generating narrative of desire, endlessly repeated, what would the ideology be?  Lotus land?  Infinite realization?  

Or , I wonder inspired by this provocation, would such infinite self-realization of narrative desire result in shut down syndrome . . .   would infinite seduction of the self, fulfilled, lead to the annihilation of the self?  Statis as desire.

Group 3:  What do the modes of presentation and memory encourage?  What of the interplay of attention and distraction?  Who is able to make sense of noise?  What specialized knowledges are required to make sense of certain kinds of readings?Ulysses or MMPOG.  

AB:  In a space of multiple flows of information, what is signal and what is noise?
KH:  I?m interested in two simultaneous cognitive modes in our culture, sustained attention (ie reading long Victorian novel) and hyper-attention (characterized by low threshold for boredom and preference for multiple streams of stimuli).   Psychologists are studying these phenomenon and proving that multitasking is extremely inefficient and takes longer cumulatively to accomplish tasks than if they were done sequentially one at a time.  So twelve-year old multitaskers not efficient but requirement for multistimuli.
It has been medically stigmatized as ADD but dysfunctional only in terms of a traditional pedagogy.

SF:  Need to adjust to continuous partial attention (Glenda Stone) . . . more of a scanning behavior and Google behavior than other behaviors. 

AB How to make available multiple viewpoints simultaneously.

I am concerned that we canonize or demonize ?traditional pedagogy? rather than also recognize it as a political creation of a recent generation, as typified by Leave No Child Behind, the most regimented pedagogy of the last fifty years and entirely regulatory of public education, with standardized tests, required flunking of whole grades for substandard test scores, textbooks designed for the tests, aftershool school to prep for the tests, and, of course, rocketing drop out rates, especially of boys.  All those meds aren?t ?curing? the ADD or helping them pass the tests.   Cynically, I wonder what the connections are, in other words, if a high drop out is a socially desirable phenomenon in terms of providing justifications for private schooling (class differentiated privilege) or religious schooling (state subsidized) and a permanent underclass of drop outs who are not educated.   The discrepancy between multiply stimulated technology and under-stimulated students is one that we need to exploit in new forms of learning but we have to be aware that we are operating against a politics of extreme social repression that (as is always the case) exerts force on education to enforce social norms and a social agenda.  
The stigmatizing of children with labels like ADD goes back to early labeling of dyslexia that was also related to gender, race, immigration, and class factors.  

	AB:  Agency of creation and imagination.   I have a different kind of anguish when I look at these new creations.  By avant garde performance artists, for example, how can I get my hands on them?  If they are not saleable and marketable, then how can I get them? How can those who are not brilliant coders and brilliant technologists get our hands on these things such that our creative agency and political imagination could use these things to play out possibility?  

O?Reilly conference:  http://conferences.oreillynet.com/   Important for humanists to participate in these, to be part of the development of the new technologies.  When is it appropriate to ask a question that has a political valence and what would that political valence be?  

	SF:  Researchers must be brought into this conversation.  Funders sometimes are horrified by what comes from funded research.  How can you get into situation where you are able to make changes, make difference, make innovation, despite the expressed wishes of the funding agency.   Humanists and artists need to be part of the research!  

Hey!  That is the HASTAC manifesto!!!  Yes, yes, yes.   

	KH:  Ender?s Game:  two games, one is ruthlessly exploitative, by military establishment to prepare him to be military commander of all their forces.  Ruthless exploitation of the small child, justified by fate of entire human face.  But other powerful force of virtualization in the novel is a game programmed by alien race that is determined to end the human race.  What are Ender?s possible sources of human resistance?  Dramatization of the internal struggle.  Virtual character could be tied to actual to challenge person in real life, and for what ends?  Force of powerful ideological conditioning.   

	Audience:  Interesting turn in your talk between Japanese culture, and modernist object, as in Turrell, the minimalist transformation into maximalist environment.  Have you tried to produce enhanced environments in minimalist environment?  

	SF:  He is more interested in volcano project than light projects. But with embedded objects like millstones in Japanese gardens, bordering on techno-animism, means another kind of narrative.  Plays back into assignment of mirror by me as the viewer.  Context.  There is no meaning without context.  

	What I find fascinating in the Japanese allusion is that, in both cases, there is tremendous technology/artifice to create something in which, in the Japanese case and in Turrell, in fact looks evacuated of technology/artifice.   Yet, if you come from a Japanese tradition of training in any of the landscape or martial or other arts, you are aware of how much training is necessary to look effortless.   It?s no postmodern insight to think about the way artifice and nature, technology and nature, are codependent and interdependent.  We?re back to Kate Hayles? idea, deconstructionist, of narratives and subversion of narratives and the codependence of different contextual frames that disrupt one another?s ?naturalness.?   And, if we are to politicize the economics of such naturalness,  the training and the upkeep and the tourism are all expensive.   They all have a cost.

	Audience Member:  Company produces ?autonomous purchasing creature? that programs doll to purchase things that other dolls desire.  Ultimate parental nightmare.  No economic control of child.  I want a toy! I want a toy----as articulated BY a toy.   

	So is this the same or the opposite of the perpetually desire-filling narrative that always makes one happy?  The purchased item that purchases the items that the purchaser would want based on a sampling of its previous purchases.

	AM:  technologies as actors, as participants, as drivers, as economies, as relations and networks of relational and economic desires.  

	AM:  Forget the doll!  What about PC that comes with Microsoft installed.  How to go to open source to launch a basic operation to critique and subvert.  Furbiees have been hacked, of course!
	
Ann:  The things that get designed and end up showing up as consumer products are not fixed but themselves go through moments in transition or response or participation.  This animates many researchers, to do off-the-shelf product hacking, modding, remixing.

KH:  we need kinds of strategies where different cognitive modes are combned to allow new kinds of inquiry. . . that is a worthy cultural project for all of us.  

AM:  Intertextality and metatextuality in literary theor.  Idea of various readings, not one authoratitive interpretation.  Each is different from the previous and each reading changes what was read before hand.  Combination of different streams of information in real time changes texts, the written word, but also digital media, and esp mitate, and evocation of previous experiences and previous readings.  Interactions between artifacts make new forms of reading . . . not just theauthor.  Creation of new information changes previous information. 

AM:  What I?m hearing is need for more complext thinking about new technology.  It?s not that every technology is a blank slate, any more than any text, and there is some mediation of the fixed with the personalized, the performance with the devices.  They are not mere tools, they carry with them strong determinations to do some things and not others.  But they are not only that.  Theory can take us so far.  And then, beyond, when we make pronouncements, we cannot make it at a global scale but must bound it by specificities of both the technology and the context, politics, users.   The wrestling is not an either/or or a both/and---more than zero, less than many.   Range of possibilities and propelling. Answers may need to be worked out in a different register, in something you build, something you deploy in a way different than it was intended.  

Theory exemplified . . . another HASTAC motto.  And now lunch!!!


2006-09-01 19:48:49
<strong>Robert Nideffer  GTCL:  Tutorial  ?Virtual Collaboration Portal:  v0.9?</strong><a href="http://proxy.arts/uci.edu/hass/">http://proxy.arts/uci.edu/hass/</a>Within a week, or maybe a little more, this fantastic collaborative tool should be made available to other groups too!  UCHRI will announce the launch when it is ready and we will make sure to announce it on the HASTAC website.  Very, very cool.  Congratulations and huge kudos to UCHRI!Robert F. Nideffer researches, teaches and publishes in the areas of virtual environments and behavior, interface theory and design, technology and culture and contemporary social theory. He holds an MFA in Computer Arts and a Ph.D. in Sociology. In 1998 he was a Research Specialist in the Department of Computer Science, University of California, Santa Barbara, where he directed User Interface Design and Implementation for the Alexandria Digital Library. Currently he is an Assistant Professor in Studio Art at UC Irvine and Co-PI for a research across disciplines initiative entitled "Online Public Spaces: Multidisciplinary Explorations in Multiuser Environments." <a href="http://proxy.arts.uci.edu/~nideffer/vitae.html">http://proxy.arts.uci.edu/~nideffer/vitae.html</a>Tutorial in a collaborative space---for game culture and technology.    Based on an initial idea for a distributive residency at UCHRI, with virtual participation, on the topic of gaming.  UCHRI supported a full-time programmer who could work with Robert to create this collaborative space.  There is no content on the website yet, but he would like people to use it, to populate it, and to help in process of finding possible bugs and making the system work better.I may post future blogs to both HASTAC and the Virtual Collaboration Portal . . . I especially like the really cool videoconferencing software, that archives events.  Up to ten people can participate in a telesession.  Also a PHP chat window, with a flash audiovisual module that can broadcast out to anyone who is in the chat, to reach out beyond the ten-screen limit of the chat.  Plus multiplayer gaming uses, wikis, maps, and many other features.  The original purpose was a wikipedia for game culture and that is still a future plan.  So far, only ten people have been key to its development but more will be added soon and it will soon open for everyone.This was used in a Gaming seminar at UCHRI and an actual seminar of conversation happened on this portal, on topics such as Gaming and Literacy.   This is a next-generation tool and works very well for educational purposes.  

2006-09-01 19:45:57
<strong>Workshop on Electronic Literature  Katherine Hayles</strong>We broke into groups and looked at several pieces of electronic literature---Richard Holeton?s ?Frequently Asked Questions about Hypertext? is an academic parody of the prejudices around hypertext.   This was the group I was in but it felt too much like my day job so I moved around the room and spied on other EL, hoping for something with sight and sound.Robert Kendall?s ?Faith? is a quite abstract Flash poem with sound, color, and animation.  Lauce Olsen?s ?10:01? is an intriguing Flash production in a movie theater with mysterious actions (grenades!) and Josh Hartnett too.  Emily Short?s ?Galatea? is a play with an interactive character whose complex personality defies simple manipulation.  And Donna Leishman?s ?Deviant: The Possession of Christian Shaw? confounds control by mouse, with a fabulous character (Christian) appearing morosely and depressively and without command.  ?Deviant? is my fav, gorgeous graphics, vaguely Hiroshi Naka, and full of surprise in the tensions between literal and representational visual elements and abstract ones, plus great sound.  Way nice.   Watch it here:<a href="http://www.flashgoddess.com/html/spotDLeishman.html">http://www.flashgoddess.com/html/spotDLeishman.html</a><a href="http://www.6amhoover.com/xxx/">http://www.6amhoover.com/xxx/</a>Conversation:  Hypertext group lends itself very well to theoretical discussion.  Faith is pretty.  Concrete poetry, harp and ambient techno.  Faith?is it in, of, off.  Is faith in the active reading of the poem?  What kind of reading is this?  Is it any different than other kinds of reading?  10:01---frustrating dynamism between static and dynamic elements.  Representationality is traditional, narrative not.  Interesting frustration between demands of eyes and mind.  Can explore story linearly or not.  Everyone is in the theater but movie never seems to start.  Deviant is just so beautiful . . . scary, bodies opening, little things popping out, rats, worms, pretty, imaginative and with sordid and monstrous hauntings of a girl with tiny body and large head and body.  Horrid little ratfaced guy does a kind of happy jig.  Must find that which is hidden, difficult to navigate, but lyrical in its difficulty. ?It?s about neuroses, little stories about ourselves that we create to explain things.?  (Way smart comment by someone in the group, not moi.)  Galatea is a conversation with a statue.  What surprised one of our group and pleased her was that electronic literature didn?t just refer to the medium but to the visual process unfolding.  The poem in a print format (this is ?Faith?) would not have been so exciting, but static and limited.  The field of Electronic Literature goes back to 1960s with computer-generated poems but 1987 and hypertext is real beginning, and characteristic was considered to be linking structure.  But Flash and Director make EL much more exciting and multimedia.  I?m hooked on Donna Leishman.  Read an interview with her:<a href="http://www.flashgoddess.com/html/spotDLeishman.html">http://www.flashgoddess.com/html/spotDLeishman.html</a>And here?s one with her resume of exhibitions and installations:<a href="http://www.wordwrap.de/htreadings/donnalei.html">http://www.wordwrap.de/htreadings/donnalei.html</a>?The specificity of these works is that they are all underlain with code.??Kate Hayles.  ?The code must be considered as part of the work. If you try to focus on the screen, then you are doomed.  Programmable media is work of algorhythmically generated work.  So question arises of where is the text?  On the screen? Somewhere else?  Electronic literature is as media-specific as print literature.  Field is still very young and artists have matured as has the field.  The complexity of the work encouraged collaboration.KH says this is a rooting of different knowledges, different traditions of expertise and theory and critique.  But all are necessary to understand full complexity of the works.This DVD with these works on it will be available soon for the Electronic Literature Society plus in a book and dvd edited and on the web for download from Nortre Dame University Press.  

2007-01-31 02:37:23
<p>Tara McPherson, USC, Editor, VECTORS, Journal of Culture and Technology in a Dynamic Vernacular <a href="http://www.vectorsjournal.org/" target="_blank">http://www.vectorsjournal.org/</a>  Tara McPherson is an Associate Professor of Gender Studies and Critical Studies in USC?s School of Cinema-TV, where she teaches courses in television, new media, and contemporary popular culture. Before arriving at USC, Dr. McPherson taught film and media studies at MIT. Her writing has appeared in numerous journals, including Camera Obscura, The Velvet Light Trap, Discourse, and Screen, and in edited anthologies such as Race and Cyberspace, Virtual Publics, The Visual Culture Reader 2.0, and Basketball Jones. Her award-winning Reconstructing Dixie: Race, Place and Femininity in the Deep South was recently published by Duke UP (2003), and she is co-editor of the anthology Hop on Pop: The Politics and Pleasures of Popular Culture. </p><p>She is currently editing or co-editing two anthologies on new technology (one for the MacArthur Foundation), working on a book manuscript on racial epistemologies in the electronic age, and editing a dynamic new multimedia journal, Vectors  Co-organizer of the 1999 conference, Interactive Frictions, Tara is among the founding organizers of Race in Digital Space, a multi-year initiative supported by the Annenberg Center for Communication and the Ford and Rockefeller Foundations. </p><p>She is a member of the Academic Advisory Board of the Television Academy Archives, is a core member of HASTAC (Humanities, Arts, Science, and Technology Advanced Collaboratory), has served as an AFI Television Awards juror, and is on the board of several journals. </p><p>In 2006, she was a recipient of USC's Phi Kappa Phi award for outstanding scholarship.   McPherson talks about scholarship in the 1990s and the predictions that technology would quickly and totally transform research, teaching, learning, and publishing.  At the same time, the rhetoric of the era was that it would be dangerous for an untenured assistant professor to pursue new media forms of publication.  Cost is one impediment to a totally transformative form of multimedia publishing.   And the labor involved in a robust multimedia publication was another formidable obstacle.  Vectors was launched as an experiment?rigorous refereeing, high scholarly standards, and multimedia electronic publication. Dean Elizabeth Daley took the risk of supporting this bold experiment.  <a href="http://www.usc.edu/about/administration/deans/daley.html" target="_blank">http://www.usc.edu/about/administration/deans/daley.html</a>  </p><p>For the last three summers, Vectors has brought 8-10 scholars to LA to work with programmers and designers to create multimedia articles.  Current issue is ?Perception, Difference, Memory? CALL FOR PAPERS NOW.    </p><p>Journal has four goals:  (1) V serves as space for refereeing multimedia scholarship, cross- historical and cross-disciplinary. V does not publish anything that could be in print.  It only publishes what can only be published on line.  Focuses on new genres.  Future of scholarship is the goal.   (2) V interested in what happens when humanities scholars collaborate across radically different skill sets.  Humanists may distrust scientists more than they distrust us . . .   And humanists can sometimes go through a moment of terror when seeing their sentences being chopped apart.  How to trust designers would be important to the process.  (3) Interactivity.   Writers can engage with their readers.  (4)  What might scholarship look and feel like if we push its languages towards different modes of expression?  What kinds of engagement occur with users and readers?   What happens to an argument when an article goes fully networked and multimedia?  How can you experience an argument in an immersive and sensory-rich space?  Can scholarship show as well as tell?  How can New Media facilitate that?    What color is your scholarship?  </p><p>Question intended to think of non-rational metaphors for expression.  Pushing beyond conventional scholarship.    Snapshots from VECTORS:  Use a vector to open the article.  Keyword flows (metadata terms streaming across screen).  Different colors for different articles.    The words, though, are a conceit, not a data mining tool.  Because created in Flash, there are not rich search functions.  Are starting to use processing language to enhance searching functions.    Now middleware tools that allow V to generate journal entirely from the tools.    ?The Unmaking of Markets??a more traditional project by Rebecca Emigh, sociological historian.    Alice Gambrell, ?The Stolen Time Archive? includes many different kinds of artifacts related to clerical and secretarial work, inc records, shorthand books zines, and other forms.  To enter the piece, you need to practice your shorthand.  You clock in.  Mistakes follow you through the piece.  Archives organized according to filing systems.  Article includes lots of things that didn?t make it inter her book.  Including her annotations of what she has collected.  Hundreds of objects in the piece.  You have to at least pretend to read them in order to use them.  --So this isn?t an archive in any data base sense.  Argument is experiential rather than overt, embedded rather than foregrounded as it is in her book.    David Lloyd, ?Mobile Figures.?  He was interested in what happens if you atomize an argument.  Many pieces have built-in tutorials.  Explores 19th century representations of the Irish by the British, esp idea of the Irish as simultaneously static and mobile.    Data bases for production of scholarship.  Database generation with questions key to the humanities.  Presenter at presenter at a NSF conference talked about building tools that no one had used.   Vectors is looking at bottom-up way of key questions.   Next two years of Vectors will focus on creating data base tool that is relational.    Group assignments next, with posts to forums for the articles. Six groups, each works on an article.     </p>

2006-08-16 17:55:10
Day 3 Craig Calhoun and Larry Smarr, Social Networks/Social Movements

Day 3 and My Bloggin Fingers Are Getting Tired . . .   Leaner, Meaner Blogging today.


Larry Smarr 
http://www.jacobsschool.ucsd.edu/~lsmarr/
Larry Smarr is the founding director of the California Institute for Telecommunications and Information Technology and Harry E. Gruber professor in the Jacobs School's Department of Computer Science and Engineering at UCSD. Smarr is Principal Investigator on the NSF OptIPuter LambdaGrid project and is Co-PI on the NSF LOOKING ocean observatory prototype. 
As founding director of the National Center for Supercomputing Applications (1985) and the National Computational Science Alliance (1997), Smarr has driven major contributions to the development of the national information infrastructure: the Internet, the Web, the emerging Grid, collaboratories, and scientific visualization. His views have been quoted in Science, Nature, the New York Times, Wall Street Journal, Time, Newsweek, Fortune, and Business Week, and he gives frequent keynote addresses at professional conferences and to popular audiences. 
Smarr received his Ph.D. from the University of Texas at Austin and conducted observational, theoretical, and computational based astrophysical sciences research for fifteen years before becoming Director of NCSA. He is a member of the National Academy of Engineering and a Fellow of the American Physical Society and the American Academy of Arts and Sciences. In 1990 he received the Franklin Institute's Delmer S. Fahrney Gold Medal for Leadership in Science or Technology.
He was a member of the President's Information Technology Advisory Committee and serves on the Advisory Committee to the Director of the National Institutes of Health and the NASA Advisory Council. He served as chair of NASA's Earth System Science and Applications Advisory Committee and was the first chair of the newly formed NASA Science Advisory Council
-----
Cal IT2 will eventually have over 1000 researchers.  Their job is to live in the future.  They are working to create new intellectual and reconfigurable work spaces.
Looking at the future of internet and how it transforms society.  340 faculty on two dozen departments at Irvine and UCSD. 
Putting ?uni? back in ?university?
Data mining our communities.  
VISUALIZATION:
Tree graph for NSF, NIH, NOA, DED and inside of each nested tree are all the grants within that organization, broken down by institutes within each body, or directorates, and understand by pattern recognition where our intellectual strength is and where we are underfunded.  
Extremely important information minin and visualizing of work by Katy Borner at Indiana University.   
Science is a social network and asynchronous collaboration.  
LS was Director at NCSA when Mosaic browser created.  Netscape was created.  Apache was server.  He was in charge of organization that created the web.  They used to write ?What?s New? indicating every new website as it came on the web.  Now, 20 million new websites per day!
Cal IT Website is a multimedia newspaper.
Innovation is not happening at universities but from industry and also young people around the world. 
Facebook----why can?t we use it for science?  Facebook gives great data for science.
CAMERA:  Community Cyberinfrastructure for Advanced Marine Microbial Ecology Research and Analysis.  It?s on the National Lambda Rail.  My Space of microbial biologiss, with chat rooms, etc.  
Communicating is a complex social engagement and we need much more research on when and why people do it-----and when they don?t!  Why does My Space or the Facebook work whereas other things do not?  How to build social networks and communities?  
New ways of communicating:  Ability to create video conferencing with 4 times high def systems and simultaneous processing.  Post-photographic realism.  Also 3-D without the glasses.
OPTIPUTER:  Creating High Resolution Portals, aiming at 100 million pixels of real estate.  
Human Eye/Brain connection is about 1 gigabyte per second.  We are now exponentially crossing this threshold.  
But exponentials make the impossible routine.  
National Lambda Rail will connect between campuses very soon.  
Microbial Genomics project is the social network that is using all these new technologies and populating it with data, research, and social networks.  
Recommends Thomas Friedman?s The World is Flat:.
Globalization 1.0 is about countries.
Globalization 2.0 is about multinational companies.
Globalization 3.0 began in 2000---and that is empowered individuals who collaborate and compete globally because of software in fiberoptic network.  
--The web is only ten years old.  World economies are adapting to decade-old technologies.  
But what about the future technologies, with massive computing and storage and interactivity.
Smarr says we are reducing world to a single point.  This will have an even bigger impact.
WHAT DO WE NEED???  We need social scientists, humanists, and artists to interact with sciences to understand, predict, create that single point based on these new technologies and the social structures and economies that underlie them.  ?The World is a Single Point.?


2006-08-16 19:11:13
Craig Calhoun
http://www.ssrc.org/programs/calhoun/

Craig Calhoun has been President of the Social Science Research Council since 1999. He is also University Professor of the Social Sciences at NYU. 

Under Calhoun's leadership, the SSRC has been reinvigorated as a leader of public social science, research on critical social issues, and support for leading young researchers. He has launched new work on knowledge institutions and innovation, on information technology, on HIV/AIDS and social transformation, and on media, democracy and the public sphere. 

After receiving his doctorate from Oxford University, Calhoun taught at the University of North Carolina, Chapel Hill from 1977 to 1996. He was Dean of the Graduate School and the founding Director of the University Center for International Studies. He has also taught at the Beijing Foreign Studies University, the Ecole des Hautes Etudes en Sciences Sociales, and the Universities of Asmara, Khartoum, Oslo, and Oxford. 

Calhoun's own empirical research has ranged from Britain and France to China and three different African countries. His study of the Tiananmen Square protests of 1989 resulted in the prize-winning book, Neither Gods Nor Emperors: Students and the Struggle for Democracy in China (California, 1994). Among his other works are Nationalism (Minnesota, 1997), Critical Social Theory: Culture, History, and the Challenge of Difference (Blackwell, 1995), and several edited collections including Habermas and the Public Sphere (MIT, 1992), Hannah Arendt and the Meaning of Politics (Minnesota, 1997), Understanding September 11th (New Press, 2002), and Lessons of Empire (New Press, 2005). He was also editor in chief of the Oxford Dictionary of the Social Sciences. In more than ninety articles, he has also addressed the impact of technological change; the organization of community life; the relationship among tort law, risk, and business organizations; the anthropological study of education, kinship, and religion; and problems in contemporary globalization. Calhoun's work has been translated into more than a dozen languages.
	
CRAIG CALHOUN agrees with much of what LS says, but he emphasizes uneven development and especially stresses, for our SECT participants, that the academy and humanists and social scientists MUST make these issues of technology central to our disciplines.

His argument:  New Media (in any era) extend more trends than they break.   They extend what people have already wanted to do.  At least in first generation.   There can be unintended consequences in future generations.  


Interconnection and flow----not necessarily intentional or even recognized.

Change?unintended consequences

Manuel Castells:  Lateral rather than hierarchical connectivity that does not go through any master plan or central headquarters.
	The world wide web would not exist if you had to go somewhere to get your pages approved.

But diminution of hierarchy is relative, not absolute.  For market flows, borders are nonexistent.   Yet, for humans, there are efforts to keep people in and to keep people out.  

Reality is many mediating processes mediating categories, and production of meaning.  Language is more than nouns.  Other issues include functional integration, power relations, networks (directly interpersonal and indirect), culture (categories, production of meaning), and public communication.  The world of systems is about indirect connections, via formal and informal associations, organizations, institutions, and relations. 

Culture is both identity (nations, race, gender, and identity constructs) but it is also about production of meaning and relations.  

Alternative agendas-----Globalization doesn?t just happen.  It has protagonists and struggles.  
Is it capital flows?  Or the Uma-Islam?   And Uma Islam is also about flows of capital.

The local is constantly resituated and revaluing.  

The local can be made into everything from taste culture and consumption goods---Szechuan cooking, and then degrees of excellence, critique, taste.   And then some places do not have those globalized flows and cultural results.

It is Hart and Negri; it is people who gather in Davos; it is people who use the web; it is social and political networks designed to disrupt networks, not just those who build networks.

Science and knowledge:  They don?t just happen.  They are also matters of power, functional integration, networks, cultural categories, production of meaning, public communication.  

Science is a movement.  Shaped by contention.  

New media don?t just spread networking:  they are available for hierarchies to seize
They facilitate projects with crossed purposes:
	Centralization and decentralization
	Hierarchy and equality

Open Source could win---but not without a movement.

Steward Brand, from the Whole Earth Catalog to the corporate Campus

Calhoun recommends this book:  Fred Turner:  From Counterculture to Cyberculture.

Turner, Fred From Counterculture to Cyberculture: Stewart Brand, the Whole Earth Network, and the Rise of Digital Utopianism. 360 p., 16 halftones. 6 x 9 2006
Cloth $29.00 0-226-81741-5 Fall 2006
In the early 1960s, computers haunted the American popular imagination. Bleak tools of the cold war, they embodied the rigid organization and mechanical conformity that made the military-industrial complex possible. But by the 1990s?and the dawn of the Internet?computers started to represent a very different kind of world: a collaborative and digital utopia modeled on the communal ideals of the hippies who so vehemently rebelled against the cold war establishment in the first place. 

From Counterculture to Cyberculture is the first book to explore this extraordinary and ironic transformation.
Steward Brand is now at Davos.

Change is real---but is it long term?  Or is it patterns of change that have been reworked over and over with previous technologies?

The fact that there was a decision to build American scientific infrastructure through universities.  The decision in the 1870s and mid 20th century sets the stage for largescale distributed communication.

There was a proposal in mid-1950s to put it all in suburban Maryland . . .   centralized.

His argument:  New Media (in any era) extend more trends than they break.   They extend what people have already wanted to do.  At least in first generation.   There can be unintended consequences in future generations.  

New media change movements---community, communication, formal organization.

New Media reshape both production of novelty and production or preservation of the old (how museums work, structure of authority in art world---or any other world). 

Just because new media are new doesn?t mean they can?t be used by reactionaries.

Change exceeds expectations and plans.  Romance of the spontaneous.  

Two ideas:  cosmopolitan and communal.
Linked by idea of collaboration. From the interactive lab or workshop or the Wikipedia or the corporation . . . 

Studies of collaboration suggest that collaboration is rarely by more than a half dozen people.  Real interdisciplinary collaboration tends to involve people collaborate seriously in twos and threes and then a community of collaboration that extends and distributes.
HEY!!  That is exactly HASTAC?s methods.

Robert Merton, The Ethos of Science.  Communist, universalist, disinterested, original, skeptical, humble.

But Calhoun protests that institutionalization is crucial and science isn?t only the movement around the world.  Ancient histories, and sacred and imperial.

More Merton: Cudos and the reward of recognition, and etc.

Centralized control from the top, rise of fascism and etc.

Merton writes against this centralization and a lot of peer control is important, peer review, autonomy and judgment, commujnal access and advancement.


2006-08-16 19:54:23
Conversation with Craig Calhoun and Larry Smarr

Before this conversation gets started, let me add my two cents.  Our group has been in small groups in conversation and we?ll now be discussing these issues.

My issue:  what is the meta-history of technology?

By this I mean that, in the history of technology, there are both sides, the hyperbolic and then the dystopics, but also those who say, ?hey, nothing has changed, nothing will or ever does.?  I am interested in the rhetoric of change, how we count differences and what it means say they are huge and what it means to say they are small?  Are there disciplinary tendencies that minimize or maximize transition?  Grant opportunities clearly impel change and the new.   Maybe sometimes the humanities are compelled to historicize and universalize (sometimes at our peril).

I am also interested in the producer/consumption overlay on the inventor/critiquer tendency in the humanities.   And I am concerned that critique---which is ultimately defensive---is our main mode.  Is there a way to Productive Critique?  (How many disputes in art or in literature departments between the artists and novelists v. the art historians and critics are bound up in this different relationship to ?making stuff? and the awareness that ?making stuff? is incomparably difficult and critiquing it---when you haven?t been involved in the making---is often easy, esp when it assumes that those making the stuff weren?t also critiquing it at every step but finally decided to go with what was as good as their resources (human, intellectual, creative, artistic, economic) allowed?     The meta-history of technology is also filled with Luddites who call themselves ?critics.?  What is our role?  Why? How? And what kind of power does or doesn?t it give us?

WHY CAN?T HUMANISTS BE PROSUMERS?  And, as such, as those involved in the making, also be willing to critique what we make but from a different position than as outsider?  Remember Foucault?  Outside/inside doesn?t really exist anyway.  Humanists must be involved in conversation and in the discovery.  But that also requires a predisposition.

?The future is created in our imaginations before it is created in our labs.??Anne Balsamo.  

And another thought:  what if our metaphor of ourselves is of hackers.   Does the hacker hate what s/he changes?  Or does s/he know it so well, so intimately, and so passionately that s/he wants to change it?  


2006-08-16 23:11:48
What a thrill to be here at technoSpheres: here's some notes from Cathy Davidson and Mark Olson's talk(s) on the afternoon on Wednesday 17 August (Day 3), my first ever blog~!

Davidson suggests that we must begin our critiques now not from the stance of consumers, but of "prosumers".  Doing peer-to-peer interdisciplinary collaboration means looking to what we must give up to foster work and play between artists, humanists, technologists, and others.  One block is the competitive hierarchy embedded in all of these academic fields, supposedly dedicated to "merit" but in fact dedicated to hierarchies based on paranoid positioning.

*ReMix Pedagogies* - some examples
Google jockeying: a collective practice of "fact-checking" used in a (U-Dub?) class on terrorism to mediate disagreements about the truth of various assertions (e.g. Iraq organized 9/11, Iraq had chemical weapons, etc.).

Travel Narratives: Cathy's class implementing a network pedagogy to link students abroad into the class as registered students, including blogging, Skype, podcasting, etc.

First Books: a class on books which were just published by professors who just got tenure, including videoconferencing between students and these newby authorities.

Class wiki to practice local knowledges among many Caribbean students in a literature class, linking students with residents in various Caribbean countries both via internet and via some non-internet media.

IMPS room: a gaming room at Duke created by Mark Olson, allowing students to play games, capture them, and annotate them for subsequent theory, writing and discussion in class.

Tim Lenoir: All Patents project, taking breast cancer genes and doing massive searches to discover who owns the patents, how the companies are interrelated, statistics on the drugs, etc.  Generating Science Studies-style social maps to eventually/perhaps present metaframes for public policy, leaping from confluence to causality.  What makes an argument or proof in this context?

Duke's seminar on Interface for the Information Year

Craziest remix pedagogy of all: Information Year events like technoSpheres, preceding event at Duke.

Conclude: Without a community none of this is worthwhile: let's work together and spread in an orgy of rhizotechnics.

2006-08-16 23:44:38
Conversation with Craig Calhoun and Larry Smarr

Before this conversation gets started, let me add my two cents.  Our group has been in small groups in conversation and we?ll now be discussing these issues.

My issue:  what is the meta-history of technology?

By this I mean that, in the history of technology, there are both sides, the hyperbolic and then the dystopics, but also those who say, ?hey, nothing has changed, nothing will or ever does.?  I am interested in the rhetoric of change, how we count differences and what it means say they are huge and what it means to say they are small?  Are there disciplinary tendencies that minimize or maximize transition?  Grant opportunities clearly impel change and the new.   Maybe sometimes the humanities are compelled to historicize and universalize (sometimes at our peril).

I am also interested in the producer/consumption overlay on the inventor/critiquer tendency in the humanities.   And I am concerned that critique---which is ultimately defensive---is our main mode.  Is there a way to Productive Critique?  (How many disputes in art or in literature departments between the artists and novelists v. the art historians and critics are bound up in this different relationship to ?making stuff? and the awareness that ?making stuff? is incomparably difficult and critiquing it---when you haven?t been involved in the making---is often easy, esp when it assumes that those making the stuff weren?t also critiquing it at every step but finally decided to go with what was as good as their resources (human, intellectual, creative, artistic, economic) allowed?     The meta-history of technology is also filled with Luddites who call themselves ?critics.?  What is our role?  Why? How? And what kind of power does or doesn?t it give us?

WHY CAN?T HUMANISTS BE PROSUMERS?  And, as such, as those involved in the making, also be willing to critique what we make but from a different position than as outsider?  Remember Foucault?  Outside/inside doesn?t really exist anyway.  Humanists must be involved in conversation and in the discovery.  But that also requires a predisposition.

?The future is created in our imaginations before it is created in our labs.??Anne Balsamo.  

And now questions from our group:

Q:  New Media is not necessarily democratizing?  What if we are more commoditized?  

And what does it mean to have distributed relations around the globe?

LS:  Larry Smarr says he?s the messenger---these things are happening whether he says so or not.

But how do you develop trust relations in distance meeting.  Social behaviors and the internet?  Flying their bodies around to meetings?  After trust group brought together, distance communication can continue conversations whereas it is highly unlikely that we will all be in a room together again.  Technology can help around limitations physical world puts on is.  What do we have to have by proximity?  How can we get the work done with other methods?

CC:  Says communication also works best among those among whom there are face-to-face and also boundary crossings (coincidence, serendipity, less instrumental).  Some meandering over drinks in a bar is enormously productive.
	We need to break dissemination model.  It works best if there is work with relevant constituencies, not just dissemination.   And it is best if there is connection and to make connection with those you will someday meet face-to-face.

Audience:  Hey, let?s not privilege face-to-face.  We all know communities /departments that have been together a very long time . . . and they have to go into receivership because they cannot communicate.  

CC stresses that, again, new technologies help what people all want to do . . . but probably won?t solve departmental schisms.

LS:  Interesting comments on MMPOGs . . . games, masks, disguises are all important in history of humans.  Deceit is really key and crucial.  Part of what kind of animal we are, and has fascinating connection to gaming.

CC:  Very old debate, Rousseau and Diderot, authenticity.  Not an either/or.   

AB:  In humanistic cultural theory, moving out of value-laden deceit idea to idea of performativity.  How do I perform in this space v. how do I perform in virtual space?  It makes for a much more interesting discussion, a continuum, things I am willing to perform in certain spaces but not in others.  

CC:  Freedoms of more discreet zones . . . inc moving from small town to big city . . . or to a MMPOG.

Q:  LS?s conversation is about practice, CC?s conversation is about critique.  And we are all more comfortable in area of critique, so we found ourselves critiquing the first talk.  Why was Canada covered by CalIt2 logo?

LS:  We shouldn?t have been . . . Canada was first to do this.  And US is late adopter compared to others.  Ground floor of CalIT2 is for digital media in arts, including Manuel Castells and Lev Manovich.  ?Cyberspace? invented by William Gibson.   
 
CC:  There are assymetries in the distributions of all goods.  And considerable asymmetries about movements around the world.  Significant increase in inequality in US and around the world.  

LS:  Sends us to Richard Florida?s ?The World is Spiky? 
http://www.theatlantic.com/doc/200510---See piece in the Atlantic

http://www.icecentricnews.com/mamtc/e_article000627022.cfm?x=b11,0,  The world is a very distributed world in terms of resources and consumption.

http://edgeperspectives.typepad.com/edge_perspectives/2005/10/the_world_is_sp.html

The point is that populace and scientific citation are not even.  The world?s most prolific and influential scientific researchers are in the US and European cities.  

http://72.14.209.104/search?q=cache:L3ixkIiwlQIJ:www.creativeclass.org/acrobat/TheWorldIsSpiky.pdf+Richard+Florida+The+World+is+Spiky&hl=en&gl=us&ct=clnk&cd=1

http://www.athenaalliance.org/weblog/archives/2005/09/flat_or_spiky.html

Q:  Is the university dead?  

CC:  I don?t think the university is dead but it is undergoing major transformations.  The idea that there is something called ?the university? masks enormous disparities.  Society in which 3% goes to university v. one in which 2/3 do.   But many universities are stuck in old-style M and A model which hasn?t changed.  Universities own hospitals and they own real estate, but he role of ?uni? in ?university.?  But likelihood of disagregation and aggregation is painful.  Big science.  Full-time researchers.  Soft money with high degree of stability.  Spin off by university quite possibility.  External funding.  Integration of the rest of university.  Hybrid universities.  Biotechnology.  For profit, not-for-profit.  Academic departments not part of this.  What if big ticket science were not part of a university?  Universities should be reconceptualized as a world of cross-subsidies.  Yet an idea of excellence.  Bundling and unbundling . . . in Mexico, massive move by government to ?un-universitize? these features. 

CC:  But there is resistance!  Jobs going missing, not being taken, and so forth.  
[But also ACLS cyberinfrastructure grants has more applications, I?m told, than any new program and than  any other ACLS program this year!]  Chage happens.  Not always evenly.

 


2006-08-17 18:09:53
DAY 4:  Herman Gray, Abby Smith, George Lewis:  ?Cultural Memory in the Digital Age?

First speaker:  

George Lewis, Edwin H. Case Professor of Music     BA philosophy (Yale 1974)     George Lewis came to Columbia in 2004, having previously taught at UC San Diego,Mills College, the School of the Art Institute of Chicago, and Simon Fraser University's Contemporary Arts Summer Institute. He has served as music curator for the Kitchen in New York, and has collaborated in the "Interarts Inquiry" and "Integrative Studies Roundtable" at the Center for Black Music Research (Chicago). A member of the Association for the Advancement of Creative Musicians (AACM) since 1971, Lewis studied composition with Muhal Richard Abrams at the AACM School of Music, and trombone with Dean Hey. An active composer, improvisor, performer and computer/installation artist, Lewis has explored electronic and computer music, computer-based multimedia installations, text-sound works, and notated forms. His artistic work is documented in over 120 recordings and has been awarded by a 2002 MacArthur Fellowship, 1999 Cal Arts/Alpert Award in the Arts, and numerous fellowships from the National Endowment for the Arts. His oral history is archived in Yale University's collection of "Major Figures in American Music," and his published articles on music, experimental video, visual art, and cultural studies have appeared in numerous scholarly journals and edited volumes. 
http://www.music.columbia.edu/faculty/lewis.html

?Cultural memory is the reified remains of repetition.  And the saving grace is repetition with a signal difference, something changed on top of repetition, something unstable and reforming, rather than holding anxiously to its own stereotype. This is where culturaql memory renews itself, through improvisation in real time.?  --George Lewis

Reconstructing memory is a volatile process.  Think about computer memory---the nature of volatility IS the nature of memory, of computation, of time.   ?Read only? memory cannot be changed?   Silencing memory.  

Computers are about hope---we hope the system doesn?t fail!  There is a fragility.  Volatility and reconstruction.

Process of historical contestation is itself about marketability----think of Black music, highly marketable, contested, and policed.  

Self-organizing property of computation:  who is programming whom?  Where is and isn?t individual agency?

What about fragmentation of the web?  The current state of the web at any moment is an articulation of the digital input at any given moment, the trace of all its present and all its past.  NSA knows this and is asking Google and others to turn over all this information.  

Cultural memory is reclamation of unknown stories, truth, and sound.   But web does very poorly by sound.  It is mostly still about transferal of text.  Sound still accompaniment.

Web as arm as cultural control and cultural memory . . . fragmentary and partial.  

He loved being able to find out that the Detroit Techno innovators didn?t like MoTown . . . allowed him to admit he didn?t either, could depart from his own ?cultural determinism? and web-based cultural memory?s refusal to conform.

Internet hoaxes and virus warnings and chain letters:  improvisations.

Theorists in new media fields may not realize they are talking about improvisation.  It is the lifeblood of the web.  Improvisation as embodied practice . . . 

Many narratives on web are matters of cultural retrieval.  

Part II:  Cultural Memory Shines.  Image by Jeff Donaldson.  COBRA, in Chicago, and Afro-Cobra Art Movement.
http://www.thehistorymakers.com/biography/biography.asp?bioindex=125

Jeff Donaldson was an African American artist, art historian and critic who helped articulate the philosophy and aesthetics of the black arts movement in the United States. Born in Pine Bluff, Arkansas, in 1932, Donaldson was three when his older brother 
started drawing. This encouraged him to start drawing cartoons and comic books, as well. 

Donaldson's love of the arts continued, and upon enrolling in the University of Arkansas at Pine Bluff, he established the school's first arts major. Here, his lifelong interest in Afrocentric art was nurtured under the tutelage of John Howard, who mentored under the great Harlem Renaissance artist Hale Woodruff. After graduating with a M.F.A. from the Institute of Design of the Illinois Institute of Technology in Chicago, Donaldson obtained a Ph.D. in African and African American Art History from Northwestern University. 

Through his involvement with the Organization of Black American Culture, a group Donaldson helped form in Chicago, he organized the visual arts workshop that painted the Wall of Respect in 1967. The mural celebrated significant African Americans and set in motion a movement of outdoor murals painted in U.S. cities throughout the 1970s. Along with Wadsorth Jarrell, Barbara Jones-Hogu and other African American artists, Donaldson founded AFRI-COBRA (an acronym for African Commune of Bad Relevant Artists) in Chicago in 1968. AFRI-COBRA established its objectives in developing new African American aesthetics and committing to the principles of social responsibility, involvement of artists in their local communities and promotion of pride in black self-identity. 

As a painter, Donaldson participated in more than 200 group and solo exhibitions in galleries and museums in Africa, Europe, South America, the Caribbean and the United States. He wrote numerous critical essays and served as dean of the College of Fine Arts at Howard University. Donaldson served as vice president of the Barnes Foundation and on the board of the National Center for Afro-American Artists. 
Donaldson passed away on February 29, 2004
But he was told to tone down color, tone down stle, tone down realism.  Donaldson talks about political movement in Chicago and Black Arts Movement.  
http://polyglot.lss.wisc.edu/aas/docs/bookletfall2006.pdf#search=%22Afro%20Cobra%22

Syncopation, repetition, in music and art, and part of Black Arts movement, rhythm and form.  

He plays several pieces of music:  Cultural memory
1850?piano piece.  Louis Gottschalk, ?The Banjo,? and evocation of his Caribbean background.  http://en.wikipedia.org/wiki/Louis_Moreau_Gottschalk

Igor Stravinsky, ?Rite of Spring,? and again fractile repetition, sixty years after Gottschalk.

Sun Ra, 1970s.  http://en.wikipedia.org/wiki/Sun_Ra

1926	George Anthiell http://en.wikipedia.org/wiki/George_Antheil

1976 Anthony Braxton Americana . .  . http://en.wikipedia.org/wiki/Anthony_Braxton

Text . . . for music . . . you gotta be there, you gotta listen.

Ah, George says, ?Reliving my youth . . . ?

?I?m Taking the Blues Back Home.?

But is it art?

Science and art . . . first humans in Africa, and they find cave paintings . . .but, hey, archeologists want to say that it isn?t art until those French cave paintings.  What does that mean?  Politics of cultural memory, politics of reconstruction of "art" and "culture." 

Visuals of gorgeous carved stones with etched lines in triangular forms.  Hermeneutics? Or art?  Some other archaeologist says, ?maybe it?s just doodling.?

Robert Farris Thompson?s idea of randomized rhythmized textiles.

Maybe they are rhymthized cultural memory modules.  And THAT is art.

Homi Bhabha:  he talks about stereotypes in Location of Culture , and vacillation of culture and its repeatability in discursive conjunctures.  Probablistic truth, an excess.  Bhabha?s notion provides, for Perkins, a cautionary note for cultural memory.

?Cultural memory is the reified remains of repetition.  And the saving grace is repetition with a signal difference, something changed on top of repetition, something unstable and reforming, rather than holding anxiously to its own stereotype. This is where culturaql memory renews itself, through improvisation in real time.?  [This is gorgeous!]


2006-08-17 18:50:42
Herman S. Gray is Professor of Sociology at the University of California, Santa Cruz, and author of Watching Race: Television and the Struggle for Blackness (1995) and Producing Jazz: Theresa Records, Case Study of Jazz Independent (1988).
http://www.usc.edu/dept/sociology/Gray%20Abstract.pdf#search=%22Herman%20Gray%22
http://sociology.ucsc.edu/directory/details.php?id=8

Abby Smith
http://www.clir.org/pubs/reports/pub126/contents.html
http://www.ala.org/ala/acrl/acrlpubs/crljournal/crl2004/backjan2004/smithbookreview.htm


HG is concerned with logic of the digital age and the way it maps onto logic of differentiations.  

What are the ways that African American cultural workers have engaged with physicality and digitality.

?Cultural memory is productive.  It is not simply a matter of historical recovery.  All processes of cultural memory are processes of making.  They embed politics and cultural constructions of identity and social relations.?

Subject-making and cultural memory are interlinked with forms of belong and forms of cultural identity.   We are constantly yoking together ways we belong, ways we locate ourselves.  

Technologies are culturally and historically reproduced.  

Afro-Futurists:  Part of the narrative representation of this group is ?Last Angel of History,? a profile of range of artists and writers and cultural critics who think of the future through the past.  Greg Tate, Alondra Nelson and others
http://czem.sonance.net/afrofuturism/
http://en.wikiped ia.org/wiki/Afrofuturism
?Afrofuturism, or afro-futurism, is an African diaspora subculture whose thinkers and artists see science, technology and science-fiction as means of exploring the black experience and finding new strategies to overcome oppression.??Wikipedia

Diasporic sense of longing that transcends nation and limited forms of identity.  Hedge against idea of technology as simply means of accessing past.  They are constructing new possibilities for diasporic new sense of identity and longing. 

Use racial logic to unloose racial assumptions in the technology itself.
How to use Afro-logic to unlock racial assumptions.  Same with George Perkins, Steve Coleman, and Pamela Z.  

Works at level of recoding of practices.  

Cautionary Tales:  Dominant narratives about technology and memory pervade culture.
Tale #1:  Consumer sovereignty.
	Will convenience and access be the answer to our problems.  Idea of consumer sovereignty constructs a kind of subject that already inscribes certain ideals of certain forms of capitalism.  African American and Latino communities are sold this ideal as way to become ?successful? by plugging in.  Narrative of consumer sovereignty is deeply inscribed in production of markets.  
	Long, long history of African American culture that begins in a notion of literacy.  Think about Lee Scratch Perry, George Clinton:  particular way of engaging with sound.  Sun Ra too in 1950s with electric pianos and cosmologies. 

Tale #2:  Marriage of genetics and genealogies.
	As if access to biogenetic material can recuperate a lost past, as if that ruptured past can somehow be ?repaired.?  Skip Gates?s most recent PBS special . . .   Can you jettison socially constructed and specific ways of talking about culture, race, belongings, and recuperation of lost past through genetics stripped of that social constructedness.  There are forms of violation embedded in the cultural memory that can not be erased by DNA.
	Troy Duster?s caution that same DNA offered to tie African Americans to sub-Saharan Africa is being offered to police as phenotypes for racial profiling.  This is not starting with DNA but with adoption of ?folk categories of race and ethnicity.?

http://nutrigenomics.ucdavis.edu/nutrigenomics/index.cfm?objectid=1BEE0C94-65B3-C1E7-06E745E2DECF1A58


Tale #3:  Production of the neoliberal subject.
	Cultural politics also traffics in logic of difference and differentiation, and cultural politics that set out difference as the site for advocating different forms of belonging.  Aggrieved groups fight for recognition of acknowledgment of differences that, in aggregate, then become the stereotypes of differentiation.  


2006-08-17 19:59:35
ABBY SMITH Presentation:
"Storage is not preservation."
"Preservation is 100% delayed gratification.?

Smith, Abby. New-Model Scholarship: How Will It Survive? Washington, D.C.: Council on Library and Information Resources, 2003. 49p. $15 (ISBN 1887334998). Also available online from http://www.clir.org/pubs/reports/pub114/pub114.pdf.
An article by NEH chair Bruce Cole published in June 2002 in The Wall Street Journal bore the title "Our American Amnesia." It decried the dangers of forgetting history and pointed to a host of signs that our national amnesia is "worsening." The consequences are serious, Cole points out: "Citizens kept ignorant of their history are robbed of the riches of their heritage, and handicapped in their ability to understand and appreciate other cultures." Most thoughtful contemporaries will likely agree with Cole: As a nation, we simply cannot afford to lose any more ground when it comes to memory.
And yet consider the Internet and its role as an increasingly important site of meaning in our lives. The Internet is as notorious for the ephemerality of its resources as it is for the explosiveness of its growth. Whole galaxies of popular culture, public opinion, social life and history, and indeed reflection and research arise and disappear without leaving a trace. "Daily, new landmasses form and then submerge," writes novelist Jeanette Winterson in The PowerBook (2001): "New continents of thought break off from the mainland. Some benefit from a trade wind, some sink without a trace. Others are like Atlantis?fabulous, talked about, but never found." Ironically, just such a disappeared continent is the NEH?s own project "My History Is America?s History," touted on a government Web site (http://www.pueblo.gsa.gov/cic_text/misc/my-history-p/my-hist.htm) as "a virtual ?front porch??a cyberplace where families can drop by to exchange stories [and] to explore the tales from history that help make sense of [their] own and [their] ancestors? lives." Yet, if you go to this Web site at http://www.myhistory.org/, all you get is a laconic "?My History Is America?s History? has closed its operations." Forgetfulness abounds indeed.

AS begins by talking about living in Soviet Union and issue of information as property and control of citizens and subject.  And this is the background of preservation.

Preservation is all the actions humans take to transmit information from one generation to another so it can be decoded.   Was that stone doodling, art, communication . . . it is no different now for bits.  

She will talk about her project with Library of Congress and digital practices,  where preservation strategies are inadequate for digital materials.

?Environmental scan of digital content: value, risk, stewardship.?

NDIIPP?Government funded digital preservation project.

Web is about 10-15% of digital material available.

Nationwide Collection Strategy:  Guiding Principles

More is better than less.
Democracy is better than autocracy.
	EU digitization is entirely from top-down, not populist as in the US, she says.
Communities of knowledge are better at selecting and collecting than policy committees.  
	Communities range from commercial documentary film companies to social scientists building data archives.  Preservation grids.  And it should also be Flickr communities and others.  

Comprises distributed collections.

Held by a network.

Storage v. preservation. Preservation takes huge efforts and it requires resources and choices that exclude those resources and choices going elsewhere . . . 

[She will give us her power point and we will post it on the website.]

See Taxonomy diagram on the power point.   Four categories:  
1) Published  (all copyrighted), 
2) Unpublished materials (inc business records, personal records, government records; copyright materials for unpublished materials very difficult, requires going to the creator and have permission to preserve it); 
3) Made Public to the Web  (ephemera, vlogs, blogs, social software, deep content sites:  what else??).  The average life of a website is 44 days.
4) Deep Web and Data Bases  (geographical data, remote sensing datra, sensor data, surveillance data, scientific data, commercial and engineer data, social science data, pharamaceutical and biomedical, public health and safety, reference work, encyclopedia, dictionares, etc.)

Organizations that compile geospatial data overwrite their own data to update it---so, for example, there is no information in some case from before Hurricane Katrina.  But private citizens were able to help collect data, by Google Mash-Ups.  

SHE WOULD LIKE OUR INPUT ON THE QUESTION:  WHAT MAKES DIGITAL CONTENT VALUABLE???

NOTE:  80% of all film made before 1930 is lost.  This is continuing with digital . . . 

Google is created through citation algorithms .. . but that is use now.  What about use later?

She has another complex slide worth checking out to indicate all the different kinds of value of content.  

Preservation is 100% delayed gratification!!?


2006-08-18 13:52:12
DISCUSSION AFTER BREAK-OUT GROUPS

George Lewis:  ?Eugenics is a project of preservation.? [Lewis says this as a cautionary reminder.]
	We need to look at communities who may vary considerably or be diametrically opposed to one another when we are thinking about what should or should not be preserved.  
	He is worried about American habit to worry about process but not care about intent.  
He finds better preservation of African American jazz archives in France than in US.


Abby Smith:  The history of collections is that they are usually begun by fans and then, later, someone comes along and preserves it later, takes it over.  
	Analogue:  comes to us as unbroken waves.
	Digital: comes to us as bits, on and off.
	What represents reality best?  They both do.  Even brain is both analogue and digital.  

	Science and engineering are ?probabilistic,? not one way or another.  Media flatten and racists or others can misuse statistics for ideological purposes.

George:  Often policy, though, is based on those probabilities, though, and then comes down to us, in our lives, as a ?reality? that we have to confront and deal with.  

Some people would rather risk that their work will not survive rather than trust it to institutions which may preserve it in a format they do not want.

Abby:  Not everything needs metadata.  Maybe even not everything needs complex cataloguing---for some things, key word searches are fine. 
	In the future, there may be technologies that allow us to see patterns, for example, in music or other ways, that will allow us to do new kinds of research.

Audience member:  What is relationship between preservation and forgetting?   Digital media in the future is a question in the science fiction mode?  How can we anticipate the future technologies that allow future generationsl to access the future?  

Herman Gray:  As a public policy matter, can we ever have a discussion about willful forgetting?  In Foucauld?s sense, though, don?t we need to think about the archive not taken as an indication of power?  What is the unarchived archive?
	Commodity-based culture roots in obsolescence, but the system of value of preservation is already inscribed in an issue of commodities.  

Audience Member:  Is plethora of cultural narrative the liberating thing?
	
George Lewis:  Uses example of Sachiko M----she always says she has no history.  That is one of the hoariest, modernist histories around.  Akio artist.

Audience Member:  Late capitalism, Eurocentricism:  important new terms.  Need to think culture, politics, identity, together with categories of preservation, from the ground up, not as an add on and after thought.  Yesterday, social scientists were taken to task for not participating in scientific research.  AM wants to emphasize that scientists must be taken to taks for not participating with humanists, artists, and social scientists in research.  [HASTAC?s Motive and raison d?etre!] 

Audienced Member:  Why just data?  What about office furniture?  Machines?  What are the perils of not collecting data and material objects together?

Abby:  Hardware, software must be preserved too but it is hard to get it out of proprietary private hands.  

Anne:  Museum of Computation in Menlo Psrk first collects only hardware. Realizes they need to collect software.  There is so much that they have to make the ?Top 100? pieces and because the are computational scientists, they collect top 100 most elegant code . . . but not use.    Many of those could not ever run again because they were on print-outs and could not be run.  Then the next question is how to archive their collecting principles---algorithmic elegance not use, adaptation, etc.  Now trying to make emulations to make them come alive to the very small set of people who can read what they have (ie punchcards, etc).   

Abby:  Digital Paleographers.  Who can actually read those old machines?  Computational scientists may well want to collect what is important to them but it doesn?t stop historians of science from collecting what they want, what is important to them.

Herman:  Curator of Experience Music Project, was able to bankroll his notion of collection while others could not.  Museum populated by vernacular artifacts.  By capacity to write the check.  What is the relationship to public museums of this private collection?

Audience Member:  But EMP no longer is in good financial health.  No more capacity to ?throw money? at this project, apparently . . .

Audience Member:  Isn?t EMP indicative of large shift to privatize cultural services, armies, roads, hospitals, schools, etc etc.

Audience Member:  Copyright issues, negotiating for long years to be able to use footage.  
Anne:  Taxonomies are not innocent taxonomies.  On the one hand, this is a deeply colonialist project:  how to map the knowledge of my era and preserve it for my progeny.  And at the same time, the opposite is the radical aboriginal move of erasure---when I leave this earth, I shall leave no traces.   These are tensions and are also conditions by which the subjects of the future will arrive on the scene.    Every time we replicate and preserve ourselves, we are replicating the histories of the futures that do not yet exist and ever do.

Our Charge:  when we capture this discussion today, think about howyou can capture and communicate to scientists the way that everhything they do is profoundly cultural and political.

George:  Any time we think of the future, death is not far.  But what of now.  How do living bodies, in real time, make real and use what is around them in the world?  At the moment of apprehension, the improvisative move of everything and now.  We are talking about production as if we are there at the moment of creation but we are not.  We are building on what is already there.  Immediacy may be lost in the immediacy of killing it first in order to study it.  Yet the tools are still in their intimacy.  Our hermeneutical tools need to be shifting as fast as our physical tools.

Herman:  Part of the immediacy of a presentist is also about our histories of control and management and our histories of putting this stuff to bad uses.  We need some checks, some checks on human capacities to misuse and abuse.  Ethical issues need to enter in or otherwise we are bound by the bad stuff of the past.  The Tuskeegee project stands as our memory of bad ethics, bad politics, and bad technology.  


2006-08-18 18:31:01
This excellent lecture by Lynn Hershmann for SECT III was quite constrained by time, and these responses are therefore hasty and certainly improvisatory:

LH: The corporeal body is living a new history of erasure.  In order to survive, the remainders have morphed into anti-bodies (a.i.).  Virtual presences: counterfeit representations of life.

RESPONSE: Assuming the body is always "under" erasure, why have we entered into a new history?  What social/cultural logic has emerged whose consequence is this new erasure?  Is this representative of a larger, collective social desire or more a consequence of the proliferation of technological signs, new chains of free-floating signifiers in which the body has become encoded?  Briefly resisting any both/and response, it seems to me that this new historical phenomena should be thought in terms of perversions of both of these questions: perversions of old desires for transparency, immediacy, affirmation, connection/collectivity, and the death drive, as well as perversions on an older capitalist logic, even the capitalist logic which Jameson addressed so far in the past.  These "new" perversions may actually resist the historicism that has been implicit in its own question of how "new" the body's "history" is.

LH: Double clones and telerobotic dolls. Cyberoberta and Tillie. The viewer becomes doll, viewer becomes surveillence, viewer becomes virtual cyborg.  "Synthia Stock Ticker" the network sculpture: reacts to stock market in real time, her "drives" arising from market change, transposed into shopping habits and bodily movement (i.e. dancing).

RESPONSE: Synthia: simulacra/parody of day-trader soccer mom?  In what sense does the corporeal body, the real body, the consumer body is a network sculpture in real-time delay, a distribution system of its own?

LH: Dina's motto: artificial intelligence is better than no intelligence.  Provider of instant information from those who ask, featuring voice systhesis and real-time information, with a multiplicity of recycled content.  The new Dina with have a bio-metric soul catcher, with your hand scanned and copywritten, Synthia an enhanced memory.  Is this creation a means of finding ourselves?  We obsessively augment our own senses with technological extensions: telescope, computer, etc.

RESPONSE: A McLuhan-esque "extension of man" has become an extension of the Other.  Should we not be moving away from McLuhan's optimism and not think in terms of digital technology and extensions of the body?  Are erasures, metamorphoses, and amputations not more appropriate?  At the end of live television ("live" being an unnecessary, excessive characteristic of television that can and has been eliminated with much consequence.  Instead, the end of live television is the end of certain "consequences), live digital/computerized interaction has become "commonplace".  In terms of all of the above, it seems we have to move from the Baudrillardian/Jamesonian formulation that the image is pornographic, because this formulation is locked to the camera, to video, to "real" images of "naked life", or at least to their representative guises.  In digital animation and/or artificial intelligence, it is more difficult to argue that the bio-metric, the telerobotic, the network sculpture are either "extensions" or "pornographic".  Instead, they seem to be more surgical, virtual genetic splicing.  Not cybernetic/robotic bodies or extensions of the body, but virtual amputations and replacements, or the virtual insertion of the the cybernetic within the body.  While the debate seems to be around corporeality, a different Jamesonian formulation comes to light here: one of two final frontiers of late capitalism is the unconscious.  As we may well be in the process of becoming something like network sculptures ourselves, it seems imperative to me that, while "network" seems to be a cybernetic/computerized metaphor that is at least in some sense mathematical/scientific, we should not underestimate anything related to networks as something that can be rationally exhausted.   

2006-08-21 05:57:05
TechnoSpecies: Artificial/Human/Animal/Posthuman

I've been eagerly awaiting this morning, and have volunteered to blog the event, since my interests in science fiction intersect very well with the themes.  First, Anne Balsamo talked about Beatriz de Costa's Pigeon Blog, a pigeon release slated for this afternoon, not this evening as at first suggested since it's easier for homing pigeons to find their way home during the day.  Now, for Judith Halberstam and Lynn Hershman.

Lynn Hershman has worked for 30 years in photography, interactive video, and interactive installation, won an award alongside Jean Baudrillard and Peter Greenaway (I chuckle out loud and get looks), and just last week got the first ISEA life-long award.

Judith Halberstam is a professor at USC in English, and director for Center for Feminist Research.  (HistCon would have loved to see her hired at UCSC, but Women's Studies apparently had trouble with her focus on masculinity.)  Female Masculinity (1998), In a Queer Time and Place (forthcoming?).

First Lynn will present, applause!  Lynn wishes she had the time to be here for the whole seminar, says she's jealous.  Today we're dealing with the contemporary creation of self-generated technobodies, objects reincarnated into subjects and the obsolescence of the corporeal body through "enhancement".  This process involves the creation of "anti-bodies", including AIs and other databodies.  There are several people in the U.S. named Lynn Hershman, living all around.  She recently hired a P.I. to investigate her data history, to see if a "private eye" actually existed.  He quickly gleaned all kinds of statistics including incomes of her neighbors, her divorce record, and a general picture that amounts to a dangerous illusion of presence.  There is a symbiotic relationship between simulations of the various bots and our own corporeal forms.  Lynn first describes a spectrum of virtual and artificial entities drawn from her own work.  In the 1950s, Lynn's first virtual persona: the creation of three virtual art critics to write about her work, write reviews and argue so as to get her first show based on this virtual validation.  In the 1970s, Lynn lived as Roberta Breitmore, a fictional person compiled from biographical data and could get credit cards while Lynn could not.  She placed ads in the paper, and had a number of adventures meeting up with people with her own (blond) hair, her own stance and her own handwriting.  In the last year of her life, she multiplied herself into four and was having many negative experiences until eventually she was exorcised.  What is it like as an individual to be ensconced in this datasphere, to be literally created by the datasphere? (Screening of Roberta's comic book.)  In 1995, Tillie the Telerobotic Doll with camera eyes could be manipulated through the web, a doll surveillance system becoming a waldo for web-users, transforming them into cyborgs.  Synthia Stock Ticker is a virtual creature  - based on video of a human woman ? who keeps track of the stock market in real time, and reacts emotionally and physically to the rising and falling of the stock market.  Synthia and Technolust (afternoon screening) were precursurs to the bot Agent Ruby, who talks to users on the web, has moods and the like.  Similarly, there is the AI "Dina", whose slogan is "artificial intelligence is better than no intelligence".

While Lynn suggests that these are "bodiless" creatures, brains with no bodies, I find this idea dangerous.  This notion plays into the same tradition of "disembodiment" that has dominated digital culture and digital media for too long.  Don't believe the hype: embodiment is a word that can only make sense in the context of a pre-existing distinction between information and matter or mind and body.  Literally the putting or going into a body, embodiment implies a "container body" into which self, mind, or information is inserted.  Oddly enough, embodiment has acquired a utopian aspect in digital media studies and film studies, coming to mean the fusion of two distinct ontological entities.  As theory, embodiment gets its potential energy from this duality; as academic work, it surfs the standing wave created around such dualities in U.S. American "culture".  I wonder if there's not a better word, some neologism perhaps, which could express what many theorists mean when they say "embodiment" without using this dubious metaphor of a container body? 

During a pause between speakers, my neighbor Annalisa suggests a "monotasking" revolution, since I'm multitasking wildly this morning, demonstrating Linda Stone's "continuous partial attention", which Scott Fisher mentioned on Monday morning.
Judith is talking not on animation (her recent work) but on the representation of reproduction, suggesting two parts: (1) on "transbiology", Sarah Franklin's borrowing from Donna Haraway, and (2) a reading of March of the Penguins

First, on transbiology.  Sarah Franklin, doing ethnographic work in bio labs, reverses the notion of "trans" as a rogue element, suggesting that transbiology is now the norm, not the exception.  Transbiology suggests hybrid states of being that reveal shifts in our notion of bodies ? e.g. the female cyborg, tamagotchi, Oncomouse(tm!).  All of these shift the boundaries, but, Judith suggests, in a different way from what was first suggested by Haraway.  New forms are evolving outside of reproductive dynamics and logics, suggesting interdependence of reproductive and non-reproductive forms.  Judith suggests we drop the dichotomy of hetero/homo in favor of the queer.  Let us turn to "penguin porn", "March of the Penguins" produced through years in the Antarctic filming reproductive and life cycle of penguins.  The voice over insists on a narrative that doesn't, Judith suggests, match what the film is actually showing.  The anthropomorphized penguins march 70 miles to the breeding ground and the penguins exchange the eggs while males and females march back and forth to eat.  The process is harder on the males, so there are many more females then males, despite the heteronormative gist of VO and the focus on specific monogamous "families".  Indeed, Judith jokes that the difficulty of this penguin reproductive process is an argument against intelligent design: no one would design it this way if they wanted it to work, since the slightest error kills at least one of the three entitites in question.  The VO melds the reproductive narrative to the story of the "family", and the film has been used by the Christian right to emphasize sacrifice for family and monogamy ? neither of which hold true to the reality.  Watching the film with the sound off offers a perverse narrative, not the outmoded model it claims: love, loss, family, monogamy.  Why are all the other penguins there?  This is a question the film never addresses.
Judith turns to Joan Roughgarden (author of Evolution's Rainbow), who transes Darwin and critiques the capitalist rhetoric of Origin of Species, suggesting alternatives to Darwin's economic reasoning emphasizing collectivity and cooperation.  Citing transex fish, hermaphrodite hyenas, and various queer critters, she suggests that non-reproductive entities are part and parcel of the existence of these species, not, as per heteronormative narratives, just useless appendages.  [Parenthetically, Judith points out that Finding Nemo is in fact a trans narrative, since male clownfish transform into female clownfish on the death of their mate.] Looking through a different lens, we see very different animal communities; a focus on collectivity and cooperation which is vital here precisely because capitalism is NOT the relevant mode for animal communities.  We must look to penguin logic, not "reproductive knowledge".
Judith contrasts the March of the Penguins VO with the film images.  The VO imposes the stigma and envy of those who can't reproduce, a protestant work ethic, and a capitalist reproductive family instead of focussing on the necessary collectivity of the larger penguin group.  The non-reproductive penguins offer warmth, go get food, and are absolutely necessary to the survival of the eggs.  Parents feed their babies but do nothing to protect them from predators; baby penguins luckily have five years of cavorting before they undertake the Long March.
The role of the VO is to obscure the unimaginable and unnatural: on that note, Judith turns from this high-cultural penguin text to "Seed of Chucky", tracing transbiology to animated horror.  Boundary blurring is now everywhere in our cultures, between humans and other animals, between animals and machines ? but, asks Judith, do we understand weird relationship between human and human??
Horror films demonstrate fears and misgivings about posthuman, human, non-human forms, and show us what happens when we blow up these normal narratives, bodies coming undone.  Teaser trailer for "Seed of Chucky", a fetal narrative about "making the world a better place... to kill... Deliver us some evil."  In this context, Judith cites Lee Edelman's No Future, an argument "against the future", suggesting a queer obligation to be against the child and the  metaphor of the child as symbol of hope for a better tomorrow.  Indeed, Franklin's work on the legacy and future of transbiology displaces this hope into the contemporary reorganization of living matter, cloning, artificial insemination, regeneration, embryology, IVF, and stem-cell technologies, exploring the biosociality (Paul Rabinow's term) of the laboratory and donors, the movement between "clean" and "dirty" spaces, between "life" and "death".  In IVF, for example, donated eggs and sperm are transubstantiated, not just into the hope for donors of being able to have a baby, but also into excess cells for stem-cell research for capital accumulation in private databases.  Countering this "hope" in the child, Judith turns instead to the unthinkable, the irresponsible, the inhumane, following Edelman's focus on the death-drive as a counter to this hope, as important to the transbiological imaginary as the supposed "altruism" of IVF technology.  Once a hopeful queer entity, the cyborg embryo today merely extends the naturalness of family and reproduction.
Chucky, suggests Judith, is today's Frankenstein, thematizing the same concerns with reproduction that Mary Shelley foregrounded almost two years ago.  Following on "Bride of Chucky",  "Seed of Chucky" presents an intersex doll with a made-in-japan stamp on his wrist.  He finds his parents, re-animates them, and they ask if he is a boy or a girl: when they see his smooth crotch, each parent claims their "seed" for their own sex: It's a boy!  It's a girl!  As Judith concludes, spoofing the Cyborg Manifesto, "I'd rather be a supernaturally-possessed doll: it's less complicated."
As a final comment, I'd like to add a reference to Zoe Sofia's "sexo-semiotics of technology", detailed in her 1984 Diacritics piece on "Exterminating Fetuses".  An important element of Sofia's argument is that *all* technologies are reproductive technologies: Judith seems to suggest this (e.g. the penguin collective of unattached females as reproductive players in their own right), although she starts with an equivocation about a focus on "non-reproductive" modes.
I won't be doing the Q&A, because my interface is wearing away at my hands and wrists ? hope you've found this little account interesting!
REMAIN IN LIGHT


2006-08-19 00:33:39
Tracy Fullerton, THE ART OF PLAY

Most games,60 mph, and game ?The Night Journey? with Bill Viola is 5 mph . . . 
The rewards are looking deeply, slowly, carefully, and inward.  In development now.

?Cloud? also a game of contemplation and slow accomplishment..  A game to slow down, relax.


What is a game?
For TF, game is formal elements.  
Plus dramatic elements---that make us care about the game, affective relations.  All the pieces of the car you go ?ooooh? about.  
Plus dynamic system---doesn?t work unless you play it.

Since of emergency is key.  In play, predictable and unpredictable events happen.

Where is a game?
Quote Huizinga:  game is an ?act apart.?

Magic circle:  space where you can perform acts apart.  Like the frame of a painting, proscenium of a stage, or moment in motion picture screen waiting for the lights to come up.   These moments are wonderfully ritualized.

In most games, that moment is brusk and exclusive.  Not a process.

She wants to take back the invitation to play.

Inviting someone to play should be a profound moment. 

Once within the magic circle of the game, rules take on a certain power. Within the rules, we perform actions that we would never otherwise consider?shooting, killing, betraying, lying.  But also heroic actions in the face of untenable odds?courage, sacrifice, difficult decision-making.

What are the rules----they are awfully fascistic.  

Yet rules also create possibilities . . . we accept invitation to constrain actions within certain bounds, and amazing potential is created. 

Paradox of play:  release ourselves to play. 

What is a game designer?
?I am going to tell you what you cannot do and you?re going to find something within that that is fun.?

Second order problem (game creation):  you can?t create the thing, you can only create the circumstance for the thing (the rules within which people play).  

Designer drafts the documentation to communicate their vision.  Designer is the advocate for the player?s experience.

Design issues:
How is interaction between players organized?
Single player v game.  
Multiple individual players v. game  (like slots, bingo, slingo)
Player v. player, 
Unilateral competition.(underused example?Sherlock Holmes is one)
Multilateral competition.
Cooperative play.(another underused example)
Team competition (amazing community-building mechanic)

One exercise she does is has her students take one form of a game and change it to another.  It forces them to rethink all the problems of the game.
Objectives:  What goals structure the play?
Most games hae goal of destruction.  What if game had goal of construction?
In The Sims, you can succeed by being very social as well as by amassing money.  Monetary way is not only way to scceed.  

RULES:
Guide and limit players? actions

As designer, how do you write your rules and do they express your world view?
Do you really believe all people within 30 feet of you are hostile (as is the case in most shooter games).   The philosophical rules that underwrite the game system can be changed to express a new philosophical system.

Procedures are usually embedded in the control system.
One of big fights to come in game design is how to open up control system to have more evocative experiences.  Now, most games are about physical movements, jump, kick, xyxyxy (special kick) and low level response (irrrrrrrrrrrrrr).   ?Interactive grunting? in digital games today.

?Guitar Hero?----a great game.  It comes with a guitar, a little smaller than real guitar, plus strummer,   Classic definition of a liminal object, takes right into fantasy of being a rock and roll star.  

Digital games are landlocked structures today---but HUGE potential for creating new world experiences.  This will come from opening up new procedres.

Resources:
Anything in the game that is scarce and has utility.

Maybe we can make the game so interesting and challenging that kids have to go out and get the information and bring it to the game.  Learning games.

Resources are one of the most difficult tuning problems in the engine of a game . . . if you don?t have the right balance of resources and challenges, the game is over or frustrating.  Balancing resources is tough and crucial.  

What are the boundaries of experience?
Mobile devices.  But also prior relationships.  
?Diplomacy??game where you make deals, negotiation phase.  But you don?t really have to do what you say.  No adjudication phase.  Like ?Survivor.?  

How will it end?
MMOOGs . . . people don?t want to leave.   Bride party that goes her whole life . . . no one ever said ?they are addicted to bridge.?  
But not pleasurable if you know the ending.

Games are systems: 7 formal elements
Players
Objectives
Rules
Procedures
Resources
Boundaries
Outcome

 Dramatic elements:
Premise (one of most powerful tools:  chess = medieval war)
Character
Story
Challenge
Play

Choose a new premise.  Not war.  Political.  Or fantastical.  
Murder mystery (Clue)

How to design for innovation?
Set highlevel design foals for the player experience
Prototype early, using physical materials or rough digital design
Integrate player input from the first days of development
Playtest with target audiences
Iterate the design based on feedback.

CF with ?Dungeons and Dragons?:  there is much more depth in paper games than digital games because there has to be an AI element.  In pen and paper version, you are there, with your friends, and you get a lot out of it because of those social interactions.

How do you thik of pleasures of transgression and breaking rules when playing games?
Some people are rule followers.  But she likes wonderful emergent possibilities of rule breaking.

Hatrd, though, because you don?t want to destroy the play for the rule followers.  

She thinks many people who would cheat and transgress on line would neer do it face-to-face.  No sense of presence that stops you from acting out socially.  

If you are designing for other cultures, you have to take into account very different experiences of play.  Play for adults, in Japanese culture for example, is accepted and fetishized for adults than we do here.  She has worked in China where you have to give  people permission to play.  She has to give people permission to design.

What is the connection between gaming and the futures of thinking.  Instrumental thinking, strategic thinking, deception, tactical thinking.  What is relation between an y given game and where it mjight take thinking??

And connect to theme of cultural memory.  How cultural memory is always recombinant, recombines other memories, and improvisational nature of what happens in circle of game play.  Bill Viola wants to do a game because it is an important, emergent art form.

?Fluxx??card game where rules change.   Games are so much about fantasy.  Changing objectives.  To think about for our Mind Games project!!

Jackie Steward is doing one with different objectives, different social and state systems.  Pedagogical game to get students in undergraduate students in political science class to see what the costs are.    


She wants people to physical prototype with cheap materials---literally pens, paperclips, markers, thumb tacks, scotc tape, glue, paper,.  

She does this so students can work on actual elements and mechanics of game play and allows non-technical members to contribute to the design process early on.


She has the group work on a simple children?s game called ?Up the River? to get a sense of the ways the resources, design, and so forth operate in gaming and it isn?t simple at all.

Sid Meyers, ?All games are a series of interesting choices.?

Set the goal first and then move from there in modding ?Up the River?---maybe remove all chance and make it all strategy; or make it cooperative.  And so forth.  

Now, everyone, go play with scissors and paper and markers and imagine newer games and better!


2006-08-22 22:01:00
Geert Lovink is the speaker for our second keynote address, the following is a summary of his lecture.

Geert founded the Institute for Network Cultures (http://www.networkcultures.org/portal/) in 2004.

He has a forthcoming book from Routledge called *Zero Comments: Kernels of Critical Internet Culture*. In this book he has a chapter entitled "Blogging the Nihilist Impulse" which is a study of the blogging phenomenon. A second details what he refers to as "the crisis of media arts" called "The Cool Obscure." In "The Substance of Internet Time" Geert details a failed attempt by Swatch to institute its own form of "internet time." The book ends with studies of four concepts rather than critical essays. These four chapters are entitled, "Updatig Tactical Media," "Theory of Free Cooperation," "Distributed Aesthetics," and Organized Networks."

Geert returned to Europe from Australia to set up the Institute for Network Cultures. Surprisingly, Geert only entered academia in 2003 and prior to that was a "free floating intellectual."

His first conference project for the institute was a history of web design, considering it from the perspective of "work." He sees the internet as having experienced three distinct phases thus far. The first was the introductory phase which ended 1993 and was primarily text and link based. The second speculative and experimental phase ended with the dot com bust. He posits that the current third phase might be coming to an end with Web 2.0. 

Interestingly, he mentions how web designers often are not entirely aware of each others work which is ironic considering the nature of a networked and hyper-communicative environment. To this end, he organized the conference to organize and bring into conversations some of the best designers.

A second element of this conference was aimed at professionalizing digital workers. As he states, questions of economics, standardization, and basic practices of digital professionals are important questions. As an example, he cites that web designers are making less and less money.

In November the institute is holding an event called ?My Creativity? (http://www.networkcultures.org/mycreativity/) which will bring together researchers to look critically at the creative industry. Of particular interest are how to get creative workers more involved in production processes and studying the ?creative underclass? who are used to help build and design cities but then cannot afford live in them. In addition, the conference will examine the increasingly limited roll of the arts in society.

Creative work is becoming more focused in places like China and India, both of which he says are not so much sites of outsourcing, as in the past, but now are the central sites of design and production.

Another interesting conference held in Amsterdam in 2005 was called ?Urban Screens? (http://www.networkcultures.org/urbanscreens/). Conversations and presentations at this conference were focused on how public projections screens could be expanded with artful and culturally interesting content rather than merely advertisements. As he states, the potential of these screens could be broadened significantly to repurpose and draw new attention to them, as well as call attention to advertisements. However, what would it mean to commission an artist to design or produce art that is meant to then advertise for an advertisement?

The ?Art and Politics of Net Porn? conference (http://www.networkcultures.org/netporn/), which will have a second conference as well as a book, was dedicated to expanding the field of porn studies from film and video to considering the unique impact net culture has had on the production and consumption of pornography.

?Incommunicado? examined the increasingly complex nature of networked communications as they relate to global information politics. 

Geert showed a website that details internet usage worldwide (http://www.internetworldstats.com/stat.htm). One third of the world has or has access to a mobile phone. Only 16% of the world is on the net. As he says the computer market has plateaued and will soon be heading to China and India in force as well as marketing to children to increase sales.

Cyberspace was initially seen as a borderless space but blogs and blog software have nationalized the internet and brought many other countries onto the web. Both Japan and France are examples of this. Whereas Japan had many users in the past, their activities were mainly consumptive instead of productive as they are now. Additionally, internet culture is now being produced by individuals. Language and other national barriers create nationalized mini-blogospheres.

He states that 76% of bloggers are interested in personal experiences or interests and a small minority are interested in news, this is contrary to the media?s concentration on the function of blogs being citizen reportage.

Discussing the largest French blogging service, ?SkyBlog,? he says that Africans are also using the service. Thus, the national spaces of these services are not bound geographically but through language and culture.

New users of the internet in the past started with building web pages through the complicated process of learning html. Nowadays a new user would most likely start a blog through a far more simplified process.

One of the Geert?s theories regards internet cynicism and nihilism. He sees this as a response to the broken promises and utopian rhetoric of the beginning of the net. He asserts that cynicism is not behavioral but a techno-social condition. It is a cultural spinoff from blogging software, hardwired into a specific era (post 9-11) and architecture of the software itself (posting, tagging, commenting, etc.). This cynicism does not see cyberculture as a lifestyle. In Foucaultian terms, bloggers use their computers as confession machines. While not as strong as the early days, blogging still carries a sense of the liberatory fantasies of the net through truth. The creation of this truth is a democratic process and, in that sense, is not news.

The creation of blog culture is attempting to undermine the top-down model of broadcast media. However, those that have said this in the past were using this critique of old news media to create space for themselves within the news industry.

Geert showed a clip from his great film ?Beautiful World.?

Q&A

Question: How do the language issues within net culture intersect with fan sites and fan communities which tend to have a more international basis?

Answer: There is not much crossover of language or national boundaries on the net. Cross-cultural does not imply multi-lingual just yet, but to truly realize it you need to have multi-lingual capability. The questioner was referring to collaborative blogs and this if fairly uncommon and is an area in need of exploration.

Response: Traces journal has a commitment to publish in seven languages.

Question: Confessional and diaristic nature of blogging is a traditionally ?girlish? activity and that should not be written off.

Response: Orca was in many ways a language war between Portuguese and English.

Response: How would blogosphere be differently understood through Lyotard?s witnessing as opposed to Foucault?s confessional?

Answer: This is definitely the case in places like Iran. Geert was frightened by his own proposal of the confessional. Blogging is different from diary keeping in that it is online and public, whereas diaries were and are potential public displays with a delay between the writing and its revelation. 

Response: Letter writing, diary culture and commentary has always been a part of writing. Blogging is returning to this history.

Answer: Letter writing is closer to email since it is specifically addressed.

Question: Blogging is also a performative activity.

Answer: Geert cites a German theorist who says that this performative aspect pushes bloggers from English to another language for greater breadth of expression. Whereas in chatrooms and email English is more predominant.

Question: Why use the term internet culture in a nationally segregated net?

Answers: Term has its roots in the early 90s when the net was seen as a tool to create a global culture that transcends physical boundaries. There was an early idea that English was to be the language of the internet and no one considered the possibility of other languages appearing on the internet. Internet Culture Definition: People that gather around applications and platforms and create their own communities and cultures of use.

Geert admits he is techno-determinist and sees these cultures bordered by the limitations of software.

Question: Relation between confession and political participation, Confession first example of autobiography and secular without mediation of the church or sovereign. Is blogging a new form of political participation that has not been realized yet, free of mediation?

Answer: Anyone can blog therefore there is no intrinsic emancipatory element to it. Reached critical mass after 9-11 and the dominating culture of blogs has been conservative. This is also evident in other cultures.

Question: Is there a space for ?do-it-yourself? in the massification of internet culture?

Answer: There is if you look at tactical media, activism, and netporn. However for DIY to become a mass practice you must have a distrust to deconstruct the technology and not take it for granted as it is. Blogging is not part of this because no one criticizes the way blogs work. It creates an instantaneous mindlessness.


2006-08-23 23:54:17
<em>Michael Naimark Presentation/Demonstration</em><em>August 22, 2006</em><br />Biography<br />Michael Naimark is a media artist and researcher with over 25 years of experience investigating "place representation." He has worked extensively with field cinematography, interactive systems, and immersive projection. He was instrumental in the founding of several world-renown research labs and his art projects exhibit internationally.Naimark was on the original design team for the MIT Media Laboratory in 1980 and was a founding member of the Atari Research Lab (1982), the Apple Multimedia Lab (1987), and Lucasfilm Interactive (now LucasArts, 1989). He joined Interval Research Corporation, a long-term lab funded by Paul Allen, as it opened in 1992, and worked an additional year after it closed in 2000 on his webcam spinoff venture, Kundi.com. Several patents have been granted for his work.Naimark's art projects are in the permanent collections of the American Museum of the Moving Image in New York, the Exploratorium in San Francisco, and the ZKM | Center for Arts and Media in Karlsruhe, Germany. His 3D interactive installation "Be Now Here," produced by Interval with the cooperation of the UNESCO World Heritage Centre, toured in the ZKM's "Future Cinema" exhibition in 2002 and 2003.<br /><a href="http://www.naimark.net/bio.html">www.naimark.net/bio.html</a><br />He is a visiting associate professor at the Interactive Media Division of the University of Southern California School of Cinema-Television and a visiting committee member at MIT Media Lab. He is also member of the Society for Visual Anthropology.<br />Presentation summary: <br /><em>"What's Wrong with this Picture?: Realness, Artifact and Intention in First-order Global Place Representation"</em><br />Naimark began by introducing the question of the distinction between 'realness' and the perception of the senses, or in other words, the distinction between what is psychophysics and what is expression ("How do you know I am not a movie?" was the question broaching this topic he provocatively asked a class of 5th graders).  Colleague Rachel Strickland used to argue against his use of the word 'realness,' which she argued would be better termed 'verisimilitude'.  Naimark has begun using the term 'realspace imaging,' as a way of representing what happens 'behind the brain'.<br />Naimark was interested in exploring what is at stake in place representation and in developing and agreeing upon a vocabulary to discuss such things.  He discussed some critical terms and concepts: 'artifact'; 'fabric of space and time'; and 'liveness'.  'Artifact' is concerned with the notion of intention ? when we make representations, when are artifacts intentional, and when are they glossed over in a technocratic way? 'Fabric of Space and Time' is an feature of place representation, which is like a fabric in that you can tear it, stretch it, warp it, keep it as is, and the sense of representation will be changed accordingly. Finally, 'liveness' affords a sense of simultaneity, of witnessing something special or unique.  We felt a sense of simultaneity at particular points in time (e.g. Moonwalk; O.J. Simpson chase; 9/11). Naimark asked us to imagine if most video cameras were live and connected to the grid ? what is the effect of everything being 'live'? It will happen. (via Web cams and so on).<br />Naimark then presented some projects in place representation he has been involved with beginning in the late '70s.  Included were several works on Moviemaps and Panoramas (1977-1997).  Moviemaps involve place representation through spaces, while panoramas are place representations looking around a particular space (or lateral versus angular representation).  The goal of many of these projects was not to simulate an environment but to convey particular sensations. <br />Naimark came to certain conclusions from his experiences working with these media: often place doesn't matter.  But often it does.  One cannot represent everything.  By claiming that you do, you're abdicating artistic responsibility.  The camera always affects the environment [He wondered whether this is still the case with button-sized  cameras].  Or in other words, the medium biases what classes of content will go through.  Finally, he remarked upon the extent of the power held by whoever controls representation.<br />Naimark then talked about some of his VR studies, which contrasted with his previous work which was in some sense 'dead media' (his  turn of phrase) in that it had all been pre-recorded.  In his work with Kundi.com (Interval Research, 1998-), Naimark and his colleagues are working on the following problem for webcams and streaming media: the question of time. Search engines are not equipped to find events as they happen.  So Kundi developed a 'hot now' button for users to send an alert when something of interest occurs in a webstream.  (Can you herd people to a site on the internet through this mathematics of propagation?)<br />A series of webcam studies in Japan dealt with the bandwidth problem.  Where does the breakdown begin in place representation?  When you have the same moment in time and a representation of different places, you are trying to get more with less, perhaps produce a hyper-representation.  Michael has also been working with Gigapixel imaging.<br />Naimark concluded his talk with some considerations of what is at stake in place representations, focusing his comments on the Google Earth phenomenon and alluding to the possibilities of the 'Flickrisation of Google Earth,' i.e. the project of collectively tagging and providing on-the-ground, rich visualizations for the satellite imagery captured by Google Earth (based upon 'Ground Truth Model').<br />There is a question of representation and control: who is making this model?<br />In what we might consider an antidote to the surveillance aspects of this technology, Michael discussed his Camera Zapper project (Japan, 2001-02).  This was a way of using a laser to obscure the camera's images (the limitation was that one would have to know where the camera was in order to 'zap' it).<em>Q & A</em><br />Q.  Some are arguing that there's a plateau that's been hit in developing memory.  Will it continue to go up or are there barriers that will get in the way?<br />A. It's a question of use.  Will it be full of a newer high-bandwidth media or 60,000 hours of video?  The arts community has an opportunity to compete. Re: quantity, a project that someone should do. Source data is owned but metadata is up for grabs. What if a web project began to parse every movie and assign tags to every scene?<br />Q.  Any thoughts on the difference between experience and immersion?<br />A.  Rachel Strickland would quote Merleau-Ponty re: experience vs. immersion.  Negroponte: first paper was called 'idiosyncratic systems. Message was that machines of the future would know their users. 'aquaintanceship'= if you know that I know something about you.  It seems that meaning is ultimately a series of onion skins beginning with 1st order representation and then with social norms and family norms?<br />Q.  You focus on making technology as close to our lived experience as possible. What if we have so much information that we don't even have normally. That seems like hyper-reality (google jockeying and so on). Having so much of an influx of information.<br />A. Heard at a conference: "Give me more bandwidth or give me death."  (Archetypal engineering/Western approach.) There's a certain seduction. But I see myself as a translator who passes in both communities. <br />Q.  Given the possibilities for surreal panoramas and so on, is anyone getting away from verisimilitude and using them as spatial storytelling machines?<br />A.  A lot of Google mashup activity. Not generally thrilled with most of what I see. Project working on with Perry is to seamlessly Flickrize google. Potential for sophisticated narrative stuff is high. Potential for hacking is really high too.<br />Q.   IMSC project to link webcams together.  What are they doing/what is it about?<br />A. USC campus project.  Looking for openly accessible webcams.  There are equally mundane webcams available and not copy-protected.<a href="http://www.opentopia.com">www.opentopia.com</a><br />More than 1000 or more than 10,000 unlocked webcams: What if every cell phone is a live video camera?  What if you have a real-time alert system.  Live playing field. All available. Millions of channels.  That's the vision of how the Internet's going to end up. Different from youtube.com.<br />Q. In relation between real and hyperreal, Edgar Popper proposes a different take/ethic. Embeddedness has a certain kind of meaning. What sorts of ethics it produces?<br />A. Difference between egocentric and exocentric p.o.v. When technology becomes small enough that it's cell phone or wearable. It becomes 'hey, look at what I'm looking at' rather than 'hey look at me'. That's a different form of embeddedness. Proponent of cnn or natl geographic planting webcams. We could get primal, high immersive point of view. Which would be individuals' own point of view.

2006-08-24 16:42:45
Day 8:  August 23, 2006Morning SessionThinking at the Interface	Cathy Davidson[caitlin - These have been really long days? but the room is still packed and  everyone looks surprisingly refreshed, engaged etc.  It?s great to be here... I'll try to make links active and add some images if i have time ...]________________________________________Cathy Davidsonhttp://fds.duke.edu/db/aas/English/faculty/cathy.davidson- leader in promoting interdisciplinary exchange-  former vice-provost for interdisciplinary programmes, Duke- co-founder HASTAC  www.hastac.org- [p.s. but see also:  I just found this... why Cathy Davidson is a tremendous force of thinking good at all interfaces? my hero ;) --<a href="http://muse.jhu.edu/journals/american_literature/v076/76.4davidson.html">http://muse.jhu.edu/journals/american_literature/v076/76.4davidson.html</a> ]intro comments:remix of a talk given around the country about hastac http://www.hastac.org/purpose of the talk:* to help introduce and set up the afternoon panel on the future of the humanities (with <a href="http://vos.ucsb.edu/liu-profile.asp">Alan Lui</a>, <a href="http://www.uscenglish.com/faculty.cfm?action=detail&faculty_id=16  photo at; http://www.uscenglish.com//images/fossett_-_photo.jpg">Judith Jackson Fosset</a>, <a href="http://www.usc.edu/schools/college/faculty/faculty1003413.html">Marsha Kinder</a>  )* to introduce hastac* to weave in some professional advice, tips, mentoring? help for graduate students ?from a diabolical optimist?  Advice:  at least pretend you are optimistic in order to effect social change? without politicized optimism, why bother?  Call to make opportunities.themes- working/surviving at the interface + thriving at the interface-?the humanities needs you more than you need the humanities?-size matters (think terabytes + broad theoretical horizons)1. thinking/surviving at the interface:- interface = the point at which two different things, or more than two different things come together -- disciplines/people/ideas/structures etclink to Saskia Sassen:  taking the border and opening it up to understand its specificities and differentiations- interface is the CULTURE by which things come together? you can open them up and go inside and SEE how things work togetherexample: flickerverse < http://www.krazydad.com/gustavog/poster/finder.html>? GustavoG ? chart depicting one moment in flicker (data visualization strategies that help us to make meaning in new ways)-  social networking and intellectual networking at the interfaceCathy showed a slide with these terms: natural sciences, humanities, arts, social sciences, technology? she put technology in the centre of the constellation of ideas? but acknowledged that this centre is constantly shifting  (caitlin: cf thinkmap, dynamic databases, visualization structures that allow us to see and perform this shifting/recentering )Another mapping:  the SECTiverse!? all our various interests and engagements as expressed on the first day are shown in  a slide.  Could explode this intellectually into a dynamic constellation ? ideas for collaborations, grants? not just an intellectual universe but a social universe with material consequencesThe ? for humanists -- Why even talk about (BIG)technology?  An answer by way of examples - A science project:  <a href="http://www.sdss.org/">Sloan sky digital survey</a> = single most ambitious attempt to map the sky? over 100 million objects? in terms of data it takes 40 terabytes of informationComparative example ? a humanities project <a href="http://www.lib.umich.edu/help/svha/ ">Shoah visual history project</a>.. **200** terabytes  Huge + consider searching, translation (Caitlin ? works against the ideas some of us have about the humanities not needing to access grid etc.)Another example- constance penley?s project  ? <a href="http://www.mtr.org/">museum of television and radio</a> http://www.mtr.org/? 1400 programs have been digitized- This is fundamentally the collective project of documenting and writing social and political history? - total archive:  120,000 programs and advertisements= 85 years of television and radioCathy quotes ken franklin: ?that?s a lot of terabytes? <constance penley adds that this should be said in awestruck voice>back to cathy: ?if you don?t think there is a future in this, you?re asleep? enormous demands for what we do?more examples ? cites the work of her co-presenter and the projects of afternoon panelistsmediawork project http://mitpress.mit.edu/e-books/mediawork/voice of the shuttle http://vos.ucsb.edu/slavery?s ephemera http://vectors.iml.annenberg.edu/issues/03_issue/slaveryephemera/labyrinth project http://www.annenberg.edu/labyrinth/what are our scientific and technical needs? ? the preservation and articulation of this is central -need to articulate the fundamental meaning to the humanities and what is at stake here? namely to understand what it means to be human ?  this is the larger mission of the human and social sciencesalso once you consider terabyte demand, need for archiving etc.? all kinds of things need to come next and further urgent questions arise? SO WHAT IS THE MISSION OF THE HUMAN AND SOCIAL SCIENCES IN THE DIGITAL AGEin science ? a concept of Big sciencewe need to appropriate this and think about BIG HUMANITIES in order to face the challenges and opportunities of the info agerequires high tech, multi-site collaborative participationtransforms intellectual paradigms (in humanities and social sciences and beyond)? engineers, scientists and designers need our help as semioticians, epistemologists, philosophers, semanticists etc. (Caitlin ? sure?if algorithm as well as interface is theory, as we?ve been hearing repeatedly, who better than theorists?)this presents significant conceptual challengesmore case studies: INTERNATIONAL --  DUNHUANG PROJECT< http://idp.bl.uk/ >she?s sick of people saying that this is entirely contemporary, nothing to do with history and this project makes clear how rich the historical engagement can be- 100 BC- 20 different languages- ?loot from the silk road was pilfered and dispersed in the 19th? most of the things remaining are now too fragile to move- what the digital has enabled historians to do: n project brings materials together that have been separated for years? puts them together in the virtual space? makes these fragments intelligible again and gives them contextmeaning gets made from the loot that is dispersed?. The bit? the tiny shard? that had just been fetished.. becomes meaningful againn also, note the  circuit of flow from Africa, asia, europe? the culture flows are everywhere.. this complex cultural mix is important ? this project is a tech solution to a colonial problem + can ALSO transform the idea of the place of western culture ? soc and pol consequences?n another aspect of the project: they are coming up with ? proprietary software that can be sold BACK to volunteers (Caitlin ? ah, finally a theory people want to buy :)<a href="http://www.jhfc.duke.edu/jenkins/research/index.html">Jenkins collaboratory, Duke</a>http://www.jhfc.duke.edu/jenkins/research/index.html- complex aggregations of datan you?re not really enabled to do incredibly complex searches/?They? don?t want you to do incredibly complex searches n ? the ?all patents project? deal with vast and complicated searches ? the whole pol + sos constellation of info about the patents? who what when why ? (caitlin ? and capacity to visualize the aggregated in a way that makes it meaningful)Policy  function ? the research team will eventually argue that the patenting of the human genomeis inappropriate and has negative policy implicationsSpecifically ? profit motive means breast cancer research is not profitable enough to pursueCompelling argument form the datan consequence: congress likely to overturn the ability to hold patents on genes ? will become fair use-- cathy is so sick of humanists dismissing quantitative researchers as positivist? new technologies? led to new paradigms? the next theories may well come from the interesting reworking of the paradigms of research ? how information has been researched? examinations of the algorithms in the code? we need to understand what paradigms are embedded, seize the capacity to change themallowed researchers to  remix the data in interesting ways ? better theoriesto dismiss this as positivist is shortsighted ? need to at least know how to communicate with people involved in quantitative work(Caitlin ? agreed.. but I?m not sure what?s even quantitative here given your argument? is this quantitative or highly theoretical work?? building info structures with data is at root about ideas .;.. the quantitative research just emerges (or not) from this foundation structure?)more projects: SAVE (url?)- HOW TO SAVE ALL THSE VR RENDERINGS OF historical sites- -- no one really knows how to save these- ?the digital dark ages? ? many first generation just gone(Caitlin ? a lot of this work wasn?t even well circulated, if at all ? caves needed to be recalibrated etc.)conclude ? the social sciences and humanities needs terabytes.. and petabytes etc?. (think big!)2. surviving at the interfacen davidson and Goldberg text - ?Why we need the humanites now; a manifesto?? http://www.jhfc.duke.edu/resources/manifesto.php(Caitlin ? suggest pocket-size version à la lunenfeld) n being widely circulated and studied, generativen tired of being told about the crisis in the humanities by admins? and then having these same people disinterested in hearing about science and technology?n contradictionsn how to take up the challenge of this time?  Humanists the biggest impediment to the humanities at this timen Humanities are actually NOT in crisis.. rather, =  fundamental leaders, potentially ?. Can bring informed and historically rich and deep opinion about what is at stake in the digitalWhya. Because of critical theory ? a high comfort level with ambiguity ? we have the theories and predisposition to allow for this? multiple, scattered, contingent and reverberating effects?  people who can think with complexity are exactly what the engineers (+ world) need? what if key concepts in a model.. ?worth?, for ex.,  is changing? They need our help and work? if we approach with modesty ? great conversationb. because of our methodologiesskills, tools, theories, affective knowledge, historical knowledge, and comfort level with new technologies, and interdis openness is necessary and important now (ex ? humanists know all about the cycles of technofears? how the printing press was going to ruin knowledge? photography going to ruin painting, early film technologies etc.  ? humanists know that the perception that new tech makes an old practice obsolete never works that simply ? that?s the kind of knowledge a humanist can bring)we?re also good at muddying dualism? when you make it a binary ? book vs ebook for ex.? you are imagining an impoverished future, forcing an ebook to do something that paper does quite brilliantly? so massive storage requirements are just the beginningex shoah project discussed earlier ? storage + -unintended uses-archival longevity-faith-i-ntolerance-security-privacy-IP-Cultural implications? (list is longer)Major issues of these projects are complex?. We can help in these conversations... we know BETTER how to think about these issues that scientists.. because this is what our training isBut no one can do this by themselves ? must think about networking? collaboration by difference? rhizotechnics (Sha)These are all methodologies we can do to try to grapple with these issues togetherDesigning multiple research protocols to address problems- complex analyses of conflicting/contingent results (vs the appeal to ?gold nuggets? nresearch result  ? maybe it?s more like the tar sands)- extrapolation from results to theory, interpretation, representation, public advocacy and public issuesmore rhizotechnics: understanding the environments within which we moven trainingn expertisen reward systemn workplace culturen mutual respectn status of evidencen importance of interpretation vs presentation of datan epistemological humility ? be modest about what you know so you can learn what others know? learn to shut upn ambiguitycentre for the study of the public domain  http://www.law.duke.edu/cspd/kept running into doc film makers who couldn?t make their films because they kept capturing copyright materialsex:  eyes on the prize ? civil rights movement? can no linger be shown because of copyright issues (caitlin ? screening as an act of civil disobedience -http://www.mindfully.org/Reform/2005/Eyes-On-The-Prize11feb05.htm )irony ? these same filmmakers would charge others huge amount of money to use footagen ? creative commons www.law.duke.edu/cspdproduced a comic book for filmmakers : bound by law? a new one proposed for music-- another article -- managing from the middle ? davidson with david theo Goldbergpremise:  middle manager not the most despised but in fact the most powerful? a very practical position? ?do what you can?the middle manager?s networked body ? plays off the idea of the ing?s two bodies ? the ?i? + the ?we?  ?we speak for the state:?argues:  but in fact the king is detached and isolated even while invoking the ?we; -- power without knowledgemiddle? junior professors etc. ? live with frictions between the top and the bottom? but it?s really productive? relays, re/negotiations, maybe an ideal network position from which to change/understand info flows?middle managers of the world unite!? grad students:  chucky as model  (cf halberstams? talk)?every chucky head comes with 3 different bodies1. floppy 2 positionable 3. stunt?and if you can?t make a post-foucauldian management metaphor from these 3 subject positions?.. ;)?PART THREEDigital Humanities Success stories!Hastac -- $50,000 ? everything else accomplished by volunteerism (Caitlin ? but wait, this seems to be the old humanities model ;), industrious networking.. taking seriously in the most literal and mundane way the rhizomatic possibilities of networked communication to allow us to publish each other?s work? by being in a poster with standford, wayne state etc. gains different levels of credibility ? this results in material changes on the ground? new technologies have been made available to these smaller universitiesYou can borrow, transfer, transform (Stanford?s prestige as a force for good!)Macarthur Fondation http://www.macfound.org/site/c.lkLXJ8MQKrH/b.855229/k.CC2B/Home.htm? on oct 9th will announce a new initiative on digital media and learning ? book series 6 volumes ? Authorizing? credentialingQuestions asked in the series - Do those born after 1982 learn differently? (caitlin ? differently from those of us theorized to have been ruined by the hyperspeed and granularity of Sesame Street in the 70?)If so, what are the consequences- to answer requires everyone?s participationAMER COUNCIL OF LEARNED SOCIETIES: http://www.acls.org/New program in digital humanities (started 2005)- largest number of submissions for nay new program, largest program last year, too? usually new programmes need to be cultivated? in this case 150 proposals for 5 grantsnational science foundationn dan atkins http://www.si.umich.edu/people/faculty-detail.htm?sid=2n ,engineer compsci, dean of science at Michigan? fabulous? new head of cyberinfrastructuren -- expanding ? cybercommunities? grantdigital promise initiative http://www.digitalpromise.org/newsite/?digital opportunities investment trust?larry grossmann mixes with capital P Politicsin the past -- land sold + proceeds used to create land grant universitiessaying now that proceeds from bandwidth should be used to create huge endowments for educational initiativesvectorswww.theseptemberproject.org-- repurposed by ind communicates-- wayne state ? collaborative successpartnership ? uni, Detroit public school, museums, librariespassing info among the universitiesinteroperable databasesbig topics like dress and design ? pooling resources, writing proposals together CITRIS Berkeley http://www.citris-uc.org/Dance in cyberspaceCollaborative gallery builderMichiganLaw in slavery and freedom project+ Student projects -   to create interoperable databases to be used in teaching and research ? globaln currently private site, hope to go publicmore examples at Stanford, duke, uchri, Grad conferences, Hastac Info year Interface ? hastac national conferenceApril 19-21st 2007 http://www.hastac.org/node/411Electronic techntonicsThinking at the interfaceHope to end with -- ?The future is created in our imaginations before it is created in our labs? ? balsamoWhy do this? so we can work together to rethink, reimagine, make possible-- lunenfeld presentation - Q&A will be uplaoded this a.m.

2006-08-25 01:53:59
-- sorry this is so long... this is a continuation of the day 8 morning session with cathy davidson (separate entry)... again, i'll enliven the links when i can)Peter LunenfeldPeter Lunenfeld is a professor in the graduate Media Design Program at Art Center College of Design. He is the founder of mediawork: The Southern California New Media Working Group, and director of the Institute for Technology & Aesthetics (ITA). http://www.peterlunenfeld.com/coming in to the SECT discussions ?in media res -- a good place to come in?will be discussing  the mediawork project  -- intellectual fetish objects for the new centuryhttp://mitpress.mit.edu/e-books/mediawork/mediawork_about.html[from the website: Mediawork Pamphlets explore art, literature, design, music, and architecture in the context of emergent technologies and rapid economic and social change. Mediawork Pamphlets are "?zines for grown-ups," commingling word and image, enabling text to thrive in an increasingly visual culture. But the aims of the series extend beyond creating theoretical fetish objects.]- all over the world there is a series of major question:  what are the new modes and ways of disseminating knowledge?  how do certain kinds of discourses compete in large-scale market places?  how do you take what you are interested in and make it seductive enough to make other people interested?so? what you?re seeing with the kinds of things that cathy was showing = new intellectual visuality ? making, commenting on culture and in a way that doesn?t always begin with wordsbig question:  TO MAKE THE DISSEMINATION OF THINKING BOTH MORE SEDUCTIVE AND MORE RIGOROUS[Caitlin - return of the public intellectual?]aims ? new public discourse + cultural interventionto begin ? look at  images of the future in pop culture- bladerunner ? every sci  film that?s followed almost always infected by this meme? - windows 95 screen ? ?design degree zero? ? so completely awful ? but there you have it? we live here more than we live other places[the haunting:]one of the great moments of cultural coming together ? ridley scott infects you? just before gui at the superbowl (with a knock off nod to leni riefenstahl http://www.leni-riefenstahl.de/eng/bio.html ) ? 1980 as focal point ? what we live now all comes from 1980 [caitlin: ?.. ok, I typed that but I really don?t get it? I?m intrigued that I missed this foundational superbowl moment and maybe can?t recognize the 80s cultural zeitgeist ? I can?t find the clip he?s talking about that might make it clear?   I confess I spent 1980 skipping grade 9 chemistry and listening to recycled joni mitchell ]-- but the task is to imagine different possible futures-- alan kay ? it?s not the technology that?s alive, it?s the dream ?-- most of Peter?s work  is about breaking out of a sense of ?permanent present?? -- thanks cathy for actually saying that ?the death of the book is crap? ? new technologies, hypermedia, print on demand are all wonderful, but they don?t represent a fundamental challenge to the book form? will change the book, of course (cf davidson, the work of humanists to complicate//enrich these discussions, rejecting the binary paper/digital etc.)the mediaworks project:- why not rethink ?serious? academic publishing ? a form famous for its dislike of design itself- ?traditionally narrow audience? reputation for dry and dusty presentationdesire:  to take what computers have brought to the design of the magazine form and bring this to academic works- use of the term pamphlet is  deliberate (of course) pamphlet =  anti-bloat antidoteinspiration ? mcluhan http://www.marshallmcluhan.com/main.html, fiore ? war and peace in the global village http://www.gingkopress.com/_cata/_mclu/warpeac1.htmthe medium is the massageshowed a few iconic page from war and peace in the global village?  ? electric circuitry ? showed 6 page spread ? bold 60s graphics, layout, small fonts? ?you get to see how the codex book actually works? ?-- relates this to scott mcloud http://www.scottmccloud.com/  ? ?you create in the gutter? [what happens between  frames is the space of the imagination]-- asks if electronic text work in the same way?  [Caitlin: he seems skeptical? I think he means by this ? can a point of connection hypertextually etc. also be a gutter = a deep space of possibility?  Or is it an argument? A conjunction? etc.)miller/spooky ? combines the role of author, editor, producer etc ? ?this says more about the conservatism  of the history of the word??Remembering semiotext(e)  [at the mention of the series some people sigh noticeably. peter  suggest it?s a post-coital moment ? selective laughter ;)   ]Simulations ? really began as an industrial design project [from the website: ?In the early 1980s, Sylvère Lotringer founded Semiotext(e) and published Jean Baudrillard?s Simulations, that small black volume which ignited a fury of theoretical activity. Lotringer began with industrial design: Semiotext(e) books were sized to fit directly into the vest pocket of a leather bomber jacket.?-- that jacket was ?perfect junky wear.. keeping you warm in the summer and cold in the winter?? <  much laughter  >peter: this is a genius idea and there WAS an infiltration of this material into people?s heads-- fast forward?.  What do we have in common design-wise now?? we?ve lost the jacketswhere would we carry a new book? What size?-- only one person admits to coming to the seminar today without a bag having an external pocket ?it?s hard to be an outlier,? peter says sympathetically ? ?but that?s what makes a bellcurve? [much laughter]ok, given this wealth of small external pockets? no one is going to throw in a huge ZONE book?the pamphlet form fitsalso, think then and now ? 25 year reign the personal, the memoir, the personal instead of the political [Caitlin ? surely more complicated than that] ? a culture shaped in large measure by Oprah --- less interested in a disembodied voice? even if it is seductive.. baudrillard?  The generation of ?68 didn?t feel the need to root theory in their own lives?But now?  what do we need?  What do we do next?Went to Soros foundation ? armed with this seed money went to more foundations.. Rockefeller etc.- this made it possible to go out and commission texts ? pay people to design develop a space ? interested in getting over the notion that designers can be brought in at the end? to be told that the content is so interesting they should design it for freea story: Hollis Framption was  offered a retrospective at MoMa ? such an honour that you should give your films for freeFrampton wrote a 9 page letter ?the man who sweeps the street in front of moma gets paid?? ? etc. - this caused MoMa to change their policyone difference ? scientists and engineers typically ask for their rightful wage? humanists and artists often do not? this series wanted to work against that notion-- did not want to be a reactive editor ?some examples in the series: [from website -- complete series include Utopian Entrepreneur (2001) by Brenda Laurel, designed by Denise Gonzales Crisp; Writing Machines (2002) by N. Katherine Hayles, designed by Anne Burdick; Rhythm Science (2004) by Paul D. Miller aka Dj Spooky that Subliminal Kid, designed by COMA; and, Shaping Things (2005) by Bruce Sterling, designed by Lorraine Wild.]rhythm science ? dj spooky aka that subliminal kidbook designed with a small hole, little red button to attach the cd ? this meant the pamphlet needed to be bagged- designed by coma  NYC/Amsterdam- has paper that feels different a side/b sidevisually signals a cd or diskas you go through ? 3 or four different ways to read- chronologically- - look at what has been pulled out ? mag design always about the drop quote or pull out? how do these point of emphasis make meaning?- each intersecting spread is different .. sample original artwork? you can have a multiplicitous reading/experience- not just the academy  world of colleagues and students? if your work doesn?t make it out on some level it may not be a failure but it might well mean that we aren?t trying hard enough- mixing of the subrosa archive http://www.subrosa.arbre.us/SubRosaMusicArchive.html ? derrida, ezra pound mash-up?.Wasn?t going to be foolish enough to do a book without  acknowledging  that the book is in a new universe that revolves around online info retrieval/uploading etc- So how do books relate?- Decided the pamphlet Needs to have a website? and what will the website have on it?Mitpress.mit.edu/e-books/mediaworks- first page of website is a marketing tool- why didn?t you just put the text up?  ? well, wanted to keep selling them?but more importantly ? designed by book designers to be on paper, theoretical fetish projects to be touched and held-  luminescent screen requires different design strategies? may consider mounting? but might not-- also IP issues ? just a shot of barbie?s neck.. not all of barbi- also -- Material specific analysis (hayles)? you could take out all the text but it?s not the same because the relationship between  graphic design, objecthood and ideas is co-constitutive in these works? it?s a part of the way the argument and call of these books unfoldsGold nugget = the discourse around the book?How can you generate conversations? create an object lesson for readers-- website --  a web take? tries to model  ?  read these little fetish objects and then give back, keep the conversation goingexample -- Scott mcloud ? understanding comics [comic book in comic form .. most people in the room signal they have read this]n McCloud response to Brenda Laurel?s pamphlet ? utopian entrepreneur .- scott mccloud replies in comic form ?I hate repurposing even more than Brenda? and the graphic response is able to SHOW why-- kate hayles? pamphlet writing machines-- could not get her head around how she was going to talk about N. Kathryn Hayles in a book by by n. Kathryn hayles? created a persona instead  [Caitlin:  could Oprah be losing her superpowers?  :) ]- ?hollowbound book?  writes this from the perspective of the book?s spine.. something that disappears in the digital context- three braided voices? kay,  n. Kathryn .. each gets her own  font? eventually braideda third font is a combinatory commingling of the voice[caitlin.. so the design of these books is a derridean ?mise en abyme?? .. relates nicely to vectors.. I wonder, though, if the book projects might be more successful? not because of the paper fetish, but because of the deeper design history being brought to bear, a richer understanding of the way  the mechanics of construction work to advance the ideas]-- battles about the apparatus with en English professor? designed not to have an index or bibliography, many notes?. - Web supplement- coming up with a website where you could have new things happen ? index, online database,  more interesting ? errata.. can trace across multiple volumes- physical spatialized index of where terms appeared? design in the service of ideas?. [Caitlin - cf making visual maps not unlike those mentioned by cathy davidson? the digital enables new ways of accessing and using this map]- can print these out as printer?s flats? and add to your print bookalso;  lots of grad students will want Kathryn hayles? biblio? just in plain text.. designer?s hate this? - the edge of the physical pamphlet is done with lenticular printing ? it says writing one way/machines the other direction another example -- rhythm science- wanted to slow things down- wanted more control? hypnoticpeter addresses cathy: ?don?t expect to do collaborative work without, yes, going in with humility? but you also need to go in with aggression[cathy davidson apparently feels this can go unsaid?. Riotous laughter  from her side of the room ;) see my last entry ]Peter did his own project, toodesigner  = mieke gerritzen http://www.mediamatic.net/article-6190-en.html who really likes media philosophers? ?collects them like butterflies?- remix of peter?s work, remix of some of the stuff done on visualculture (appeared in art _ text)? wanted to see how design could work ... working with other authors presented particular challenges... with his own work was freer to take the design/idea interface at its limitreviewer  and book arts goddess johanna drucker called it ?full throttle!Current issue ? Sterling?s Shaping Things ? about the invention of the future? make spines? objects aware of themselves in both space and time  industrial design + historiography? people in humanities won?t be surprised at this combo? massive impact on the design community? assigned in environmental, sustainable design classesUSER ? trying to model a sensibility ? looks at art and video-games, book design and techno-masturbationCritical voice ? noise? where is the critical voice anymore if it?s everywhere? (cf Floyd wright?s comments)Solitude enhancement machines ? the designer can add to the ideas.. a full partner in constituting the meaning of the textmaster list ? argument with lev manovich? humans can?t actually take in databases.. they present to us as lists? some 20th century thought? knocking it down and rebuilding perfectly --  a year zero ethos?.   Is trying to work  against this- humanities scholars can offer a lot here?- in a world filled with media paid to be seductiveeven the notion of the guilty pleasure is now gone?- what happens when we try to make our work more seductive?Showed: the first and only woven book ? silk ? the firt raster screen ? tremendous financial disaster for the publisher ;) - in a show of the holdings of the california library system (at the UCLA hammer ? the world from here -- http://www.hammer.ucla.edu/exhibitions/59/) ? showed glass eyes with bibles alongside livres de priere? ebook of hours made on a jacquard loom?. An early programmable device?Peter reads the silk book as -- the book back into a fetish, a beautiful object, using a (then) new technology ? stimulates a whole new round of thinking about culture, technology, humanismQ & A [Caitlin -- sorry , missed the first couple of questions .. I was eating plums with Jessica]Q patrick;  the way in which the new series combines book arts with the new.. but the questioner is very skeptical with the deployment of even the word new? stuff that doesn?t always historicize.. so what happens to history in age of new media?A  Peter: separate the academy from more popular pressacademy actually does a very good job of historicizing? lev?s book [manovich] begins with vertog? a whole field of media archeology? once you interface with journalism? AI etc? celebrating the new is something they do? understands the concern but if you actually look at what has been published ? etc.Q follow up;  aggression, sure.. but often when you have humanities and tech together you still seem to have this ?tehnojoy?? maybe overstated the case, but still?A cathy: two seemingly contradictory narratives so often coexist The story of Massive Change   + ?it?s all the same, version of the old?thinks ultimately BOTH are true[see comments re ambiguity above]Q alan lui:  thanks for the elegant presentations? love the books but they?re not Big humanities? small team designer, author,small line, avant-guard world? can you bounce off each other a bit here?A peter ? agrees and disagrees?  miller in the hip hop community ? getting djs to think and argue about these ideas = A sig cultural intervention?like baudrillard? how simulations traveled- you?re going to have both present at al times.. Big and small.. BIG problems.. like poverty, death?. We can use these kinds of technologies and interventions to think thorough this? if there is time we could talk about how large scale simulations could become a tool to battle it out with ?corporate masters?[by running ideal outcomes and seeing what else would need to shift]? could even the playing field with the giant players who are running simulations all the timecathy ? also agrees and disagress.. loves the fact that the pamphlet is a handcraft? the Big part of this might be web/books, simulations, book art.. if you were trying to design a multimillion dollar site? part of a huge new literacies project David ? design of info is an epistemological challenge.. this plays deeply on that notion humanities knows even less about design than it does about science? when in fact this could be a CENTRAL mode/methods of ways of thinking through? new methodsQ Peter   maybe even a mac is more supercomputing than most humanists needDavid: design allocated to secondary branch and looked down uponGeneral discussion ? are there any real design journalists here in US?  If not what does the poverty mean?  is the us actually ahead?  Even if so, is it still marginal?  ellen lupton is mentioned?. Maybe others. why?Question:  theory and poststructuralism? told we need to move beyond them, move past them?but the terms keep appearing? maybe in a soft theory way? maybe deconstruction as a method  [Peter interjects : derrida protests] ? I keep hearing  certain poststructuralist conclusions? aren?t we past this?A Cathy:  the talk I gave was a rather pragmatic talk? but this work is all enabled by theory? her theory embedded in historical materialism .. on the other hand materializing theory in books is great? also rejects opposition between art and theory ?Like dj spooky is a theorist/spinner ? spins theoryPeter ? to follow up on spin? teaches Guy Debord to designers (oh poor Debord)? teaches spectator makers to seduce more effectively ? Further  -- would hate to think that people here at the start of their careers still feel the need to pay attention to what your teachers teach you? you need to make your own thing?. Became sick to death of hearing how the people teaching him had created total anarchy and taught themselves..?What you said feels embalmed? don?t take this as religion?[Caitlin ? this last exchange and its tone generates  a lot of outside discussion later in the day? perhaps the kindest reading is that the answer is humour that missed its mark or  a simple misreading/mishearing of the question  -- which more likely related to specific discussions held earlier, the re/deployment of Foucault etc. cultural capital in the academy? (sometimes entering in media res is difficult)  but many listeners later expressed dismay that the tone seemed unkind and that the answer  seemed to be about affirming the speaker?s status as renegade/outsider/black leather jacket -wearing hero as against  the passive, imaginatively impoverished  graduate student sheep/questioner.  As Foucault cautions us, this maneuver  of asserting our radical status seldom works the way we would like ;) ]follow up:Anne Balsamo? in part the occasion for this whole seminar was coming out of her own set of theoretical preoccupations namely- language has too much power? - wrestling with ?how matter comes to matter?. ?- in this way couldn?t be more at odds with a poststructuralist urge wrt the focus on matter?. But still tied to meaning? decentering language  anne ? we went a little too far ? now in trouble with science and engineering colleagues? some epistemological and ontological problems that now demand rethinking Q JR:  phrase science + technology liked the example that spectacle makers are eager to use theoryinterested in reasons why theorists aren?t as eager to use the Spectacleliked powerbook vs supercomputer needs etc.BUT? all of those examples could be done on the things we ownSo why alliances with the supercomputer centre etc.?n interest here also theoretical:  why this phrase ?science + tech? gets used again and again ? how it?s linked with the newestalso -- does this emphasis on collaboration with big science actually take away from productive discussions with designers?  [rethinking the iconic page etc]cathy ? but the projects are already too big when taken together?anne:  ex of student work.. we archive everything in portfolios? this is already a huge burdenPeter ? [motioning to all the laptops] we hold culture machines, dream machines? the realization of the post ww2 dream.  Next book:  a secret war between downloading and uploading? need to use these machines to escape a cultural diabetes that other media forms have produced? simulations ? participation[speaks in aside to Cathy] ? I?m like you but ACTUALLY optimistic .. not faking it[cathy points out that this inability ot fake it might just be a gendered deficiency? lots of laughter]question ? BIG humanities = grant challenges? how to bump this up?? are humanists articulating this in a way that can fit within the model of grant challenge rather than remaining at a different level of intelligibility? ? how to get granting bodies to see a research problem rather than  ?just another global problem?cathy ? hard to frame these? but she has also sat on lots of science boards? notes that often framing very different from implementationframe: study genome vs the actual project;  one tiny bit..literacy ? that?s an enormous problem? how do we teach in the context of both digital and high dropout rates?disparity between  red+blue states (mentioning this might not be a good grant strategy)these are the kinds of issues that humanists are living in the midst of right nowPeter:  in my dept --- thinking through and perverting scenario development  (this emerged in the 1970s ... netherlands? [everyone looks at Geert Lovink ;) ] royal dutch shell- huge use in business - what if we began with a different relationship with these models ? what kind of world do we want?  Let the simulation run then?David:  what is a human life and how do we live it today?  -- the big question in the humanitiesquestion:  but what then about sustainability when these dream machines produce 40 x their own weight in waste?  what are the consequences if these dream/nightmare machines are the only way we begin to access all this? Anne: maybe look to the lit on ubiquitous computing.. these will no longer be the dream machines? the way to access this will be everywhere.  Agreed that this doesn?t settle the issue of sustainability? just complicates it.  Maybe we can?t/won?t  be able to track the wastes the same way anymorepeter ? past the point of no return. ? hopefully invent our way out of these problems.  No return to the precomputational era, at least for the people in this roomanne:  we need to think differently about technology ? a context but also about the way we think- new problems emerge + as well as new solutions- create a collective way of thinking more complexly and then find ways to help this thinking be part of how others ? engineers etc begin to thinkthinking WITH tech.. but also THINKING TECHNOLOGY differently? oscillation between  catching up and leading the way-- wants to think technologies that do have less of an impact, ethical accountabilityCathy ? certainly a grand challenge ? hold in tension? think these issues simultaneously Peter ? bob stein ?we can be better  ancesters than this? http://www.uwm.edu/~vkuhn/steintalk.html

2006-08-30 00:20:31
Saskia Sassen ? August 21, 2006

-		 The Global City: the political economy of the emergence of global
cities, mapping the economics and finance of the global, a sociology of
the cultural in relation to the global. Capital / social / human flow
between cities. Mapping circulations through cities. The way in which the
digital has exacerbated those flows, immigration, capital.
-		 Three propositions: In periods of transition, the formal political
system accommodates less and less of the political in its full rich and
fuzzy meaning.
-		 Politics doesn?t just disappear, it gets housed, goes into informal
mechanisms and codes. Cities are anarchic spaces. Where we are now is not
urban. Cities continuously deborder themselves.
-		 Growing importance of the informal: the zone of the city and subjects as
actors, allowing formation of subject that other spaces don?t allow.
-		 Formats: Issues of networks, network platforms, orgs. That use tech,
that inhabit digital space through the lens of format. The space of the
city as a particular kind of format, leakage, overwhelming mess enable
certain possibilities.
-		 How do we construct the digital object of study?
-		 Accommodating less of the political: Demos by immigrants legal and
unauthorized in LA in March. Interpreted as nice immigrants that want to
be citizens. This was a different kind of struggle. A politics of the
right to have rights. Citizenship is still one of the vehicles to achieve
that. Different politics from ?I want THAT citizenship?. Unsettlement of
the construction of the citizen in the project of the nation state
-		 Not a struggle to be a US citizen, but a struggle for the right to have
rights.
-		 Vincente Fox: Comes to visit with illegal immigrants, in Washington they
are discussing criminalization of illegality. Fox produced a new type of
informal jurisdiction.. I, president of this country, can meet with
violators of the law, and they will not be arrested. Unsettles the formal
apparatus from the inside. Happening deep inside the national.
-		 Forty global cities that are platforms for the management of the
operations of global capital. They are infrastructures, specialized, that
make the system work.
-		  Two emergent informal political actors. Both are shaped and enabled by
features of digital interactive technologies. First actor: global
corporate capital, multi-sited, hits the ground in a complex arrangement ?
men and women and non-human actors. They project what they get onto urban
spaces, and become a politicizing presence. They politicize urban space.
-		 Global corporate capital / the city as a system emerges as a social
force in its capacity to alter urban space, displacing people,
marginalizing small shops. The capacity is not always there.
-		 The second political actor: the immigrants, the displaced, the homeless,
the small shops. They are politicized ? consider Max Weber vs. Henri
Lefebvre.
-		 Cities are routinized centers. They cannot always make the political,
but with the right mix they can emerge politicized. Weber: coincidence of
vulnerability. Struggle to keep their property happens in the city.
-		 The excluded have the power to shape history.
-		 Lefebvre. Industrial cities mid-1900s ?This is not the city of the
burghers.? They do not need the city. The organized working class makes
the cities, the syndicale? Public transport / health / housing / order.
This is neither the city of the burghers, nor the city of the organized
worker. This is a strategic space for another type of actor.
-		 Recovering the space of the city not as generic, but something you need
to decode. So how is it made. MAKING is an organizing idea. So many new
formations. IMF and WTO have been bridging agents to move us out of format
A, into a new type of format. When it is constituted, these institutions
will not matter.
-		 Multiplication of micro-structures, assemblages, bits and territory,
once lodged in the inter-state and supranational system, they get
re-lodged into these novel formations. MAKING is a critical category.
-		 The question of the urban. Today is a very particular time:
disassembling the urban and re-assembling it with new alignments.
Homogenization of the landscape is in fact an infrastructure. What
inhabits that landscape? A standardized, state of the art infrastructure ?
roads, connectivity, water. Complex multi-layered systems. High
gentrified. Dehumanized systemics (not inhuman, the forming of feedback
enabled systems, but still complex social ecologies.)
-		 Making platforms, building systemics of a different sort from what we
saw even a few decades ago. In the context of the city, you get a whole
set of figurations that are novel. Generic, not novel types of spatial
segmentation.
-		 Oriented to similar districts all around the world. Very concentrated,
little bleeding into the surrounding neighborhoods. It still can be coded
as a local condition, it is right there in front of your eyes, but invites
a rethinking of the local. It?s a local of a different sort. It is partly
deterritorialized and can span the globe.
-		 Two worlds that unsettle each other. Financial districts, financiers are
made by a global condition. But they are not cosmopolitan in that
condition. Contrast the global activist. Two kinds of globalities,
horizontal multi-sited, not grand cosmopolitanism.. Vernacular / rooted
cosmopolitanism? (Appiah) Too pretty.. We need something grittier to
suggest a working project.
-		 Localized actors are in rooted, grubby worlds that have nonetheless gone
global.
-		 Is there the possibility of making something that approaches some
version of cosmopolitanism that can occupy this digital space? Using space
versus dwelling in digital space. An intermediate unstable zone with
unstable meanings productive to a possibility. The space of the city is
one dimension of this.
-		 Technology and cities cont?d: The technical consequences can be embedded
in urban modes. Standardized systems of transport, etc. Algorithms of the
software are theoretical models, they are coming from a very different
place, all over. We are surrounded by them. How can we use those
algorithms for whole new possibilities? The city is a fantastic platform
to translate theoretical algorithmic models into embedded systems.
-		 The digital mile: Take a mile that cuts across Saragosa ? cuts across
different worlds. How do we insert digital tech? It has to service the
grandmothers, mini applications that are people oriented.
-		 Public technologies: like the white bicycles available to the public..
Orienting our talk of digital techs towards this type of possibility.
-		 Global finance has been far more innovative and effective in making a
format that allows it to maximize network technologies, civil societies
less so. When civil society enters the funding circuit, they are forced
into a format with conventional constraints. Finance is a vanguard in
developing formats that allow it to develop networked possibilities, orgs
are regressive in the face of this.
-		 Indymedia rejected a grant from Ford. Back to the question of making,
making new formats for the civil society organizations.
-		 NYSE has made a bid to take over Euro-NEXT ? stock exchange in Europe.
It?s a new format, not simply mergers and acquisitions. They can create
new financial mechanisms, and are in a better position to control
regulatory restrictions. Finance is developing a new platform.
-		 The digital object of study: finance is totally dependent on these
technologies, and is therefore its vulnerability. Its logic is not the
logic of the technology, the logic of the user (a social logic) can thwart
the technical capacities of the technical logic. STS has helped us
understand the imbrications. Finance has benefited enormously (292
trillion according to the banker?s bank) 11 trillion in global trade is
our understanding, 292 is an order of magnitude higher, it is pure
transactivity, a benchmark of the network.
-		 The ?interface?: the zone that exists between the tech and the user has
been collapsed, it is a fine line that separates two differences. The tech
culture has absorbed the space of the line ? issues of technical
competence are the norm.. We need to open up the line, make it more
cultural. Eg: new technologies as used by Muslims (John Anderson)
comparing westernized Muslims and the specialized readers of the Koran.
-		 You might think it?s westernized youths that are most attuned: the
readers of the Koran who went online, they could track their own
interpretations, and they could communicate with other small communities
of readers. They brought a culture of use that was part of THEIR life,
traditions, passions onto the internet, and used it brilliantly. Culture
of use, allowing them to be brought into the technical space.
-		 Imbrications of the digital and non-digital, another example: a
building. When the building becomes the object of a financial instrument,
the building can be bought and sold on the net. The building is still
immobile pile of stones, and yet it isn?t. How do we capture that digital
moment that has agency? It is totally separate from the building, yet it
inscribes it. ?The X that is digital, how is it inscribed by the
non-digital? Finance is way ahead of civil society orgs. We need to
narrate and induct to create tools, to construct the digital object of
study.
-		 Let?s talk about immobilities instead of mobilities!

2006-09-21 21:12:51
It's been almost 2 months but better late than never.

I managed to be at 2 of the 3 main Hastac events planned for the Summer 2006 (Thinking Through New Media and the Cyber Infrastructure Institute); unfortunately I could not make it to Technospheres! Here are a few lines about the Summer Institute at UCLA (UCHRI). 

For me it was all about "demistifying". We started by addressing terms that we all use but may not quite understand such as "standards", or "metadata". We visited the "big machines" and realized they are just that: big machines. It was fun to see where projects X Y and Z physically "lied".

I think it was impossible not to feel engaged with *all* the presentations. They reflected the very core idea of interdisciplinarity that HASTAC advocates. The split between the Humanities people and the Tech (Engineers, Computer Science) people was very clear at times - the best moments of the event, I thought.:)

So as a post-event through it is interesting that while HASTAC is precisely about promoting collaboration between different disciplines, we can still feel cleavages and sometimes the edges are rough. But that is where the challenge lies.:)

If there is one things that I believe could have been different is the Lab component, the practical work. I think we should dealt with a bit in greater depth. I understand the option of having us work with manageable chunks of data... but on the other hand it's difficult to grasp the true interest and nature of the Grid technologies with anything less than very large collection. I would also like to have seen specific uses of the GRID for video - namely video processing (rather than storage) and am still unclear if in fact we can use the Grid power to liberate our "other" machines to deal with more creative tasks.

As for the organization, it was incredible (the food was amazing) and it was good to see a mix of folks there. I spotted Lev Manovich a couple of days. Larry Smarr's presentation was very inspiring. And Kevin Franklin did an awesome job. Thanks Kevin and everyone else!

Just my 2 cents... 
Ana Boa-Ventura


2006-09-22 23:19:00
David Theo Goldberg and I have been asked (in our role as HASTAC co-founders) to come up with a definition of "institution" that applies to all institutions, including what we're calling peer-to-peer (P2P)* institutions like HASTAC. [*Thanks to HASTAC member Ken Wissoker for that name.]  P2P institutions are entirely voluntary, multidisciplinary, multi-institutional, and with extremely flexible codes of cooperation, conduct, and value. In defining what an "institution" is, we've had input and, as will be clear, we've come up with a definition that partakes of theorists ranging at least as widely as Plato, Aristotle, Hobbes, Adam Smith, Weber, Marx, Foucault, Deleuze, Hardt and Negri and many points in between and beyond.  Feedback and comments are welcome!

"Institutions are mobilizing networs.  They aggregate, coordinate, disperse, balances, and adjudicate complex flows of resources (whether ideas, capital, or materials). Institutions are also social structures with forms of governance and varying degrees of control over their  members. The institution validates and sometimes imposes a set of cultural norms and practices to ensure successful interchange and sometimes disseminates its product to a larger public for reasons of profit, influence, policy, or the public good.   An institution may or may not occupy a primary site and may or may not have legal jurisdiction over its members.  It is, however, differentiated from other looser forms of affiliation by extension and duration.  There is an expectation that an institution includes mechanisms for continuity over time and is thus an archive or repository of its own collective processes and history."


2006-09-28 22:55:43
at the time of hurricane katrina, to be honest, i felt very detached from the tragedy.  i've never been to new orleans, i don't personally know anyone who was affected by the storm, and other than what i absorbed from glimpses of the news and my parents or friends telling me, i did not know much about it.  i do not watch the news often.  i don't know if that is due more to a willing ignorance about current events or lack of time.  actually i think it's partly due to the way in which news is delivered.  i am never especially shocked or moved by things i see on tv, until there is a first-hand account.  learning facts about horrible events from relatively calm and collected newscasters is completely different from hearing and seeing the raw emotion in someone who has really been affected by an event.  once i see and hear that, it's like i suddenly realize that the pain of that person is multiplied by however many people were involved in and impacted by the tragedy and the tragedy becomes real to me.  then the immensity of all the grief and suffering hits me.

perhaps that's why "when the levees broke" brought me close to tears (i probably would have cried, if i hadn't been in class).  for the first time i saw people telling their own stories instead of hearing them repeated as statistics and cold data.  i could not remain distant from their experiences; their sadness and anger engulfed me.  i guess i try and maintain a pretty sunny view of the world, and yet i'm not unaware of all the terrible aspects.  i just try and shut them out sometimes, because otherwise i don't think i could function.  that's probably a pretty human reaction, but it doesn't make you feel too awesome about yourself.  so finally understanding the devastation that hurricane katrina caused was painful but compelling.

2006-09-29 14:35:56
Before watching "When the Levees Broke," I knew that Hurricane Katrina affected New Orleans and the surrounding area so intensely because of the vast number of residents who stayed in their homes in attempts to "ride the storm out." These inhabitants of New Orleans soon became victims as the canal walls were breached and the bowl shaped city filled up. One may ask, why didn't people just evacuate when they were warned? In response, it was impossible for some to leave. With so many in need of public transportation, it just was not feasible to get everyone out of the city...or was it? It's easy to sit here and think "what if" and "why not" because I wasn't forced to live through the horror that they endured. I don't work for the Red Cross or the government and so I could not have had any say in what happened. But why am I trying to remove myself from it? Humans naturally shy away from negative occurrences and confrontation it seems. In the documentary, there was a man who asked where the help was the first couple of days after the storm and subsequent flood. I felt "blamed" by him because I did not feel extremely responsible at the time. Even now, I feel so insignificant when it comes to taking action and aiding the victims of Katrina. What can I do? Sure, I donated money to help the cause, but I feel like that was the "easy way out."

About three weeks after Katrina started the trauma in New Orleans, I witnessed an individual take a brave step to help people displaced by the storm. In September, I was just starting the two-week training process to be a Resident Advisor at Ohio State. My "Co-RA," Glenn, and I were decorating our floor with fun OSU facts to spread the OSU spirit, planning activities that we would do with our residents, and getting to know one another. It was looking like a great year was ahead of us. Two days before residents moved in, he was given an opportunity to move into an old fraternity building, called the Minoan House, that would house approxmately thirty students from Tulane University who needed a place to continue their education since they had been displaced. The students would stay for Autumn quarter and then go back to Louisiana. Glenn weighed the options set before him. He had been a RA in Smith Hall the previous year; there were so many friendships he had made and still valued there. Also, we had done so much planning and strategizing for how to make the year flow smoothly. He could easily have said "Thank you for the opportunity and compliment of asking me to do this, but I feel obligated to stay in Smith Hall." But, would that have have been easy? I know he prayed about this decision and confided in some close friends and family. In the end, he sat down with me and asked me to choose for him. He said he would stay on our floor or go to the Minoan House - it was up to me. As much as I wanted to work with Glenn and learn from him, I felt that he was needed by the Tulane students more than our residents...even though it may seem trivial, I know Glenn impacted those students positively in the aftermath of such a tragedy. I'm proud of him and OSU for opening their arms to help others. Also, I'm glad I was able to inadvertently be involved in some way other than watching a TV screen.

2006-09-29 15:59:54
I don't remember what I was doing the day that Hurricane Katrina hit.  I can't recall who I was with, or what I wore.  In fact, that week was fairly insignificant to me because I hardly realized that a natural tragedy was even occuring!  As a college student, it is easy to become wrapped up in the OSU "bubble", and not paying attention to the outside world.  After watching "When the Levees broke",  I realized how self involved I must have been to not pay attention to thousands of Americans suffering.  The Narrative did an amazing job of calling the viewer to action.  By showing a combination of organized and improvised interviews with hurricane victims, incredible stories of survival emerged.  What affected me most was not, however, the dialogs and interviews, but the images.  Viewing a dead body floating in the water, small children escaping flooded houses and people acting in desperation to get rescued really makes the hurricane feel real.  The film did a great job of showing the raw truth, without holding back information that might be "too much for Americans to handle".  While taking it all in, I almost felt as if I, myslef had been there and felt the pain that a hurricane victim would.  I believe that these feelings I had make the film a success because it forces the viewer to deal with something that would be easier to ignore.  As much as I would like to regard the hurricane as something bad that happened to some city far away, I can't forget the faces of the victims in "When the Levees broke". I hope that the film will inspire others to also become more aware and sympathetic to the pain of the hurricane Katrina victims.  

2006-09-29 19:43:46
Like many Americans, my knowledge of Hurricane Katrina was based on bits of information that I saw on the news.  Somehow, I don't think it hit home as much as it should have - of course I felt bad that this happened and surprised that the response was so slow, surprised that people were in terrible conditions at the Superdome etc.  I didn't really understand the anger at the government - it was an natural occurence, right? After watching "When the Levees Broke" the tragedy of Hurricane Katrina entered into my consciousness like it should have. Suddenly I saw faces where before that there had been statistics, I saw stories where before that I saw talking heads on television and politicians blaming each other.  

One moment I remember in the aftermath of Hurricane Katrina was this show they made of celebrities asking people to donate to (I believe) the Red Cross while telephone operators were taking people's calls.  I remember that Ray Romano was standing trying to read the teleprompter, and he was having such a hard time of it that he began to laugh. He tried to stifle it of course, but the result was sort of a giggly plea for help.  There's something about that moment that will probably stay with me forever. The terrible awkwardness of it.  It made me wonder - how many of those other people standing there with straight faces really cared what happened to the victims?  How many of us?

Can we truly feel anymore with the amount of media that we see everyday?  There's something terrible happening in the world every single day, and we see it on the news followed by a commercial telling you that "your fine lines and wrinkles" will significantly diminish if you just use this cream.  You might see a report about the plight of the people in Darfur followed by a report about the all-important baby Suri, produckt of "TomKat"...We've all been guilty of this on some scale - even those who helped in the aftermath of Hurricane Katrina probably did not feel the same sadness every time they see another headline along the lines of "car bomb in middle east".

In any case, the problem here was not the actual hurricane - people in the South are aware of the dangers of where they live, the problem here is still "man's inhumanity to man".  Especially "poor man".  That's something I saw much more clearly with the individual stories on "When the Levees Broke".  We're still a long way from equality - and now the whole world knows it.


2006-09-29 21:38:18
We are in the midst of this panel,"Holes in the Safety Net...." I think we as a people, we as humans who live in the same space at this time in history... need to have a real conversation around race, class and poverty. I think this is what Katrina revealed. Not for New Orleans but for us as a country as a people.

As an "other" in this country, we by default, learn about the majority. We need to learn from each other. It is the gumbo metaphor again. First, I ask you to read the message from the chair of Katrina at www.katrinsummit.uiuc.edu. A house divided....

Then I ask you to read an article written by Peggy McIntosh. It is called "Unpacking the Invisible Knapsack". Check it out at http://seamonkey.ed.asu.edu/~mcisaac/emc598ge/Unpacking.html. Come back and let's talk. 

2006-09-30 12:31:10
I feel as though I am a well educated individual who does an okay job of keeping up with facts and events around the world. However, I was shocked when watching Spike Lee's documentary to see exactly how much information was known about Kartina before it actually hit. I had no idea that everyone was that aware of the possible damage that it would cause. For our government to have their "wait and see" approach in dealing with this hurricance is inexcusable. I'm sure I am not saying anything that hasn't already been said over and over again over the course of the past year, but it was something that really had a profound impact on me. 

I will say that it was very enjoyable to watch a major event come back to New Orleans when the football game was there last Monday. It was good to see smiles and laughter and happiness, if only for a night. I feel this tragedy made even more clearer the class and social distinctions that still exist in this country and it was nice to see everyone forget those again, for at least a few hours.

2006-09-30 12:49:02
I have a real hatred and respect for Hurricanes. I remember watching non-stop CNN coverage before the storm hit and the moments after. My grandparents live in the Gulf and when it is hurricane season you can really feel the 1000 miles of U.S. soil that separates us. After watching some of ?When the Levees Broke? I was immediately taken back to my addiction to the news coverage. I remember watching all of the footage from New Orleans families, Mississippi families, and Alabama families where my grandparents live in search for loved ones. 
Communication was the most precious commodity during and after the storm and one of the most aspects lacking after Katrina. I remember calling my grandparents in a panic because like thousands of people across the country there was no chance of contacting residents in the gulf. Like the documentary reiterated it was the most overwhelming sense of helplessness. 
When you have no control over the situation the media becomes extremely suggestive over the aspects going wrong in the Gulf. The scenes that especially struck emotionally, in the documentary, was those with emphasis on the heat. When you are below sea level like most Gulf Coastal cities the heat is a burglar trying to steal any of your extra breaths. Knowing that these older and special needs people were out in the heat, suffocating and dying was absolutely heartbreaking. Knowing my great-grandmother and grandmothers medical conditions I was mortified that they were without power and in the heat. It saddens me to imagine those suffering near the convention center and super dome in New Orleans. 
An interesting story, the night before Katrina was supposed to hit my granddaddy went to the local Walgreens to pick medication for he, having had a stroke and low-blood pressure, for my Grammy with high-blood pressure and my eighty-six year old maw maw. He got there before closing time and the pharmacist seeing him coming closed and locked the doors to get home. As someone wrote in a previous blog about inhumanity, it started before Katrina and was seen at its ugliest towards the people of New Orleans, Mississippi, and Alabama. 
On a more positive note it was incredibly inspirational to Sean Penn pulling people out of the aftermath. Usually celebrities are known for their generous contributions but here is someone thinking of what he could do with his hands, his mind, and his body, not his money. From the destruction and images we have seen from hurricane Katrina everyone should learn a lesson of compassion and need. From this we should have appreciation for our lives and learn that sitting watching CNN isn?t enough for fellow humans in our own country and fellow humans worldwide.


2006-09-30 13:45:34
I had many misconceptions about Katrina and the aftermath.  First, up until I began learning more about what happened in New Orleans from the "TIME" book on Katrina, as well as Spike Lee's documentary, I thought all the damage in New Orleans was caused by Katrina herself; high winds, flooding caused by storm surge, heavy rains, etc.  The fact that the levees breaking caused all this damage is shocking.  There is no other word for it.  It's so hard to believe that no body thought to reinforce any of them, even though it seemed to be common knowledge that the levees were not very strong.  
I also want to comment on the finger pointing.  I think most people realize that the blame game caused a great amount of damage and agree that our government leaders should have a higher level of maturity.  I would have thought, though, that in light of such a catastrophe our leaders could put blame aside, take responsibility and move into action with whatever resources available.  I don't understand why we had so many resources at the ready, and they just couldn't be given a green light.  
Finally, I want to say to all those who did something good in New Orleans or the surrounding area that I applaud you, and look up to you.  In a country in which we are free to do what we wish, to wish to help someone seems to be a very rare occasion in every day life.  You guys set examples for the rest of us.

2006-09-30 14:18:37
As a person who almost always watches the news, I was aware and fearful of Katrina and her cabilities.  In the hours before she hit I watched the news telling what would happen and I heard the manditory evacuation notice.  The notice to the civilians though came a little to late for anyone to really have time to leave.  I don't recall the exact amount of time they were warned but, I feel they should have been given at least a full day to leave.  The city of New Orleans should have also been more prepared for such a natural disater.  They very easily could have prepared buses for the use of civilian evacuation.  I also have a strong opinion about the people always stay and ride it through, especially when someone tells you to leave.  Those people I feel should not expect to be helped in an instant, the hurricane took hours to do the damage, they shouldn't expect rescuers to come in imediatly.  No one should be able to curse the government who told you to leave about the situation you allowed yourself be in.  I also am aware of the money given to New Orleans to fix their levees several years before 2005.  The money was however not used to fix the levees it was used for other needs for the city.  I don't know what it was used for however I know it wasn't used for what the U.S. government told the state or city to use it for.  With all my bitching aside I do agree with most people that Katrina was a horrific event and one that no one deserves to live through.


2006-09-30 16:55:34
	When Katrina hit, I was in the process of moving.  At that time, I did not have television or internet.  The only knowledge I had was from calling my mother back home, and she informed me about the great force hitting the Gulf.  Because I didn?t have access to media outlets at the time of the storm, I missed a great deal of the coverage.  It wasn?t until I watched Spike Lee?s documentary that I saw images of the destruction at length. 
 
	Within the sea of disparity shown on film, one story stuck out to me.  There was a man discussing the experiences of him and his elderly mother during Katrina.  He spoke of the sweltering heat, a factor that hadn?t even crossed my mind, and how it became too much for his mother.  I can?t imagine being with my mom, having her pass away right next to me, and having to leave her with a note saying who she was and how to contact me.  When I think of the casualties during a storm like Katrina, I always think about people drowning or becoming stuck in their houses.  This documentary showed me how others can be affected if they are sickly or elderly.

Last week, I watched Monday Night Football, and it?s triumphant return to the city of New Orleans.  I found the story of Atlanta Falcons? running back Warrick Dunn?s challenge to the players of the NFL very interesting.  Dunn dared every player to donate $5,000 of their salary to help the victims of Hurricane Katrina.  If every player did this, it would equal about $8.2 and create a world of difference.  Another thing I found interesting is that when the Falcons traveled to New Orleans, they took a tour of some badly affected areas of the city.  Dunn is said to have led a group of 25 players around sites of destruction without the company of photographers or reporters.  The guys did it to increase their own knowledge, not to look better to the press.  It has been a year since Katrina, and I feel like some people forget that it even happened.  I?m glad there are some who remember well and are able to extend a helping hand to those who need it.  


2006-09-30 18:24:11
  The only truly concrete recollections I have of Katrina's initial strike on New Orleans last summer are my own selfish preoccupations involving another national tragedy in early September casting an even greater cloud over a month filled with birthdays and anniversaries within my family- a month which used to be reserved for happiness but now will always be fairly bittersweet. I also remember being rather jaded at ANOTHER hurricane watch overpowering the news, as it was a very heavy storm year. I didn't truly realize the catastrophic even that was taking place until afterwards, when the media coverage of the aftermath was everywhere and the devastation was oh-so-clear. I felt sick, confused, and absolutely mortified that a city known for it's vibrance and celebration could look like that- the greys, blacks, and greens of a literally washed-out canvas.
     
Seeing Spike Lee's documentary, however, put the situation into even clearer focus, giving me a compilation of actual video footage of the people living through the nightmare, bringing it all to life and cementing my knowledge that it really did happen, and people really did experience (and still are experiencing) this disaster. The personal connection achieved through the interviews and archival footage drives home the feeling of suffering and the anger towards anyone who could ignore the problems of the region before, during, and after the storm. It's become cliche, at this point, but the images capturing in New Orleans after Katrina looked foreign and impossible, and like something that we can only pray will NEVER happen in our country again.

2006-09-30 19:17:40
I must admit that I rarely, if ever, watch the news. I only heard that this disaster was going to happen right before it did and I obviously couldn't miss the front page coverage over the next week. However, until I recently watched Act 1 of "When The Levees Broke," I had never really wrapped my mind around how truly catastrophic this incident was. The movie, while having a recognizable agenda, did a really good job of conveying the disrest, unease, and overall disenfranchisement of the residents of New Orleans who weathered the storm.

I'm really looking forward to watching more of the documentarty and hopefully getting more information about the events. I hope that I can gain a better understanding of what happened, in relation to the socio-economic situation, the government reaction to a tragedy (or lack thereof), and what steps have been taken, or are being taken, to right the devastaion left in the wake of this tragedy.

2006-09-30 19:30:33
I didn't really pay that much attention to Hurricane Katrina as it was hitting. I obviously knew the basics of what was going on, but I really didn't know many details of what had happened, etc. After watching 'When the Leves Broke," I was amazed by a lot of things. In the documentary, they said over 127,000 people had no transportation. While this seems obvious, it struck me. 127,000 people had no way to get out of New Orleans. They couldn't fulfill the mandatory evacuation. In addition, many elderly and the disabled also had no way to leave. What a horrible place to be! Stuck in New Orleans, with a category 5 hurricane coming through, and not being able to leave. Also, being in the Superdome with so many other people and just being completely useless to do anything to help your situation. I have a lot of respect for all the people who made it through this horrible experience.

2006-09-30 19:41:37
When Katrina hit i thought one thing, thank G-d I don't live somewhere that has such horrible natural disasters.  I felt horribly for the people it happened to, I wanted to help and reach out and make them feel like someone cared, but I didn't know how to.  I have recently learned even more about the situation that occured down in New Orleans, and I was shocked to find out some of the things I found out.  I knew that the government had not seemed all that helpful when I was watching the news last year, but seeing "When the Levee's Broke" the reality of how helpless the people of New Orleans were and how no help was really coming just shocked me and angered me.  Seeing this movie just makes me feel regretful, that I could not think of something that one person, myself, could do to help.

2006-09-30 19:48:41
I never paid attention to the hurricane threat cause being in the Midwest they are not a hazard. I did however start caring only after I learned that the hurricane was in the gulf coast, where my family was, and the threat became personal. What little coverage I did pay attention to I don?t ever recall hearing about other countries offering their help.
A few summers ago I had the opportunity to visit New Orleans. And only after watching Spike Lee?s When the Levees Broke I was overcome with a depressing nostalgia. I remember the liveliness of the spirit of the city and how it has probably changed post tragedy. My friend goes to Tulane and I had the opportunity to talk to her about how she feels going back. (Ohio State University was one of the colleges to offer their academics to the college students from New Orleans) She described how the city is slowly rebuilding but there are still abandoned businesses. One of the powerful messages I perceived from thus far is that in the depths of this tragedy there will be a source of pleasure in transformation.


2006-09-30 19:51:11
Framing whiteness as a default is so interesting. When one is born in America we are immediately inundated with narratives of the white man, written by the white man no matter one?s race, color, sexual orientation, etc. The earliest and most predominant historical accounts of American civilization come from a white perspective, affluent at that. Perhaps, the genocide of 12 million Native American's would not have been systematically glorified into victories for early America if a Cherokee were accounting for history or the Civil War would be remembered for all of its good not framed as the War of Northern Aggression.

I agree that whiteness is a default. Not so much the race or culture now but the narratives written through history that inform our state of being from the moment of conception. In fact...it has established the definition of conception.

When hurricane Katrina hit, many things become overtly clear. America has no forum to discuss racial matters openly and honestly after 400 years and America continues its passive degradation of African Americans. 

It is interesting to grow up the majority, a white male. But I am also one of the most hated minorities...homosexual. It is a great vantage point to understand and empathize with other people. It is important to realize that we all need to change the implications, assumptions and innuendo of race by creating contemporary narratives that will shape the next generations. Will this hurricane be remembered as an American catastrophe or an African American Catastrophe? One thing is for sure levees broke but oppression is still intact.


2006-09-30 20:42:14
First off I?d like to say that after Katrina hit for the first time in my life I heard Americans tagged as ?Refugees?. It was a sobering experience to watch the images on the television and no one would argue the impact it had on our country. Katrina was a devastating event to America. While we dealt with the aftermath the lines between our republic and the rest of the world were almost gone, but to be honest we are lucky. 
The United States still has never experienced any major loss of human life, especially to a natural disaster. So what made Katrina so bad? Is it because this small disaster was covered so well by the media? Or was it because as a country we have a higher standard, and do not expect to be caught off guard? Are we really like that bully who taste his own blood for the first time and cries? Perhaps all the above.

It was very interesting to hear the tales from Spike Lee?s ?When the Levies Broke?, it gave an inside glimpse at how Americans deal with tragedy. I do not believe the people of New Orleans dealt with their situation poorly, nor do I blame them for stubbornly staying during the evacuation. If they believed they could ride out the storm then they?re where merely mistaken. The media made Katrina look like world war three, the truth is, when it was all said and done, very few people where dead. The destruction of the city was arguably the worst outcome of the event.
If anyone dealt with the disaster poorly it was the people outside the situation. However we cannot blame our government, nor our selves, because we have a long history of ignorance and unawareness to these types of events (if not all types of affairs). We are only aware of what we hear on television and what we see on the front page, and this information is almost always pertaining to our own nation. 
So in the world of America, natural disasters are a rarity, thus Katrina was a large event. However, like it or not we are apart of a larger world called ?Earth?. Here on Earth Katrina would not even make it on the top 1,000 worst disasters. Here on Earth other countries, for many different reason, must deal with natural disasters which cripple cultures, wipe out spices and kill hundreds of thousands to millions of people. In fact the 7th worst natural disaster in human history toke place 8 months before Katrina. The Indian Ocean Earthquake killed nearly 230,000 people, that?s about 125 ½ Katrinas. I must assume the reason this natural disaster received much less support and coverage is because there are simply less cameras on that side of the world. And by the way America gave the 2nd lest amount of money to the disaster, starting at only 35million dollars, while  Austral, who has 15 times less people then America gave over 800 million dollars. The truth is we are assholes, unaware and stumbling through time. In fact just yesterday our government suspended one of our Bill of Rights. Ever heard of Habeas Corpus? Doesn?t matter, we are now apart of the very few countries without it, and not a sound was made. This isn?t Wyandot Lake, there are fucking rules. 


2006-09-30 22:26:12
While watching Act I of "When the Levees Broke," there were a lot of thoughts going through my mind. I remember sitting at work before Katrina hit and talking about how bad the storm was going to be and that the damage could potentially be devastating. And then, the rest of what happened that week was a blur. This was the first major natural disaster that the United States has seen, and the media was there every step of the way, documenting it for the world to see. I remember watching the footage on television, but for some reason, I felt detached from it, like it didn't seem real. I still felt like it's happening to "them" and not to me. 

Then, after everybody took a step back and was able to get a clear view of what was going on, that's when it hit home with me. A lot of the "refugees" were taken to my hometown in Texas, and my family did as much as they could for them, they gave the people a place to stay, food, and opened up their lives to them. A big group of the people from New Orleans was brought to Columbus, and I was able to speak with the ones that were brought to the hospital. For the first time since the hurricane hit, I was getting real, first-hand accounts of what went on down there. 

I truthfully don't believe that the government was prepared for what happened and it did not respond to the disaster properly or effectively. But, I don't think there was any way they could have. It was an unprecedented event of massive proportions, and I don't think anybody could have predicted what was going to happen. I remember watching the press conference that Mayor Nagin gave and thinking "wow, no wonder it's such a mess down there, this guy can't get it together," it seemed to me that he was trying to put the blame on anybody and everybody else. Now all you saw on the news coverage was how "nobody was doing anything for the refugees," and "what else could we do for them." I know so many people who gave so much for the survivors of the hurricane, from the emergency medical staff who were among some of the first volunteers to enter the area, to my family in Texas who opened up their homes to those who needed it. And I think it's a shame that this event will be remembered as an example of the oppression of black and poor people, instead of highliting the examples of kindness between humans who helped other humans, regardless of ethnicity or class. 

2006-09-30 22:38:34
  I never realized how unbelievably frustrating the victims must have felt when days passed and they were stuck to swinging sheets on their roof completely helpless, at the mercy of others. Yes, there were many people that needed help and only so many can helped at once, however watching planes with cameras pass over people who were stranded and screaming for help, and not able to do anything, it was almost like torture. "Here we are, we see you, but we'll be back later to help". I'm not sure how I would have acted in that situation, it's almost unimaginable. To have lost everything, priceless unreplaceable items, had to be the last thing on their minds because survival was their priority at that moment. Completely overwhelmed with sufferage, I have so much respect for the people who were forced to get through an experience like that. 

2006-09-30 22:58:21
It's interesting as I read these blog posts. A lot of people are saying things like, "I don't really watch the news," or "at first, I didn't really pay attention to the crisis."  I had a much different experience personally, working for a campus restaurant that sees the bare minimum of visitors during the summer months.  When you don't have a whole lot to do but read the newspaper and talk with your fellow employees, a catastrophe like this can easily erupt into a full blown retrospective among fellow college students.  And the ultimate conclusion of our discussions, which lasted into the school year along with the media blitz, was this: Hurricane Katrina was a horrible tragedy, and its aftermath made us all somewhat embarrassed to be Americans.

The reactions of my co-workers were somewhat varied.  Many shared their own personal hurricane experiences, including one guy that lived through Hurricane Andrew, but most agreed that the devastation left by Katrina was the worst they'd ever seen.  I don't have a hurricane experience myself, or even much more than a bad thunderstorm experience, but I learned enough from the news and my co-workers that in the path of a hurricane is about the worst place you can be.  The odds are stacked against you just surviving the storm, and without immediate relief every hour that passes makes it that much more difficult to survive.  Even the most grizzled of my co-workers were visibly shaken by the photos in the paper, of children lying in sewage and entire families marooned on their roof holding signs pleading for relief.  I remember hearing some gasps when someone got a copy of the New York Times and held up a photo of people passing a dead body lying on the side of the road.

Some expressed their distrust of President Bush's handling of the disaster, with many of my African-American co-workers openly discussing the possibility that he intentionally waited to send FEMA and respond to the disaster (especially after the Kanye West incident).  It was interesting for me to hear these discussions because until that day I hadn't really thought of anyone I worked with as 'black' or 'white' because it hadn't really mattered.  We all wore the same uniforms, were students at the same university, and all had the similar troubles of making good grades and scrounging up enough money to pay for rent.  Hurricane Katrina single-handedly changed this arrangement, cluing in to me at least the magnitude of what had occurred.

Out of everything we discussed, which included things like 'what we would do if we were there? and 'wonders of whether or not the city would ever be the same' and even a few distasteful 'I hope I can still get drunk at Mardi Gras' remarks, to me the most important thing was this:  this landmark event was enough to get a bunch of college kids to sustain a discussion about something besides sports or drinking for an extended period of time, without forcing them.  We talked about things that we would never usually talk about, especially in a post-9/11 world: How could devastation like this happen in such a modern country?  Was America's system of government broken?  Aren't American lives supposed to be free of this type of misery?  

Watching ?When the Levees Broke' was only a potent reminder of that interesting summer past.  I just hope the spirit of what occurred in that campus restaurant hasn't completely died out like it has elsewhere in America.


2006-09-30 23:04:39
Watching When The Levees Broke gave me a realization of the fact that real people lived through such a horrific and tramatizing disaster. Listening to the victims retell their stories made me imagine being in their position and wondering what I would do or how I would feel. I can only imagine the feeling of anxiousness and hopelessness each victim must have felt, watching their homes be destroyed, waiting for food and waiting, praying for some type of relief. These people lost everything they had. The clothes on their backs was all most of them could hold on to after the storm. Not knowing what's going to happen next must have been unbearable. One person that really made me think about that emotion was a woman in the documentary who described a moment where she began to wonder if it was God's will for she and her family to die in the storm. Most people cling to their faith in times of hardship, but to come to grips with the idea that death may very well be in store and inevitable is erie.

2006-09-30 23:30:09
The events surrounding Hurricane Katrina and the devastation it caused to the coastal areas of the United States, specifically its catastrophic effect on the city of New Orleans, will most likely become one of the infamous events of my generation along with such events as 9/11 and the war in Afghanistan and in Iraq.  My personal knowledge of this event had been, and is perhaps one that is limited in its knowledge and scope, and one that is also riddled with ignorance and misinformation.  Having never been the victim of a natural disaster, it is both hard and perhaps unfair to imagine what actually being in that situation is like.  I suppose my reaction and initial thoughts on the hurricane perhaps were tantamount to that of others and even those in positions of power whose knowledge concerning the hurricane could not afford to be as rudimentary as mine was.  I feel that both I and other parties did not realize ?how bad? the situation was.  My exposure to the hurricane was mostly through the second hand sources of the news media (namely television and some radio).  Even though some of what I saw was what one could consider an eyewitness account, I now feel as though even the more graphic footage tended to obfuscate, in some way, the terrible events that transpired.  It was only several weeks and months after the disaster, that I was able to get more objective news concerning the hurricane, this time mainly through follow up stories on NPR.  In these pieces that I heard, the focus was on personal stories and how the hurricane had affected the people who had survived it.  My perspective and view on this event was further alter in the coming months by the information that had come to light concerning what was being called the gross mishandling of the situation by FEMA and then the allegations of erroneous aid claims by hurricane survivors.  I recently watched part of a documentary on Hurricane Katrina done by director Spike Lee.  I found that while watching this film and the footage in it I was able to gain a new perspective as well as new information concerning the real life stories of survivors.  I was able to see first had the struggles, sadness, and surprisingly hope that was shown by the citizens of New Orleans.  The events in the film cannot be viewed as a tragedy with a somewhat happy ending, but rather as a story of people who when faced with danger and pain, did the best to be resolute and survive.  It is through their stories of survival that I perhaps found some of the most clarity on the situation.  For me, when looking at the events of Hurricane Katrina and the different stories and information surrounding it, I find it hard to reconcile whom to blame for the effects of the disaster and what lessons or knowledge I should personally take away from being a distant onlooker to this event.

2006-10-01 03:56:05
  I can't believe it's been a year since Hurricane Katrina changed the United States forever.  After watching about an hour of When the Levees Broke and remembering all the news about it when it happened, I really think the whole situation could've been handled better.  However, I think FEMA and the rest of everyone who helped (the Coast Guard, the Canadians, ext.) honestly did the best they could.  I don't think there was anyone out there that didn't want to help the people who were trapped there; especially the homeless and the senior citizens.  The Superdome situation probably would've been better if the roof didn't start to give way.  I just think the storm was something the agencies just couldn't keep up with.  There are times that something just overwhelms us, and I think Katrina was one of these times.
  The Spike Lee documentary was one of the most painful things I've had to watch. It was a lot more graphic than I thought it would be, but in a way, I think it had to be.  It had to strongly deliver the point that this destroyed people's lifes and how real people felt when it happened to them.  I liked the way that it went back and forth setting up the scene and allowing everyone to get their piece of mind into it.  I cringed when the rich couple from the good neighborhood went on there and said they found it intriguing that what happened with the volcano and the city surrounding it was happening to their city.  Um, I found that whole exchange very rude.  If memory serves me right, they never once said they felt bad for people who lost their property.  Just that they found the two events very familiar is not acceptable.  
  I feel so much for everyone who lost their family members, their homes, and pretty much their identity.  I cannot imagaine having to go through something like that.  New Orleans has shown so much class to be able to rebuild themselves and move on.  This reminds me so much of how New York became stronger in a sense after 9/11. I watched the news staring in disbelief with Katrina just like I did with 9/11. Luckly, we as a country are "we will bind, but we will not break."  I love that about us.  
  In summary, I am completely heartbroken about what happened to New Orleans and everyone affected by Hurricane Katrina. The documentary brings everything in focus and explains how the whole event took place. It was very painful to watch and as with anything, it's the things that hurt us that stay in our mind the longer.  Best wishes to New Orleans to carry on its great tradition.

Sincerely,
  Shawn Ingram, Ohio

2006-10-01 16:54:21
Up in Ohio many people had no personal effect of the hurricane, in most cases.  I had 3 really good friends who my friends and I would go down to New Orleans and visit.  When the evacuation happened, they decided they would come visit us for a week or so until the storm was over.  For two of them, the week turned into about 9 months.  For the other the week has turned into her living here even now.  It was an eye opener for us up here having these girls who have had their lives destroyed staying with us.  They had to transfer from Tulane to OSU, buy EVERYTHING, and wonder when the water would be pumped out so that their homes could be repaired.  It was expecially hard that one day while watchig cnn the one girl saw her house on tv 3/4ths underwater.  Being in Ohio we dont really get the true personal feelings from these disasters.  If there was so much pain in these 3 girls, it really is hard to imagine how much there was within an entire city.

2006-10-01 20:10:23
After Katrina happened I did not really know how to react.  I did not know anyone in New Orleans and I was in no way directly impacted.  Sure, I would watch the news and feel sorry for all the people involved in the disaster, but my efforts in knowing more about it stopped there.  It had only been a few short months since the major disaster of the tsunami in Asia, and I figured that this was something similar.  Katrina was closer to home so of course I worried more, but when I saw that aid was reaching the people (albeit delayed) I figured that things would get better over time.  After watching ?When the Levees Broke,? a film by Spike Lee, I was shoved with the harsh reality of what had gone on.  People telling their stories as first person accounts, the sole use of ?me? and ?I? made me realize that this was not just a city that happened to be caught up in a natural disaster, but individuals that had their own stories and that these were people that could very well be interacting with me on a daily basis.

2006-10-02 01:02:21
The first act of Spike Lee's "When the Levees Broke" was one of the most worthwhile films I've seen lately.  I knew very little about the disaster in New Orleans before seeing this film.  While I read the headlines and heard stories from a friend who lived there, I never really contemplated the big picture of what was going on in New Orleans and why.  The film constantly evoked a strong emotional response from me, often a mix of surprise, anger, remorse and disgust.  And after it ended, I was left with a nagging feeling that I still knew far too little about what happened and is happening right now in New Orleans.  

2006-10-03 03:59:55
Katrina left 1,836 Americans dead with 705 missing. This storm is by far the deadliest natural disaster in American history. The key word in that last sentence being "natural." It seems that in this country this tragedy is being overshadowed by the 9/11 attacks. Why? I think its because there is no villian in the hurricane disaster. Sure we all like to villify the government for lack of leadership and heartlessness towards the low income black populations most affected by the storm, but really there is no one person or even body of people to blame. When it comes down to it, this storm occured and the bottom lin is we need to clean it up. Playing the blame game is retroactive and counterproductive. To make a difference in rebuilding we need to look at the future of this region to remake what was broken, and insure the future of this important part of America.

But still after 5 years, people are more concerned with the tragedy of 9/11. This is because 9/11 was caused by human actions conceived in a human mind. There is someone to blame, and there is vengeance to be had. Concern for Katrina victims will always play second fiddle to avenging the lives of those lost on 9/11.

Look, I'm not saying that 9/11 wasn't a tragedy, all I'm saying is that Katrina was too, but people forget about it already because there is no satisfaction to be won, no retaliation that can be performed. In this culture of violence, the only solution when something is broken is brake something else. We so often resort to destruction as a solution while yawning at creation. To recover from Katrina we must rebuild, but to Americans that is boring and thus they become apathetic. The people of this region still need the help of their countrymen, and a simple recognition of their loss on the anniversary of the storm is simply not enough. If this country has any cause to rally behind, let it be the remaking of a great city, not the destruction of a foreign phantom power.

2006-10-03 04:51:30
Until watching Spike Lee?s documentary on Hurricane Katrina, When the Levees Broke, there were many things that I was unaware of.  I knew that New Orleans was below sea-level and had been hit by various other hurricanes previous.  I was however unaware about the 1965 Hurricane Betsy.  On first thought I wondered why so many people, even after being told many times to evacuate, stayed and tried to weather out the storm.  Then I found out that many of these same people stayed in there homes for Hurricane Betsy, which was a horrible storm and the citizens felt that Katrina would be about the same ordeal.  Obviously this was not the case for these people.  One other interesting fact that I realized by watching Spike Lee?s documentary was how many people in New Orleans did not know how, or could not swim.  Maybe because of my upbringing or just my past experience I never would have expected that that many people were unable to swim.  

2006-10-03 16:08:46
Spike Lee's work, "When the Levees Broke-A Requiem in Four Acts", is a thoughtful work that focuses on four different aspects of the Katrina disaster, and the negligence of the government response in the aftermath.

However, it is less an attack piece on George Bush (though it very well could be), and more interested in looking at the greater issues of what these people are about and why it is important for them to be as much a part of the tapestry of New Orleans and the Greater Gulf Coast (affected by Katrina as well) .

These are people with a uniue culture, and a unique heritage, and for them to be made the victim of a natural disaster that could've washed that away is tragic. The fact that many of them are being displaced to the far reaches of our Manifest Destiny, that is, as they say, the killer. 

The Creole legacy cannot be washed away by flood waters of a questionable levee collapse (and there is a historical precident on a number of occassions as to why they think they're being moved again), nor could it be moved away from Louisiana, Mississippi, or the Gulf region. The people are part of this area and part of this soil--they're buried in it, they've sewn their food in it, and that can't be washed off. The fact that storms and government foul ups would attempt to turn New Orleans into this sort of "Bourbon Street Ride brought to you by Walt Disney & FEMA" is a notion as ridiculous as it is sinister. 

There are the attempts to rebuild--and to do so in a way that prices out the poor from coming home, and makes refugees of families that have been there for generations. This wouldn't be so bad if people weren't so quick to forget the past.

The past shows us the 1927 flooding of the Ninth Ward. The Past shows us the intentional dynamite of the levees to protect the monied French Quarter and drown the poor in NO East and St. Bernard's Parrish after Hurricane Betsy. The past shows us this government doesn't care about black people--or at the very least, poor people, to paraphrase Spike Lee and Kanye West.

But it is Kanye and Spike and many others--including even those overpaid pro athletes we so love to decry, but have turned to so frequently in our recent years' strife--who are giving a voice for the people affected by this disaster. It is the Joe Horns, Drew Brees, and Reggie Bushes of the New Orleans Saints. It's the LSU Tigers. It's the New Orleans Hornets. It's Spike Lee, It's Kanye. It's a loud pulpit from which to shout WE ARE HERE. WE WILL NOT GO AWAY. 

And it is a bully pulpit from which the winds of change will blow as strongly from as the winds of Katrina tore the roof off the Superdome and washed away so many lives.

2006-10-15 18:45:28
On Thursday October 19, I'll be in New York at the American Museum of Natural History for the press briefing on the MacArthur Foundation's New Digital Learning program.  David Theo Goldberg will be there too.  So will Jonathan Tarr, our HASTAC Project Manager----and he will be blogging live from New York about the press conference on the HASTAC site.  I'll be blogging for the MacArthur Foundation and linking to the blog on this site.   Mimi Ito, Henry Jenkins, and Danah Boyd are my co-bloggers for MacArthur, kicking off a whole series of blogging and webcast events geared to countering common misconceptions about digital media and learning.  Stay tuned on the HASTAC site for more about this initiative.    

2006-10-17 23:37:17
<b>Welcome!</b>

Welcome to my blog!  I am Jonathan E. Tarr, the project manager for HASTAC.  I will be using this space to document updates on HASTAC's In|Formation Year, our ongoing year of events exploring the human and humane dimensions of new technology and taking place at universities throughout the United States with some events simulcast on this website for viewing from your computer.  

I'm glad to see that there are over 250 registered members on this site, and more join every day.  If you are new, take a few moments to explore the website.  You will see content including blog entries, forum discussions, and news announcements on the first events of our In|Formation Year, including the Katrina: After the Storm Summit, a major conference covering topics from weather prediction to disaster mitigation and planning hosted by the University of Illinois at Urbana-Champaign last month.  Your own contributions to this site, from comments to blogging on any humanities and technology-oriented events in your neighborhood, are welcome.

<b>Upcoming on My Blog</b>

I am writing from New York right now, where I will attend, along with HASTAC co-founders Cathy Davidson and David Theo Goldberg, the MacArthur Foundation's press briefing and panel discussion on digital media and learning on Thursday.  This blog will serve not only as a reporting function for the event, but also a testament to the close interrelationship between technology and learning.  I have, in a sense, grown up digital: personal computers have been a constant presence since my childhood and I have used a personal weblog for almost five years.

I invite you to stay tuned also for more reports on both humanities and technology-related events, many that I will attend live and others to be viewed online.  

Jonathan E. Tarr
HASTAC Project Manager

2006-10-19 19:51:26
Here are some interesting numbers drawn from various scholarly studies and supplied as part of the MacArthur Foundation press packet for its new initiative on Digital Media and Learning.  Think about the implications of this for our students (entering class born ca. 1988):

Young people today spend on average of 6.5 hours a day with media.

87% of US teens aged 12-17 now use the internet, up 24% from 2000.  Half of those go online every day.

78% of online teens have used the internet at school.

64% of young people 8-18 have downloaded music; 66% use IM; 
39% have a cell phone; 18% have an MP3 player; 13% have a handheld device that connects to the internet.

8 in 10 online teens play games online.

Over 1/4 of young people report using more than one digital medium at a time.

Over 50% have created content for the internet.

19% keep a blog; 38% read blogs.

The majority of young people from each of the major ethnic and socio-economic groups now have internet access at home.

Teens who are not online are more likely to be low-income, African-Americans with limited access to technology.

For more information, visit:  www.digitallearning.mcfound.org or spotlight.macfound.org

2006-10-20 09:22:40
Cathy N. Davidson: Who is really preying on our children?
Sunday 15th October 2006 

THis is a reblog from the MacArthur Foundation Digital Media and Learning spotlight blog:
http://spotlight.macfound.org/main/entry/cathy_n_davidson

Because of the internet, kids today can make their own movies, mod games, form complex social networks, and learn how to do just about anything on line. Customization and prosumption (producing and consuming) are the ?long tail? of our era (http://www.longtail.typepad.com). But, in the classroom, it?s still pretty much ?one size fits all.? New digital abilities and interests are rarely able to be mined in creative and intellectually adventurous ways when teachers have to focus on preparing students for standardized curricula and tests that ?Leave No Child Behind.?

Well, we are leaving about 30% of our children behind (http://www2.edtrust.org).  That is the current high school drop out rate, making the U.S. #17 in the world.  We know level of education correlates with future employment, poverty, crime, violence, incarceration (http://www.prisonuniversityproject.org).  If we are concerned about internet predators because of the irreparable harm they do our children, then let?s look at the far more vast harm that comes to children right now in America because of disaffection from our schools.

Even at the most affluent end of the social spectrum, kids are working so hard to earn perfect test scores that will garner them a place in a good college that education is often becoming drudgery--the antithesis of the excitement kids are finding on the internet. 

So what can we do, now, to think through the new ways kids are learning to help make more vital, creative forms of education that keep kids (at all social levels) engaged and involved?  How can we work together to ensure that ?education? and ?learning? are not opposites for today?s youth?
 

2006-10-20 20:07:44
Yesterday I attended the MacArthur Foundation's press briefing and panel discussion on their efforts to build the field of digital media and learning, held at the American Museum of Natural History in New York (but nowhere near the squid and the whale).  The facts on this initiative are impressive: a $50 million commitment over the next five years, six volumes to be penned by an interdisciplinary group of experts and published in 2007, and several exploratory grants for projects already in progress.  You can read more about it at the official <a href="http://www.digitallearning.macfound.org">website</a> for the initiative, and will soon be able to access webcast and podcast versions of the event.

The panel portion of the event featured <a href="http://www.itofisher.com/mito/about/bio.html">Mimi Ito</a> of USC, <a href="http://www.henryjenkins.org/2006/06/who_the_is_henry_jenkins.html">Henry Jenkins</a> of MIT, and Nichole Pinkard of the University of Chicago.  The discussion of their research in media literacy and convergence culture (Jenkins), informal learning through new media and technology (Ito), and transforming school and other structured-learning environments (Pinkard) revealed many issues that practitioners in this new field will face, including the continuing lack of internet and technology access among low-income and minority children, how some parents and schools actually stifle a rich and developing online youth culture by barring children?s access to new media under the belief that ?too much is bad for you,? and the benefits of semi-structured learning environments like libraries and museums in digital learning.  

The live audience at the Museum and the audience in Second Life (which nearly filled the 50-person virtual ?room? set up for the viewing, according to moderator and MacArthur program officer Connie Yowell) demonstrated the broad implications for this initiative.  Representatives from PBS and MTV asked about the future role of television in digital learning; Paul LeClerc, the president of the New York Public Library, reported that digital visitors to the NYPL's website now outnumber physical visitors at their branch locations for the first time; and Larry Grossman, co-chair of the Digital Promise Initiative, engaged MacArthur President Jonathan Fanton in the role of lifelong learning in this initiative.  In addition to the formal institutions and tools of education that these voices represent, one audience member pointed out that "it's clear that play is a viable learning context" today and its educational impact is impossible to ignore.  

For more information, I encourage you to see the MacArthur Digital Media & Learning website (link provided above), particularly the <a href="http://spotlight.macfound.org/">blog</a> section, to contribute your own thoughts as the initiative moves forward.  And, of course, stay tuned to the HASTAC website and my blog as we keep close watch on these topics.


2006-10-22 02:29:56
Mimi Ito--Cultural anthropologist and researcher (kids' learning, social networking, Japan and U.S.)--has a great blog, very kid-centered and smart:  http://www.itofisher.com/mito/weblog/

Henry Jenkins--scholar of media, convergence, participatory culture, digital media--has a great blog that is informative, attractive, and full of good information:   http://www.henryjenkins.org/

danah boyd--Ph.D. student in SIMS at Berkeley--has one of the liveliest, smartest blogs around:  http://www.zephoria.org/thoughts/

All three are also blogging as part of the MacArthur Foundation's Digital Media and Learning launch:
http://spotlight.macfound.org/

ENJOY!

2006-10-21 15:44:52
This is a reblog from the MacArthur spotlight blog.  For all of the entries, see: 
http://spotlight.macfound.org/main/entry/digital_learning_disciplines

Here?s the scene: Musician/composer George Lewis plays his electronic trombone as stark images of sewage treatment plants or sinuous ones of bees crawling over a woman?s body unfold behind him. His solo performance then becomes a duet (or trio?) when he is joined by Miya Masaoka (www.miyamasaoka.com). She plays an aspidistra (a long-leafed houseplant) that has been outfitted with highly sensitive electrodes. A midi and a synthesizer amplify the aspidistra?s quiet moanings when Masaoka strokes its leaves, its crackling panic whenever she moves away.

I was stunned by this ensemble of humans, machines, and plant, my paradigm of consciousness turned inside out.  An engineer in our group was amazed by the new dimensions of technology that had suddenly opened up for him. And a vegetarian expressed the moral quandary posed by the plant's expressions of ecstasy and distress. Did the plant have feelings?

What we learned that night was transformative, disturbing, and unforgettable. In what discipline did this evening (and dozens of subsequent conversations, online and off) happen? To comprehend its meaning required our collective training in art, music, technology, engineering, ethics, ecology, animal behavior, botany, sound theory, gender theory, race theory, species theory.  The average age of this audience was probably 30. What if the average age had been 10? What questions would the kids have asked? How would they have interacted with the performers? (I bet they would have wanted to pet the aspidistra.)

I begin my blogging for MacArthur?s exciting new Digital Media and Learning initiative with this vivid anecdote to underscore that technology matters when it expands our imaginings. Our challenge as educators, parents, and co-learners is to figure out together how we can make the most of this digital moment for creative, inspiring, and engaged learning.  Our institutional challenge (and I?ll take up this topic next) is to figure out how existing institutions can promote--not impede--the futures of thinking.

----------

* This performance took place August 2006 at technoSpheres: FutureS of Thinking, a two-week Seminar in Experimental Critical Thinking (SECT) held by the University of California?s Humanities Research Institute (www.flatiron.sdsc.edu/projects/sect/main.phpUCHRI). It was part of ?In|Formation 06|07,? a year of innovative, distributed programming co-sponsored by over eighty non-profit educational institutes that comprise the voluntary HASTAC ("haystack") network. Events throughout the year are being webcast free on the HASTAC website (http://www.hastac.org).
 

2006-10-21 22:20:21

The Colloquia in Conceptual Studies are intended as a forum in which to interrogate and initiate new models of media theory, history, and practice. This year, in focusing on interactive media, we will present some of the leading media artists, scholars, and critics shaping the forms and discourse of contemporary culture today. The idea of interactivity, often understood as a given of the digital age, will be examined from a variety of perspectives as we address dimensions of interactivity that include video installation, audio art and music, dance, interactive cinema, and gaming. Appropriate to the topic, the colloquia will feature a number of presentations that explicitly engage an active dialogue between an artist and media theorist/historian. Lectures are free and open to the public. Interactivities has been co-programmed by Mary Lucier and Vicki Callahan.  

The schedule for the fall colloquia is:

Monday October 9, 6-9pm (MIT B91)
Peter Lunenfeld (Professor, Media Design Program, Art Center College of Design)
Title: ?The Mediawork Project: What Kinds of Texts, Images, and Interactions Do Visual Intellectuals Need in a Networked Age??

Friday October 27, 2-5pm (CRT 175)
Mary Lucier (Visiting Professor, Film Department/UW-Milwaukee; Video Installation Artist) and Melinda Barlow (Associate Professor of Film Studies at the University of Colorado, Boulder)
Title: ?Installation and Introspection: Finding Your Way in the Dark?

Friday November 10, 2-5pm (CRT 175)
Susana Ruiz (USC School of Cinema-Television, Division of Interactive Media)
Title:?Merging Gravity and Play: A Case Study"

Friday, December 8, 2-5pm (CRT 175)
Grahame Weinbren (Professor, School of Visual Arts; Editor, Millennium Film Journal; Interactive Media Artist) 
Title: "In the Ocean of Streams of Story."


2006-10-22 13:56:29
[NB:  This is another reblog from the MacArthur Digital Media and Learning initiative's spotlight blog that features MacArthur President Jonathan Fanton plus danah boyd, James Paul Gee, Mimi Ito, Henry Jenkins, and yrs truly.  The MacArthur website is full of information and opportunities for community involvement in this incredible new $50 million initiative.  For more information, please visit http://spotlight.macfound.org]

"The Future of Institutions:  SKunkworks!"
One of the goals of the MacArthur Foundation?s initiative on Digital Learning is to think through the kinds of institutions that best promote learning in a digital age. Learning happens in schools and outside of schools.  Learning can be conceptual, social, or practical.  Learning is a process and a product, form and content.  How we learn shapes what we learn--and vice versa. 

Where we learn also matters.  And not every institutional space is amenable to true, creative, exploratory, adventurous, interdisciplinary thinking.  When that is the case, how do you change institutions? 

I believe you change institutions through targeted innovation.  At the MacArthur launch, someone mentioned the ?skunkworks model??my favorite tactic for change.  A skunkworks is a small team that takes or is assigned responsibility for developing something in a short time with minimal management constraints (www.whatis.techtarget.com/definition).  When a skunkworks fails, the loss is isolated and small.  When it succeeds, the larger institution (educational or corporate) can redefine itself to include what the skunksworks accomplished.  In this way, institutions themselves change, sometimes gradually, sometimes quite abruptly.

I know this model of institutional change is counter-intuitive, but I also know it works. From 1998 until June of 2006 I was Duke University and the nation?s first Vice Provost for Interdisciplinary Studies.  My job was to help create research and teaching programs that spanned the nine undergraduate and professional schools. Everything we did was against obstacles.  Here?s my favorite example.  In just about every department and school there was a faculty member (usually only one) who, like the MacArthur Foundation, understood that Digital Learning was the future.  We brought together twenty or so of these innovators and created Information Science + Information Studies (http://www.isis.duke.edu), a program designed to teach the next generation of technology innovators and users how to think creatively and critically about digital media.

No other program at Duke looks like ISIS.  An introductory ISIS class might have fifteen students in fourteen different majors, from art history to photonics. ISIS students both think about and make things collaboratively. For example, they design games, play games, analyze games, hold classes in game spaces (www.cs.duke.edu/projects/MT/Game2Know). Duke?s infamous iPod experiment (http://www.voanews.com/specialenglish/archive) was taken up by ISIS students and faculty who co-developed academic podcasting in ways no one would have imagined three years ago.  They created the University?s official interactive campus map.  And faculty who may once have felt solitary are now university leaders, in positions of authority and prominence.

The name ?skunkworks? comes from a moonshine factory in the Lil Abner cartoons. A skunkworks can become a powerful center of institutional innovation.  Shine on!
 

2006-10-24 16:26:24
Noting your focus the conceptual framework and new blog introduced below may be of interest?Originally created in the UK by Brian E Hodges -Hodges' Health Career - Care Domains - Model [h2cm]http://www.p-jones.demon.co.uk/- can help identify and map ideas, issues, problems AND solutions. The model takes a situated and multi-contextual view across four knowledge domains:* Interpersonal;* Sociological;* Sciences;* Political.Our links pages cover each care (knowledge) domain e.g. POLITICAL:http://www.p-jones.demon.co.uk/linksIV.htmA series of podcasts are in preparation, and a blog:http://hodges-model.blogspot.com/Many thanks for your time.Best regardsPeter JonesPrestonLancashireUK--h2cm: help 2C more - help 2 listen - help 2 care

2006-10-26 00:50:50
Cathy Davidson suggested I post the following Op-Ed from the Los Angeles Times which grew out of discussions at SECT III.

---

Upward Mobility in a Laptop

Better to give poor people proactive laptops than cellphones that can only download.
By Peter Lunenfeld

Los Angeles Times Opinion Section
October 24, 2006

IN A SCENE straight out of a thriller ? or better yet, a satire of one ? Libya's Moammar Kadafi summoned MIT Media Lab's Nicholas Negroponte to a tent in the vastness of the Sahara Desert in August to talk about the One Laptop Per Child initiative, or OLPC for short. Then, earlier this month, Kadafi committed $250 million to the digital guru's project, meaning that by 2010, North Africa's former pariah state may well be the first nation in the world to guarantee every schoolchild access to a computer and a network connection.

With Argentina, Brazil, Nigeria and Thailand hot on Libya's heels, the OLPC's machine is well past demo stage; the nonprofit group promises to deliver more than a million units in 2007. The machine ? formerly known as the $100 laptop ? has an integrated screen, keyboard and video camera. It requires less than 10% of the power of standard machines and wirelessly links to other OLPC machines to form a "mesh network" that can connect inexpensively to the Internet.

What it doesn't have is any software made by Microsoft, a choice that reportedly made Bill Gates very bitter and presumably exacerbated the anxiety he and his company feel about their place in the future of computing. Instead, OLPC has chosen to use an open-source Linux operating system.

The billionaire philanthropist is not one to back away from a turf battle, and earlier this year he countered with his own branded version of the future ? a prototype he calls the "cellular PC." It's a smart-phone system based, naturally, on Microsoft's Windows CE. 

It is probably foolish of me to step into the middle of a fight between the richest man in the world, a Middle Eastern potentate and the brother of America's top spy (John D. Negroponte is national intelligence director). But the stakes are even higher than these masters of realpolitik realize. 

Since the end of World War II, mathematicians, engineers, visionaries and artists have dreamed of a machine that could simulate all other media and connect the creative community worldwide. The jet packs and talking robots that people were hoping for in the mid-20th century never materialized. But the computer as culture machine does exist, and it is one of the greatest gifts the present has to give to the future. However, this gift will be worth very little in the end if we develop and distribute machines that are better suited to downloading than uploading.

Think of television as the great downloading device, a one-way flow of content produced by few and consumed by many. The networked computer, on the other hand, allows for as many producers as consumers and for individual or universal distribution. This is what makes it as revolutionary as the printing press. 

Downloading can be a great thing, giving poor schoolchildren access to online encyclopedias and e-textbooks that they could never afford otherwise. But it is the Internet's unique capacity for uploading our own music, images and opinions that makes it central to the development of 21st century culture. And that's why the OLPC's model looks superior to Gates' cellphone-based alternative. Cellphones enable communication, and they allow for the downloading of ring tones and snippets of multimedia content. But is texting "lol" to indicate hilarity really something we want to export to the developing world?

Gates and others have suggested that the cellphone's limitations ? a tiny screen and keys ? can be addressed by adding portable keyboards and hooking the whole contraption to a TV. That may prove possible in the long run, but for now, cellphones are far better suited for consuming culture than producing it.

We should export tools that promote more than downloading ? especially to the young and poor. Thirty years from now, when your grandkids and their friends in Libya ask, "Which side of the war between downloading and uploading were you on, grandma?" what will you answer?

PETER LUNENFELD's most recent book is "USER: InfoTechnoDemo." He is professor of media design at Art Center College of Design in Pasadena.

http://www.latimes.com/news/opinion/la-oe-lunenfeld24oct24,0,6483641.story?coll=la-opinion-rightrail


2006-10-27 11:42:32
Call for Papers
HASTAC International Conference
?Electronic Techtonics:  Thinking at the Interface?
April 19-21, 2007


Deadline for proposals:  Dec 1, 2006
HASTAC is now soliciting papers and panel proposals for ?Electronic Techtonics: Thinking at the Interface,? the first international conference of HASTAC (?haystack?: Humanities, Arts, Science and Technology Advanced Collaboratory).  The interdisciplinary conference will be held April 19-21, 2007, in Durham, North Carolina, co-sponsored by Duke University in Durham and RENCI (Renaissance Computing Institute), an innovative technology consortium in Chapel Hill, North Carolina. Details concerning registration fees, hotel accommodations, and the full conference agenda will be posted to www.hastac.org as they become available.

ABOUT THE CONFERENCE
The keynote address will be delivered at the Nasher Museum of Art at Duke by visionary information scientist John Seely Brown (The Social Life of Information; formerly Chief Scientist of Xerox Corporation and Director of its Palo Alto Research Center/PARC). Other events include a talk by legal theorist James Boyle (co-founder of the Center for the Study of the Public Domain, Creative Commons, and Science Commons), a conversation among leaders of innovative digital humanities projects led by John Unsworth (chair of the ACLS ?Cyberinfrastructure and the Humanities and Social Sciences? commission), and a presentation by media artist and research pioneer Rebecca Allen. The conference will also include refereed scholarly and scientific papers, multimedia performances, an exhibit hall of innovative software and hardware, plus tours of art and scientific installations in virtual reality, learning-game, and interactive sensor space environments. 

CALL FOR PAPERS 
Six sessions will be devoted to panels with refereed papers on aspects of ?interface? spanning media arts, engineering, and the human, social, natural, and computational sciences.  Panels will be topical and cross-disciplinary; they will be comprised of papers that are themselves interdisciplinary as well as specialized disciplinary papers presented in juxtaposition with one another.  

We will consider proposals for full panels (three or four papers), for paired cross-disciplinary papers on a shared topic, or for single papers.   

Topics: Panels might address interfaces between humans and computers, mind and brain, real and virtual worlds, science and fiction, consumers and producers, text-archives and multi-media, youth and adults, disciplines, institutions, communities, identities, media, cultures,  technologies, theories, and practices.  

Other possible topics:  the body as interface, neuroaesthetics and neurocognition, prosthetics, mind-controlled devices, immersion, emergence, presence, telepresence, sensor spaces, virtual reality, social networking, games, experimental learning environments, human/non-human situations and actors, interactive communication and control, access, borders, intellectual property, porosity, race and ethnicity, difference, Afro-Geeks and Afro-Futurism, identity, gender, sexuality, credibility, mapping and trafficking, civic engagement, social activism, cyberactivism, plus all of the other In|Formation Year topics:  in|common, interplay, in|community, interaction, injustice, integration, invitation, innovation.  

Proposal Submissions:  Please send 500-1000 word paper and/or panel proposals to info@hastac.org.  

Deadline for Proposals:  December 1, 2006.  

Full-length papers or power-point presentations will be posted on the HASTAC website prior to the conference. The sessions themselves will be devoted to synopses of the work, followed by a response designed to elicit audience participation.  Attendees whose papers are not accepted will be encouraged to display their work at a digital poster session.  

CONFERENCE REGISTRATION
Registration will be limited to 150 people.  HASTAC will announce a priority registration period for HASTAC In|Formation Year site leaders, followed by open registration.  

SCHOLARSHIPS
Some scholarship funding will be available to graduate students to help defray fees and conference costs. 
  
For additional information as well as copies of the In|Formation Year poster, contact Jonathan Tarr, HASTAC Project Manager (info@hastac.org or call 919 684-8471).

HASTAC uses Creative Commons licenses for all of its endeavors.  All conference sessions will be webcast, archived, and made available for non-profit educational purposes.


2006-10-29 13:56:47
In the past year I?ve read three great books on sound, each by someone who is immersed in the world of sound as a producer/consumer/participant as well as a theorist.  Buy these books and read them together and you?ll never hear in the same way again:  Michael Chorost, Rebuilt:  My Journey Back to the Hearing World (Mariner 2006); Daniel J. Levitin, This is Your Brain on Music:  The Science of a Human Obsession (Dutton 2006), and Jonathan Sterne, The Audible Past:  Cultural Origins of Sound Reproduction (Duke U Press, 2003).

Chorost writes about his cochlear implants and his quest to program his own ears so he can hear a world he remembers.  He addresses directly the controversies over cochlear devices and sympathetically (in activist fashion) notes the unfairness that insurance and Medicare cover extremely expensive surgery for implanting cochlear devices but not hearing aids.  He also gives a fantastic, you-are-there account of what hearing is, where it occurs, what it means, what you think it means.  It is part memoir, part science studies, and extremely empathic:  he lets those of us who currently are able to hear understand what it is like not to hear.  It is a powerful, smart, wise book.

Levitin, a former sound engineer turned neuroscientist and cognitive psychologist, has an amazing ability to allow you to understand how the brain works with examples from all kinds of music.  It is a social history of music and a neurological one.  This is a music lover?s guide to the brain.  It brilliantly combines mind/brain/culture.  I can?t stop talking about what I?ve learned. My friends kid me that you have to be a science geek like me to really love this book?but, if you are, you can read it and then tell your non-geek friends all kinds of intriguing things.   Example.  What you hear as music is clearly both personal and cultural.  The medieval Catholic Chured banned the musical interval of an augmented fourth (the distance between C and F-Sharp) because it was so dissonant that it had to be the work of Lucifer.  Bernstein picked it up in West Side Story.  Those are the notes when Tony sings the name ?Maria.?

Sterne, is also a musical engineer (see his blog Super Bon! at http://superbon.net/) and a prof of cultural studies.  Like Levitin, he teaches at McGill.  He's written a fantastic study of the creation of sound in modern life, part communication studies, part history of technology.  He is adept at showing where capitalism comes in, how certain inventions win out over others.  I also love his discussions of what counts as ?sound? and what counts as ?not sound? (a cultural history that Chorost fills in experientially and Levitin scientifically--if we can make those distinctions. Actually, when you read all three books, you realize we cannot draw clear bounaries.)  I love the way Sterne attends as much to listening as he does to making sound.  And he has a great sense of humor so there are graverobbers as well as mad scientists in The Audible Past.


2006-11-02 21:51:39
Hello everyone,
My name is David Conover and I am a graduate student at the University of Nebraska. I am directing a study that involves volunteerism among the college students. These students will serve non-profit agencies (service-learning) by exploring how the foundations of the visual arts, along with digital media, can serve the organization. I am interested in sharing more about my project with those professors and universities that are interested. I am also interested in creating collaborations with other universities that are researching the visual arts and emerging online instructional technologies. If you are interested, Please contact me. I look forward to hearing from some HASTAC member soon.


2006-11-03 14:25:00
This is a press release for MiX TAPEStry, a hip hop event with a virtual VJ (in Illinois) and DJ (in North Carolina) and kids dancing in both spaces.  This was an educational community event as part of "Katrina After the Storm," the first In|Formation Year event.  Read about it!  
----------------------

Hip Hop Inspires Kids' Interest in Science

Rachael Brady, Robi Roberts and Scott Lindroth
On Sept. 28, middle school students in two states took part in an experiment combining an artist?s images, a rapper?s music and the students? movements.

The joint interactive performance, called MiX TAPEStry, took place in Duke?s Fitzpatrick CIEMAS studio and the University of Illinois at Urbana-Champaign?s Krannert Art Museum. The name of the project plays on the ?mix tapes? of hip hop culture and is part of an effort to interest middle school children in science and technology.

?The point is to not only show them cool stuff, but to show them that it isn?t rocket science. The fact that we?re using webcams makes it very accessible,? said Rachael Brady, Duke research scientist and director of the visualization technology group at the Pratt School.

At Duke, students spent the day in the CIEMAS studio, a windowless black box of a room developed by Brady; Scott Lindroth, chair of the music department; and systems engineer Steve Feller.

The room has computer monitors along the walls and 20 sensors wired to the ceiling. The sensors capture motion and channel it through computers to trigger sounds. The result is a room you can ?play? like a musical instrument, just by moving around.

Hip hop recording artist Robi Roberts, who teaches hip hop in Duke?s music department, contributed an original rap called ?Lemonade.? At the Illinois site, artwork by graphic artist John Jennings was projected on an interactive 3-D canvas.

Meanwhile, students in both locations could see the images, hear the music, communicate with each other and manipulate the resulting ?tapestry? of musical and visual elements using motion sensors, webcams and the Internet.

The MiX TAPEStry Project will be repeated in April. It is being staged as part of a year-long initiative by the Humanities, Arts, Science, and Technology Advanced Collaboratory (HASTAC), which promotes greater integration of new technology in the humanities. Duke and UIUC are members of HASTAC.

Roberts ? who goes by J Bully as a rapper ? is also a WXDU radio DJ. He said he?s excited about the mixing of hip hop and science.

?If these kids can find an interest in science, if it gets them interested in the practical applications, then great,? Roberts said. ?I have a solid, applied understanding of these things, but if I had gone to school for it, I would be that much better at everything that I do.? 

2006-11-06 00:26:41
I had dinner the other night with Kate Hayles, who is here in North Carolina this semester as part of the National Humanities Center's wonderful program on "Autonomy, Singularity, Creativity: The Human and the Humanities."  You can go to the NHC website for a full schedule of exciting upcoming events.  (NB:  NHC is a HASTAC partner.)  http://www.nhc.rtp.nc.us/newsrel2006/prascaug2006

In the course of the dinner, we talked about many things, including electronic literature (Kate is co-editor of a new anthology of electronic literature available on CD-Rom and also available at http://collection.eliterature.org).  I was especially intrigued by her comments on perception, ways of knowing, digitality, and electronic literature.   

She also mentioned an experimental graduate seminar she taught at UCLA called "New Media Consortium," in which students theorized new media, analyzed new media, and then worked in collaborative cross-disciplinary teams to produce an electronic project.  Those projects are archived at the following url:
http://www.english.ucla.edu/faculty/hayles/newmediacolloquium.html

2006-11-06 12:11:37
From my friend Inderpal Grewal I just received this notice of a new program at UC Irvine.  It is an interdisciplinary doctoral program.  Here's the info: 

Culture and Theory
A New Interdisciplinary PhD Program at the University of California, Irvine
The PH.D in Culture and Theory provides a strong theoretical and critical approach to race, gender and sexuality studies.  Using the strengths of critical theory at UCIrvine and the faculty and research strengths of faculty in humanities, social science and arts and the interdisciplinary programs and departments in African American, Chicano/Latino Studies, Asian American, Critical Theory and Women's Studies, this will be an interdisciplinary degree that uses a problem-oriented rather than a disciplinary approach to issues of race, gender and sexuality in relation to diasporas, transnational and postcolonial contexts, all of which are broadly based in the humanities, social sciences and arts. 
Deadline for Applications: January 5, 2007
For more information: http://www.humanities.uci.edu/cultureandtheory


2006-11-06 15:37:38
Postdoctoral Fellowship in Digital Humanities

The University of South Carolina's English Department offers a 
three-year postdoctoral fellowship focusing on a digital edition of the 
works of Edmund Spenser.  The Fellow will work with faculty and students 
in the English Department at the University of South Carolina, as well 
as with faculty and project staff at the other participating 
institutions.  The Fellow will concentrate on the construction of the 
Spenser Archive's digital infrastructure, and in the process will learn 
about all aspects of a large-scale literary digital edition, including 
the editorial methodology underlying both the digital edition and its 
print component (to be published by Oxford University Press), the 
standards governing the creation of digital transcriptions and 
facsimiles, and the technology required to make the archive 
run.  Additionally, the Fellow will have opportunities to teach courses 
about the Archive in the graduate program, and will help design 
curriculum to support digital work in the Department.

Please send applications to David Lee Miller, Department of English, 
University of South Carolina, Columbia SC 29208.  Applications will 
continue to be accepted until the position has been filled.

For more information about the description, please go to 
http://www.cas.sc.edu/engl/spenser_fellowship.html

The University of South Carolina is an affirmative action, equal 
opportunity employer. Minorities and women are encouraged to apply.

The University of South Carolina does not discriminate in educational or 
employment opportunities or decisions for qualified persons on the basis 
of race, color, religion, sex, national origin, age, disability, sexual 
orientation or veteran status.


2006-11-06 15:44:37
As you may have noticed, I've started using my  blog as a place to paste in information that comes across my desk about all manner of digital media of relevance to HASTAC participants.   I encourage ALL HASTAC network members (and you are one simply by logging onto this HASTAC site) to use this easy and wonderful blog feature as an information tool.   In the next generation, we will develop more sophisticated ways to post, sort, and search, but, for now, this is a way of getting out the word and also allowing others to post relevant entries to their del.icio.us or other accounts.   I hope you're finding this useful!  And it gives me a place to deposit the good stuff that comes across my desk almost daily.   ----Cathy

Rice University Press reborn as nation's first fully digital academic press

As money-strapped university presses shut down nationwide, Rice University is turning to technology to bring its press back to life as the first fully digital university press in the United States.

Using the open-source e-publishing platform Connexions, Rice University Press is returning from a decade-long hiatus to explore models of peer-reviewed scholarship for the 21st century. The technology offers authors a way to use multimedia -- audio files, live hyperlinks or moving images -- to craft dynamic scholarly arguments, and to publish on-demand original works in fields of study that are increasingly constrained by print publishing.

"Rice University Press is using Rice's strength in technology to innovatively overcome increasingly common obstacles to publication of scholarly works," Rice University President David Leebron said. "The nation's first fully digital academic press provides not only a solution for scholars -- particularly those in the humanities -- who are limited by the dearth of university presses, but also a venue for publishing multimedia essays, articles, books and scholarly narratives."

Charles Henry, Rice University vice provost, university librarian and publisher of Rice University Press during the startup phase, said, "Our decision to revive Rice's press as a digital enterprise is based on both economics and on new ways of thinking about scholarly publishing. On the one hand, university presses are losing money at unprecedented rates, and technology offers us ways to decrease production costs and provide nearly ubiquitous delivery system, the Internet. We avoid costs associated with backlogs, large inventories and unsold physical volumes, and we greatly speed the editorial process.

"We don't have a precise figure for our startup costs yet, but it's safe to say our startup costs and annual operating expenses will be at least 10 times less than what we'd expect to pay if we were using a traditional publishing model," Henry said.

The digital press will operate just as a traditional press, up to a point. Manuscripts will be solicited, reviewed, edited and resubmitted for final approval by an editorial board of prominent scholars. But rather than waiting for months for a printer to make a bound book, Rice University Press's digital files will instead be run through Connexions for automatic formatting, indexing and population with high-resolution images, audio and video and Web links.
"We don't print anything," Henry explained. "It will go online as a Rice University Press publication in a matter of days and be available for sale as a digital book."

Users will be able to view the content online for free or purchase a copy of the book for download through the Rice University Press Web site. Alternatively, thanks to Connexions' partnership with on-demand printer QOOP, users will be able to order printed books if they want, in every style from softbound black-and-white on inexpensive paper to leather-bound full-color hardbacks on high-gloss paper.

"As with a traditional press, our publications will be peer-reviewed, professionally vetted and very high quality," Henry said. "But the choice to have a printed copy will be up to the customer."

Authors published by Rice University Press will retain the copyrights for their works, in accordance with Connexions' licensing agreement with Creative Commons. Additionally, because Connexions is open-source, authors will be able to update or amend their work, easily creating a revised edition of their book. W. Joseph King, executive director of Connexions and co-director of the Rice University Press project, said, "Connexions' mission is to support open education in all forms, including the publication of original scholarly works. We believe that Connexions has the ability to change the university press at Rice and in general."

In the coming months, Rice University Press will name its board of directors and appoint an editorial board in one or two academic disciplines that are especially constrained by the current print model. Over time, Rice University Press will focus on:

1. Putting out original scholarly work in fields particularly impacted by the high costs and distribution models of the printed book. One such field is art history, in which printing costs are exceptionally high. Over the years, many university presses have slashed the number of art history titles, severely limiting younger scholars' prospects of publication, Henry said. Rice University Press has identified art history as a field that would benefit immediately and therefore it will be the press's first area of major effort.

2. Fostering new models of scholarship: With the rise of digital environments, scholars are increasingly attempting to write book-length studies that use new media -- images, video, audio and Web links -- as part of their arguments. Rice University Press will easily accommodate these new forms of scholarship, Henry said.

3. Providing more affordable publishing for scholarly societies and centers: Often disciplinary societies and smaller centers, especially in the humanities, publish annual reports, reflections on their field of study or original research resulting from grants. For smaller organizations, the printing costs of these publications are prohibitive. Rice University Press will partner with organizations to provide more affordable publishing.

4. Partnering with large university presses: In the wake of rising production costs and overhead, many university presses have closed or reduced the number of titles they publish, especially in the humanities and social sciences. As a result many peer-reviewed, high quality books are waiting on backlog. Rice University Press will work with selected university publishers to inexpensively publish approved works. Henry said two major university presses have already expressed an interest in working with Rice University Press to reduce backlogged titles. Rice University Press plans to partner with these and other presses to produce such works as dual publications.

"Technological innovations suffuse academia, but institutional innovation often seems more challenging. The initiative to resuscitate Rice University Press as a fully digital university press is thus doubly exciting," said Steve Wheatley, vice president of the American Council of Learned Societies, an umbrella organization of 70 scholarly societies in the humanities and social sciences. "It is particularly encouraging to note that the revived press will give special attention to scholarship that is born digital. Equally commendable -- and perhaps even more important -- is the commitment of the university to support this initiative at this crucial phase for scholarly publishing."
-- 

2007-08-08 15:07:29
Chuck Messer of the Durham-based Tackle Design Inc. (website <a href="http://www.tackledesign.com">here</a>) spoke last week at the John Hope Franklin Center on the open design movement and his firm's work in the area.  Chuck clarified that open design has actually been in use for a long time, practiced by craftspeople ranging from woodworkers to crocheters.  However, many more examples of open-source work are possible today due to the spread of the internet.  This includes large-scale open-source development like Linux (which he classifies as "extreme collaboration," with more collaborators than any other known project in history) and the Firefox browser.

Chuck's examples of open design each demonstrate a case where a patent or other intellectual property protection would not be effective.  One such case is Tackle's Open Prosthetics Project, which began as co-founder Jonathan Kuniholm was injured in Iraq and sought a better solution to the prosthetic arm he received after returning to the U.S.  All of the designs are published online (see the <a href=:"http://openprosthetics.org/">website</a>), and the project has been featured in <a href="http://www.wired.com/news/technology/0,71797-0.html">Wired magazine</a>.  In this case, patenting their design would not be useful because each person in need of a prosthesis would ideally receive a slightly different design based on his/her heterogeneous needs.  Tackle Design is also undertaking this project because the market is sufficiently small that no company could reasonably expect to make a large profit, and because innovation is typically very slow.  The published plans on the web have allowed many people to keep track of their progress, from donors to manufacturers to users.

Chuck also mentioned another great open design project: the <a href="http://www.fullbellyproject.org/index.asp">Full Belly Project</a>.  Founded by a former Peace Corps member, the goal of this non-profit is to create designs for simple machines to people in the developing world for agricultural work.  This includes a "universal nut sheller," an extremely simple machine that greatly increases the yield of peanuts that one family can harvest.  Here, the benefit of open design is quite different yet still important.  While there is a huge demand for these sorts of machines, a company would be very unlikely to turn a profit by making and selling a nut sheller (or other simple device) because almost none of those who can use it would be able to afford to buy it.  Thus, open design has made the spread of this quite simple technology possible and successful.

Chuck also addressed what come to my mind as the biggest questions about open design: how do you afford to do it, and what kind of quality control exists in open design communities?  Regarding the former, he mentioned that most people are doing this because they want to, which often entails working in your spare time.  Additionally, he mentioned the possibility of finding niche business markets within open design, much like Red Hat (which is based in Raleigh, NC and markets Linux tools) did for the open source world of Linux.  As for the latter question, Chuck cited a need for greater policing of quality control in open design.  One example of a leader in this area is <a href="http://ewh.org/">Engineering World Health</a>, which posts biomedical innovations for the developing world on its website, but not before testing and approving all submitted designs.

For more information on Tackle Design's projects, see their website at http://www.tackledesign.com, particularly the <a href="http://allpatents.org">All Patents Initiative</a>.


2006-11-10 08:12:19
...were we today at the Board of Directors meeting for NUCRI (National University Community Research Institute). I was honored to be there.

Dr. Tom McCalla took the opportunity to tell the audience what was going to take place at National University in the next couple of days - the InComunity event, which my next blog entries will document: a summit that will gather thinkers and practitioners who strategize/work/reflect on the braod topic of smart communities.

I will blog extensively during that period but for now just a quick note on the Board of Directors meeting.

Professor David Goldberg (UCHRI - UCI) via videoconference talked about HASTAC and its overarching objectives as this was a diverse audience - and in fact some clarification of terminology is often required in this (and other) areas - terabytes, grid, cyberinfrastructure. I was pleased to hear Professor Goldberg talk about a project involving the collection of Portuguese maps as an example of the historical value that large collections stored in the Grid may have (ahem ...truly yours is Portuguese).

There were some really strong questions from the audience, namely from Professor John Eger on the future of HASTAC and the direction it is taking. Dr. Radah Nankamur had the opportunity to mention some of the social science projects currently undertaken at NCSA, to underline some of the points Dr. Goldberg was making about the enormous potential for interdisciplinary work that this immense repository of data that is the GRid, may offer.

One of the most inspiring presentations in a sort of dreary way... - and certainly the one with the highest notes of humor - was delivered by Professor Juan Carlos Moreno-Brid, United Nations Senior Economic Affairs Officer for Mexico and the Caribbean. It was a very serious, rather black, perspective on Latin American Economy. Professor Moreno-Brid included some reflexions on the recent shift to the left lived in Latin American and confronted with numbers the accusations (or better yet: predictions...) of "irresponsibility" that some are imputing to this left-wing governments (Chavez, Ortega,...).

His last sentence - that I cannot reproduce exactly here - summarized in the witty style that characterized all his presentation (and pesonality, one shoudl say!) his macro-analysis of where things are going in Latin America:
From Dickens to Austin: From Great Expectations to less Pride and Prejudice

That is all for now from National University at San Diego. The Incommunity event kicks-off tomorrow. Stay tuned for more information from Ana Boa-Ventura, English-impaired but enthusiastic "blogger on the scene"!

2006-11-10 13:24:07
USC's second event as part of HASTAC's In|Formation Year has been blogged by Cory Doctorow and others on BoingBoing.  Here's the message from Steve Anderson at USC with all the urls to BoingBoing and Flickr:

"Cory Doctorow blogged us on BoingBoing and linked to one of his students who attended basically attended the whole weekend:

http://www.boingboing.net/2006/11/08/films_interactive_ro.html

http://uscpubd510.blogspot.com/2006/11/stuck-at-home-on-saturday-
night.html

http://uscpubd510.blogspot.com/2006/11/sunday-
rhttpbetabloggercomimggllinkgife.html

Also, one of the IMD students, Mihai, sent me this link to his flickr
set:

http://flickr.com/photos/jericho1ne/sets/72157594363930124/"


2006-11-10 19:01:26
Berkeley's cross-disciplinary Center for New Media is seeking highly qualified candidates for a tenure-track faculty position at the Assistant Professor level beginning July 1, 2007, pending budgetary approval.

The Center for New Media, founded in 2004, focuses on the growing set of representational technologies that emerge from the paradigm of computation.  The Center investigates the ways that new media have changed social and individual experience, and to anticipate and impact the future
of digital media.  The CNM combines research perspectives from art, technology, design, and the humanities.  It has several full-time faculty and over 100 affiliated faculty representing 31 departments across campus.  The Center offers graduate and undergraduate courses, a Designated
Emphasis in New Media at the PhD level, and a variety of lectures, special events, and symposia.

Applicants should demonstrate scholarly command of the history and critical theory of New Media via written publications and experience with cross-disciplinary dialogue across divisions.  Special attention will be paid to applicants with skills in designing and implementing innovative systems, games, artworks, or other modes of scholarly communication that explore contemporary issues.

The successful candidate will have a home appointment in an existing department (or departments) to be determined based on background and experience.

Applications must include:

One-page cover letter describing the candidate's distinguishing strengths in history and critical theory, experience, motivation, and objectives in applying;  C.V.;  one-page summary of research objectives;  one-page summary of teaching objectives;  one-page summary of the unique qualities the candidate might contribute with reference to the Center for New Media's existing programs and faculty;  website where recent publications and projects may be reviewed with one-page description of three most significant items on that website; list of up to three most relevant Berkeley departments for home appointment; names and full contact information of three potential recommenders.

Female and minority candidates are strongly encouraged to apply.

Application deadline:   Applications will be reviewed starting January 1, 2007 and candidates are urged to apply by that date.  The application period closes January 12, 2007; applications received after that date cannot be considered.

Mail to: CNM Faculty Search Committee, 
University of California at Berkeley,
390 Wurster Hall MC 1066, 
Berkeley, CA 94720.  

The University of California is an Equal Opportunity, Affirmative Action Employer.

Inquiries:
ATC Director: Prof. Yehuda Kalay - kalay@berkeley.edu
ATC Exec. Asst: Christie McCarthy - chrismc@berkeley.edu

Center for New Media, University of California, Berkeley.

2006-11-10 19:20:39
The Humanities Coordinator directs the planning, implementation and evaluation of humanities programming throughout the Durham County (NC) library system.  Implements System-wide humanities plan, including three tiers of author programming for adults and teens each year, additional local history programs highlighting and building upon DCL?s special collections and unique history, and System-wide humanities programs for young adults and children. Coordinates efforts of library staff and committees in the implementation of programming plan; acts as liaison to community groups and scholars to identify humanities programs; evaluates humanities programming efforts.  Assists the collection development coordinator to expand the humanities collection, including special collections and resources to complement humanities programming.  Works closely with the marketing division manager to promote humanities programming and collections.  

Develops annual budget for all humanities programming and collection development.  Keeps abreast of current trends in the field of humanities, especially those with local impact or that involves area institutions of higher education.  

Position is funded through a challenge grant from the National Endowment for the Humanities awarded to the Durham Library Foundation. Funding is guaranteed for three years.  

Requires Knowledge of:  Humanities programming and collection development; Financial Procedures for allocating and monitoring library materials budget; the service role of a public library and how to build a collection to fulfill that role; and organizational and project management skills.  Should have the ability to communicate clearly and concisely in written and oral forms, especially with other library staff, the community, scholars, the general public and vendors; plan, organize and execute humanities programs for adult, teens and children; establish and maintain effective working relationships with division staff, other library staff, county departments, the community, scholars, the general public and vendors; think analytically and creatively, motivate others, adapt to changing situations, exercise initiative and independent judgment; conduct meetings and make presentations in a variety of settings, and work with staff of varying technical expertise and background.

Works closely with the Adult Services Librarian, Collection Development Librarian, Main Library Division Manager, Branch Services Division Manager, Youth Services Division Manager, NC Room Librarian and Branch Managers.  Work is performed with considerable independence under the supervision of the Marketing Division Manager.

Bachelor?s Degree required; completion of Master?s Degree in a Humanities field and/or from an ALA-Accredited Library School preferred; three to five years of experience in a Professional Library and/or a Humanities Field required; and possession/obtaining of a valid North Carolina Driver?s License is required

Send résumé and cover letter to:  Durham Library Foundation, c/o Sandy Sweitzer, PO Box 3809, Durham, NC  27702

Open until filled ? Applications received by Nov. 15, 2006 will be given first consideration. Contact Sandy Sweitzer for more information - ssweitzer@durhamcountync.gov

2006-11-10 19:43:45
Announcing the 2007 Digital Humanities Summer Institute University of Victoria, June 18-22, 2007 http://web.uvic.ca/hrd/institute/

* Mandate

The Digital Humanities Summer Institute provides an environment ideal to discuss, to learn about, and to advance skills in new computing technologies influencing the work of those in the Arts, Humanities and Library communities. The institute takes place across a week of intensive coursework, seminar participation, and lectures. It brings together faculty, staff, and graduate student  theorists, experimentalists, technologists, and administrators from different areas of the Arts, Humanities, Library and Archives communities and beyond to share ideas and methods, and to develop expertise in applying advanced technologies to activities that impact teaching, research, dissemination and preservation.

* Host and Sponsors

The institute is hosted by the University of Victoria's Faculty of Humanities, its Humanities Computing and Media Centre, and its Electronic Textual Cultures Lab, and has been sponsored by the University of Victoria and its Library, University of British Columbia Library, Simon Fraser University Library, Malaspina University-College, Acadia University, the Society for Digital Humanities / Societe pour l'etude des medias interactifs, the Association for Computers and the Humanities, the Social Science and Humanities Research Council of Canada's Image, Text, Sound and Technology Program, and others.

* Curriculum

Institute Lectures (to be confirmed):
Hugh Craig (U Newcastle, NSW), France Martineau (U Ottawa), David Hoover (NYU), Chad Gaffield (U Ottawa), and Bertrand Gervais (UQAM).

Introductory offerings:
1.  <b>Text Encoding Fundamentals and their Application</b>
      (instructed by Julia Flanders [Brown U] and Syd Bauman [Brown U])
2.  <b>Digitisation Fundamentals and their Application</b>
      (instructed by Allison Benner [U Victoria])

Intermediate offerings:
3.  <b>Edition Production</b>
      (instructed by Dot Porter [U Kentucky]) 
4.  <b>Multimedia: Tools and Techniques for Digital Media Projects</b>
      (instructed by Aimee Morrison [U Waterloo])

Advanced consultations:
5.  <b>Large Project Planning, Funding, and Management</b>
      (instructed by Lynne Siemens [U Victoria], with seminar speakers TBA.)
6.  <b>Advanced Consultations in Text Encoding</b>
      (led by Susan Schreibman [U Maryland]) 
7.  <b>Textual Analysis, A Masterclass</b>
      (led by Hugh Craig [U Newcastle]).

* Registration Fees ($ CDN)

Early registration fees for the institute are $950 for faculty and staff, and $450 for students.  Standard fees will apply as of April 30th.

* Website

For further details -- such as the list of speakers, a tentative schedule, the registration form, and accommodation information -- see the institute's website, at this URL: http://web.uvic.ca/hrd/institute/


Karin Armstrong
Co-coordinator, Digital Humanities Summer Institute karindar@uvic.ca

Scott Gerrity
Co-coordinator, Digital Humanities Summer Institute sgerrity@uvic.ca

2006-11-10 20:00:53
Hello Everyone,
The Mini-Town Meeting (and I mean ?mini? only in terms that there are only a few people in the audience, but I am sure there are multitudes observing!) is underway!  We have heard four very different yet equally impressive speakers so far and the fifth and final speaker on the panel is presenting virtually as I blog this.


As this is being ?webcast? I am haunted by the analogy that was presented by our 2nd panelist, John Eger from San Diego State University.  He shared with us that when Abraham Lincoln gave his most famous speech and arguably one of the most famous speeches in American History it was only heard that day by about 200 people and yet it has lasted for generations.  And when you fast forward to the tragic events of 911 and now realize that news and images are shared almost instantaneously with billions of people.  Though this event is notable there are many other less notable events that are also shared with billions instantaneously.  Lincoln?s address has lasted generations and will undoubtedly last many more.  

I am afraid that with the deluge of information we are receiving that very little of it will have an enduring quality.  This event, for example, is establishing a flashpoint and a convergence of very important community issues.  Yet even as I personally witness these presentations and the innovative concepts being shared I am dismayed that most of this will probably be lost.

So far we have been introduced to several theoretical if not practical concepts toward building smart communities.  They have included impassioned calls to action as well as a great example of community building in action from our speaker from the City of San Jose.  More to come?
 


2006-11-10 20:27:40
I am continually amazed by the process of teleconferencing and also somewhat disappointed.  I am so excited about the possiblities I know that will improve as the technology allows. However about ten years ago I attempted this process and was also disappointed. There is so much to control with video and audio that it never seems to work as well as what is promised, although at some point I know that the idea of having students to talk to important people directly is an amazing idea and technology will be able to do it.  

I was glad I participated, though I understood maybe the most minute amount that anyone might have. I still got to experience a possiblity at home that seemed very exciting.  I recently recieved my Master degree online through the University of Phoenix online in Technology and Curriculum writing. I am interested in bringing about change within my school, however much of what happens is so very dependant upon money and its availability I realize. The maintance of computer equipment is so expensive that it has taken just a few short years to leave us in a situation that few computers are still working in many of our labs. Deligating the amount of money to maintain the growth is enormous. Technology to bridge the digital divide is going to need to be as cheap and easy to replace as paper and pencil for it to be effective. Society needs to have fair system so every student is allowed to have the same resources. Our society has to understand this at some point and make computers a must have resource in all classrooms.  All in all though that is easily said much harder realized. 


2006-11-11 12:21:58
Vijay Samalan, the Executive Director of the San Diego Supercomputing Center,did the unthinkable:  instead of a giving us a dog-and-pony show of all the accomplishments in cyberinfrastructure at SDSC, he gave a stunning talk about the ways technology can impede community---and the way groups like HASTAC are important precisely because we are concerned with the humane and social aspects of technology.  He says the biggest problem with technology is ?rapport??how to have it, how to earn it, how to work on the human community in solving a problem.  This is not about algorithms but about profound cultural factors.  Jargon, disciplinary suspicions, and other obstacles are exaggerated when there is no extended face-to-face conversation.  Samalan feels (1) it is crucial to bring people together to work on a project together; and (2) there are new kinds of educational programs at our universities [he noted one at UCSD; I am most familiar with ISIS at Duke] where multiple groups of students work in interdisciplinary teams to understand not only technologies but their implications and applications, their human and social as well as their scientific dimensions.  In other words, these are innovative programs that underscore the reality that technology is never just pipes, it?s never just a tool, it is a way of conceptualizing complex problems in rich human and social environments.   Samalan insists that it is crucial that we all learn to work together right from the beginning, with awareness of the obstacles and the difficulties as well as the potentialities.  He also believes in design-build, where users are also involved in the creation of the technologies they use.  Technology is not an add-on but something intrinsic to the way we think and work together.  People?s expectations for what technology can do are often higher than what is actually deliverable.  If we realize the obstacles and difficulties, technology is a great enabler.  But educating in that crucial ?if? is essential.

Congratulations to National University for mounting such an important intervention. All of the panels and discussions I've watched have been engagin and exciting. And thank you, Vijay Samalan, for using your official capacity at SDSC to give such a smart, sane, balanced, impassioned, and visionary talk.   


2006-11-11 18:08:37
When Vijay Samalan (exec director at the San Diego Supercomputing Center) compared IT leaders to "waiters," I thought again about HASTAC's insistence on the concept of "technology intellectuals" or "IT Intellectuals."  Samalan was saying that at a place like SDSC or at most universities, the IT leaders are highly trained, highly intelligent, highly skilled men and women----and they are put in service positions much like a waiter, where the customer always knows best, the customer is always right, and where the service is visible only when it is bad and invisible when it is good.  Add to that another feature of the restaurant business:  there is always a crisis.  No grapes at the market today, and our dessert calls for grapes and the menus have already been printed.  You solve that crisis but, tomorrow, the tuna's sold out and no one cares that you solved the grape crisis yesterday.  

I'm not sure how to solve this and certainly there are many forms of work that are equally invisible and equally prone to daily and ever-changing crises.   (We can all add our favorites; been there, done that!)   Still, in the utopic technospheres of the future, we all need to think more about what constitutes "work"--material labor and what Marxist technology scholars call "immaterial labor."  Both.  

2006-11-12 13:56:54
*The Future of Digital Education* 

How will higher education evolve to accommodate digital technologies in the classroom, changing sensibilities among students and new forms of knowledge, learning and expression? 

This panel discussion will address some emerging challenges posed by the use of digital media, social networks and games within educational contexts. Panelists will speak from a wide range of recent experiences with teaching in virtual or hybrid learning environments and suggest strategies for the future. 

Panelists include Rebecca Nesson of Harvard Law School, Douglas Thomas of USC's Annenberg School for Communication, Michael Eisenberg of the University of Washington Information School and Henry Lowood of Stanford University. The panel will be moderated by Steve Anderson of the USC School of Cinematic Arts.  
Please join us on Berkman Island in Second Life on November 13 at 4:00 (PST/SLT). This panel is sponsored by the MacArthur Foundation's Initiative on Digital Media and Learning and generously hosted by Harvard Law School's Berkman Center for Internet & Society.   Participation is limited to 45 audience members, so sign in early. 

If you already have a Second Life account, use this SLURL to teleport directly to Berkman Island http://slurl.com/secondlife/Berkman/114/53/24  
Accounts in Second Life are free, but they take a few minutes to set up, so you should plan on signing in, creating your avatar and doing some exploring well in advance of the panel. To start your second life, login here: https://secondlife.com/join   

2006-11-13 21:35:48
The Digital Media Studies (http://dms.du.edu/) program and the Department of Mass Communications and Journalism Studies at the University of Denver invite applications for two 9-month, tenure-track assistant professor positions to begin September 1, 2007.

1. Digital Media Theory
The successful applicant will demonstrate a substantial commitment to  innovative research and scholarship in emerging digital media forms and  the cultures that surround them. The successful candidate should combine analytic and creative strengths across several areas, which might include the following: mobile, tactical, social, personal media, media convergence, physical computing, global media and international communication. The successful applicant will be responsible for teaching courses that take critical approaches to digital media while at the same time fostering the applied theory and practical components of the DMS program and the Dept. of Mass Communications, as well as teaching courses for the University's general education requirements.

2. Digital Media Technology
Applicants for this position should have a developed background in digital media arts and technology. Along with outstanding applied skills, candidates should demonstrate their potential for research and scholarship in emerging digital media forms. The primary instructional  responsibilities of the successful applicant may include teaching courses in interactive multimedia production, computer games, multimedia performance, electronic literature, virtual environments, and related areas. Instructional opportunities also include developing courses taking innovative, critical approaches to digital media and technologies, both for the DMS program and the University's general education requirements.

Additional responsibilities for both positions will include supervising graduate theses and projects, as well as undergraduate and graduate student advising. Successful applicants are expected to take an active role in shaping this innovative, interdisciplinary program among the School of Art and Art History, the Department of Computer Science, and the Department of Mass Communications. Applicants should be ABD in an appropriate field of media studies, arts, production, or related areas.

Preferred candidates will have the terminal degree (Ph.D. or M.F.A.) in an appropriate discipline.

All applicants must submit online applications for these positions by going to http://www.dujobs.org. Please submit a letter of application and c.v. as part of this online application process. Teaching evaluations and three letters of recommendation should be mailed separately to Professor Trace Reddell, Search Committee Chair, Digital Media Studies Program, Sturm Hall 216B, 2000 E. Asbury Ave., Denver, CO 80208 (303-871-3874). DU is an EEO/AA Employer and is committed to enhancing its faculty and staff diversity. Applications are particularly encouraged from women, minorities, people with disabilities, and veterans. For full consideration, applications should be received by January 5, 2007.

************

[2]

Associate or Assistant Professor of Communication
Old Dominion University

The Department of Communication and Theatre Arts at Old Dominion University invites applications for a position at the rank of Associate or Assistant Professor (tenure-track). Successful candidates will hold a Ph.D. in Communication, Media Arts, or related disciplines, and have an established research and publication record in digital media with a broad focus in web studies and/or new media.  Possible specific interests include one or more of the following areas: convergence,human-digital communication, creative industries, globalization, law and policy, and/or virtual/interactive environments. Candidates comfortable
working with digital media and who possess multimedia and digital authoring skills are desirable.  Candidates should be committed to undergraduate and graduate teaching, and are expected to participate in university/college/departmental service activities.  Send a letter of application that addresses the position, a curriculum vitae, a sample publication, and the names and contact information of three references to: Dr. Jeffrey Jones, Search Committee Chair, Department of Communication and Theatre Arts, Old Dominion University, Norfolk, Virginia 23529-0087.  Review of applications will begin on November 15, 2006 and will continue until the position is filled.  Old Dominion University is an equal opportunity, affirmative action employer and requires compliance with the Immigration Reform and Control Act of 1986.

> david silver
> http://silverinsf.blogspot.com
> _______________________________________________

2006-11-13 18:18:40
I gave a public lecture on Tuesday November 7th 2006 at Calit2, and uploaded my slides: <A HREF="http://www.conceptlab.com/change/lectures/2006-nov-07-calit2/">Theories of Media Change: Graphing Revolutions in Telecommunications & Information Technology</A>.[img_assist|fid=1121|thumb=1|alt=Theories of Media Change (Hertz)|caption=Theories of Media Change: Graphing Revolutions in Telecommunications & Information Technology - Lecture by Garnet Hertz on Tuesday November 7th 2006.]This presentation uses a positioning statement of the institute - the California Institute for Telecommunications & Information Technology - as a reference point to discuss general theories of media change. Exponential models of growth, like Moore's Law (1965), are explained and questioned. Gartner's Hype Cycle Theory (2005) is then proposed as a model for articulating unrealistic expectations of new media. Paul Duguid's Futurological Tropes (1996) of transparency and supercession are introduced within the context of hype, and Hype Cycles are problematized as being consumer-product-centric. Lastly, McLuhan's Tetrads (1989) are introduced as a model for the analysis of media research & development.

2006-11-13 21:47:14
...what I would call "the role of technology in strengthening (awakening?) civic responsibility"... It was kicked off by Brian O?Connell in the context of a civic society; picked up again by John Eger on smart communities; questioned by Juan Carlos Moreno-Brid in terms of the more local and less global "rapports" (what about the local neighborhood, the family?); and it was turned ?upside down? by Howard Rheingold, who has for long defended the power  of technology in engaging (as in ?mobil-izing") a society, through examples such as the 2000 political turmoil in the Philippines that brought down Estrada - after a public concentration in downtown Manila organized through text messaging.

Talking to Dr. McCalla, he was confiding to me that he would like to have ?the best of InCommunity? in a format yet to be discussed. I propose that one of the themes to be included is this, which is core to the concept of smart communities and which has been the object of tension among academics and community practitioners: how is the use of technology by communities affecting their civic engagement? Their social responsibility? Their political participation? Are smart communities necessarily more civically engaged? What does this engagment mean, at a time when other poles of action - beyond the ?government? - are emerging? 

There were many references to the recent elections, as well as to international situations like the current ?shift to the left? in South America. But that will be the topic of another blog entry, solely on the mind-blowing presentation by Juan Carlos Moreno-Brid (United Nations Senior Economic Affairs Officer for Mexico and the Caribbean).

Note on readings:

Brian O?Connell?s latest book is Fifty Years In Public Causes: Stories From A Road Less Traveled (Civil Society). Howard Rheingold?s latest is ?Multitudes Inteligentes? but the context of his interview is most related to his very popular ? Smart Mobs: The Next Social Revolution?. John Eger has written numerous articles on   in journals such as Intermedia and Business Journal ? if I would have to recommend one I would go for ?Governments love it the public hates it? (Intermedia, Dec. 31, 2003) on the 2003 reinstatement of Federal Communications Commission limits on media ownership.


2006-11-13 20:24:12
Vijay Salaman was for me the high point of the Thursday Incommunity event! With no Powerpoint - and for that he was complimented by witty Juan Carlos Moreno-Brid (UN) ... - Salaman talked of the IT component of the interdisciplinary projects as the "waiters" as Cathy mentioned in her blog entries or "service providers" - another term he used. He noticed how hard it was for these folks to think of themselves that way -  as "these are highly educated people". Salaman also noted that there is a new generation of IT leaders being educated at the UCSD and other institutions (some of them working with HASTAC) that is more aware of this role... for which I would dare yet another definition - one of "listeners"...

Knowing how and when to listen... Isn't that often the problem?  I feel comfortable saying this as I am in that strange "place" - where many of us are - at the border of IT, Humanities and Arts. In that role, I often try to match expectations and realities, and translate one type of language, flexible, with considerably breadth  - Humanities, Arts -  into a very unforgiving one...

Ana Boa-Ventura

2006-11-28 02:40:16
                         M/C - Media and Culture 
                    <a href="   http://www.media-culture.org.au/">http://www.media-culture.org.au/</a>
          is calling for contributors to the 'mobile' issue of

                               M/C Journal
                  <a href="http://journal.media-culture.org.au/">http://journal.media-culture.org.au/</a>

M/C Journal is looking for new contributors. M/C is a crossover journal between the popular and the academic, and a blind- and peer-reviewed journal. In 2007, M/C Journal celebrates its tenth year in publication.

To see what M/C Journal is all about, check out our Website, which contains all the issues released so far, at <a href="http://journal.media-culture.org.au/">http://journal.media-culture.org.au/</a> .
To find out how and in what format to contribute your work, visit <a href="http://journal.media-culture.org.au/journal/submission.php">http://journal.media-culture.org.au/journal/submission.php </a>.

                         Call for Papers: 'mobile'
                 Edited by Larissa Hjorth & Olivia Khoo

Convergence has become part of burgeoning mobile media. The mobile phone has come of age. As an integral component of visual media cultures, camera phone practices are arguably both extending and creating emerging ways of
seeing and representing. In media footage of late, camera phones have been heralded as providing everyday users with the possibility of self-expression and voice in the once unidirectional model of mass media. In addition, the "exchange" and gift-giving economy underpinning mobile phone practices (Taylor and Harper 2003) is further enunciated by the camera phone's ability to "share" moments between intimates (and strangers) through various contextual frameworks and archives from MMS, blogs, virtual
community sites to actual face-to-face digital torytelling. 

This is particularly the case in the Asia-Pacific region, where mobile practices in locations such as Tokyo and Seoul have brought about new forms of media use; for example, mobile phones are increasing being deployed to 
connect to, among other things, Web 2.0's burgeoning landscape of social software. In much of the rhetoric of current media criticism, users are being interpellated as prosumers (producers plus consumers), but what is 
the reality behind this so-called agency? Do users really feel empowered by the structures of immediacy connected to user-generated content (UGC)? Are they 'liberated' by the multi-media functions of the mobile phone or is the 
increasing convergence of mobile media causing more complications than pleasures?

This issue of M/C Journal seeks papers exploring the role of convergent mobile technologies in the Asia-Pacific region. The issue aims to explore the socio-cultural particularities of various adaptations of mobile media,
from case studies on mobile communication in the Asia Pacific, to cross-cultural analyses of the transborder flows of mobile media production, representation and consumption. Topics may include:

- Convergent mobile technologies
- The use of mobile technologies in the construction, regulation and upkeep
of social software and virtual communities
- Pervasive mobile gaming
- Mobile communication case studies in the region
- The role of co-presence and maintenance of intimacy and community through
mobile communication
- The "future" of mobile media 
- Creativity and mobile media; the aesthetics of mobile media
- Critiques of prosumer rhetoric in mass media
- Emerging forms of techno-nationalism and governmental policies around
'mobility' and digital convergent cultures 
- The changing role of temporality and spatiality in contemporary case
studies of mobile telephony

Submit your essays of 3000 words in length to the editors at
mobile@journal.media-culture.org.au.

Article deadline:     17 January 2007
Issue release date:   14 March 2007


M/C Journal was founded (as "M/C - A Journal of Media and Culture") in 1998 
as a place of public intellectualism analysing and critiquing the meeting of media and culture. Contributors are directed to past issues of M/C
Journal for examples of style and content, and to the submissions page for comprehensive article submission guidelines. M/C Journal articles are blind
peer-reviewed.

---------------------------------------------------------------------------

Further M/C Journal issues scheduled for 2007: 

'adapt':   article deadline 9 March 2007,    release date 2 May 2007
'complex': article deadline 4 May 2007,      release date 27 June 2007
'home':    article deadline 29 June 2007,    release date 22 August 2007 
'error':   article deadline 24 August 2007,  release date 17 October 2007
'vote':    article deadline 19 October 2007, release date 12 December 2007

--------------------------------------------------------------------------- 
M/C - Media and Culture is located at < <a href="   http://www.media-culture.org.au/">http://www.media-culture.org.au/</a>>.
---------------------------------------------------------------------------
M/C Journal is online at <  <a href="http://journal.media-culture.org.au/">http://journal.media-culture.org.au/</a>>.
All past issues of M/C Journal on various topics are available there.
--------------------------------------------------------------------------- 

end


                                                    Dr Axel Bruns

--
General Editor                              editor@media-culture.org.au 

2006-11-28 02:32:45
Call for "Papers"

Wanted: works of digital scholarship to launch MediaCommons, a media studies network dedicated to the development and publication of dynamic, electronic, writing within an open community of scholars.

We are seeking proposals for innovative "papers" that engagingly explore some aspect of media history, theory, or culture through an adventurous use of the broad palette of technologies provided by the digital network. "Papers" need not conform to any specific length, format or subject. Applicants are in fact strongly encouraged to blur traditional boundaries between scholarly and non-scholarly genres, and to explore peer-to-peer networks as a tool for collaboration and exchange, and even as a new structural paradigm for critical writing.

Why "Papers"?

Obviously, the term doesn't quite apply. While MediaCommons may, at some strategic moment, use print technologies for the further dissemination of the texts that we publish, the use of "paper" here is not meant to suggest any adherence to the traditional journal/book format of scholarly work. We want the texts we publish to use the network's technologies to the fullest, and thus these texts, "born digital," will never really be reproducible on paper.

However, the notion of the "paper" is an important one within academic circles. "Papers" are official, reviewed, strategic forms of participation in a scholarly field. Our colleagues and our administrations know how to read a paper, and, most importantly, know how to accredit it. By contrast, "projects" -- a term that might more accurately describe the kind of work we're hoping for -- are fuzzy and of uncertain status within academic credentialing processes.

By deploying the notion of the "paper," we hope to indicate that the shift in the mode of publishing, and even in the mode of writing, that MediaCommons is promoting is *not* a move away from the serious critical goals of more traditional scholarly modes. Instead, it is an attempt to improve access to such scholarship and to update the discursive modes available within scholarly writing...

Why MediaCommons?

MediaCommons is a response to the host of systemic problems that afflict academic publishing today. Scholarship -- and particularly scholarship in a field as fast-moving as media studies -- is hindered by the often debilitating time-lag between the completion of a piece of writing and its publication, and by yet more delays between the publication of that text and release of any reviews or responses to it. These time-lags have been worsened by the increasing economic difficulties threatening many university presses and libraries, which each year face new administrative and financial obstacles to producing, distributing, and making available the full range of publishable texts and ideas in development in any given field.

The combination of such structural problems in academic publishing has resulted in an increasing sense of disconnection among scholars, whose work requires a give-and-take with peers, and yet is produced in greater and greater isolation. These problems are particularly acute for media studies scholars, who need the ability to quote from the multi-mediated materials they write about, and for whom form needs to be able to follow content, allowing not just for writing about mediation but writing in a mediated environment.

MediaCommons seeks to transform the landscape of media studies scholarship by providing a dynamic publishing space where words and moving images can interact, and where timely critical discussions among peers in the process of developing new work become an integral part of what it means to "publish."

Submission Guidelines

Project proposals can be submitted directly on this site and will be posted to a public review area where authors can engage with one another, as well as with other interested scholars, MediaCommons editors, and other participating readers. During this feedback phase, authors will be free to edit and amend their proposals, and are encouraged to establish links and synergies with other submitted projects.

At the end of this public session, the editors will select four to six projects to develop as the first round of texts to be published through MediaCommons. The selected applicants will be invited to a meeting in New York or L.A. in late January/early February 2007 to meet with the MediaCommons editors and designers.

Interested contributors should submit a brief abstract of no more than 250 words (which may include audio, video or images), as well as a full proposal (5,000 word max.) detailing the project, its goals, and its projected timeline.

Proposals will be accepted until January 15, 2007. Please direct any questions or inquiries to Kathleen Fitzpatrick (kfitzpatrick@pomona.edu) or Avi Santo (asanto@odu.edu).

More information about MediaCommons, its origins, and its goals, is available at http://www.futureofthebook.org/mediacommons.


2006-11-15 11:38:23
A closed mind about an open world
By James Boyle
Published: August 7 2006 20:24 | Last updated: August 7 2006 20:24; Financial Times

Over the past 15 years, a group of scholars has finally persuaded economists to believe something non-economists find obvious: "behavioural economics" shows that people do not act as economic theory predicts.
Do not congratulate yourself so fast. This is not a vindication of folk wisdom over the pointy-heads. The deviations from "rational behaviour" were not the wonderful cornucopia of humanist motivations you might imagine. There were patterns. We were risk-averse when it came to losses - likely to overestimate chances of loss and underestimate chances of gain, for example. We rely on heuristics to frame problems but cling to them even when they are contradicted by the facts. Some of these patterns are endearing; the supposedly "irrational" concerns for equality that persist in all but Republicans and the economically trained, for example. But most were simply the mapping of cognitive bias. We can take advantage of those biases, as those who sell us expensive and irrational warranties on consumer goods do. Or we can correct for them, like a pilot who is trained to rely on his instruments rather than his faulty perceptions when flying in heavy cloud.
Studying intellectual property and the internet has convinced me that we have another cognitive bias. Call it the openness aversion. We are likely to undervalue the importance, viability and productive power of open systems, open networks and non-proprietary production. Test yourself on the following questions. In each case, it is 1991 and I have removed from you all knowledge of the past 15 years.
You have to design a global computer network. One group of scientists describes a system that is fundamentally open - open protocols and systems so anyone could connect to it and offer information or products to the world. Another group - scholars, businessmen, bureaucrats - points out the problems. Anyone could connect to it. They could do anything. There would be porn, piracy, viruses and spam. Terrorists could put up videos glorifying themselves. Your activist neighbour could compete with The New York Times in documenting the Iraq war. Better to have a well-managed system, in which official approval is required to put up a site; where only a few actions are permitted; where most of us are merely recipients of information; where spam, viruses, piracy (and innovation and anonymous speech) are impossible. Which would you have picked? 
Imagine a form of software that anyone could copy and change, created under a licence that required subsequent programmers to offer their software under the same terms. Imagine legions of programmers worldwide contributing their creations back into a "commons". Is this anarchic-sounding method of production economically viable? Could it successfully compete with the hierarchically organised companies producing proprietary, closed code, controlled by both law and technology?
Set yourself the task of producing the greatest reference work the world has ever seen. It must cover everything from the best Thai food in Raleigh to the annual rice production of Thailand, the best places to see blue whales to the history of the Blue Dog Coalition. Would you create a massive organisation of paid experts with layers of editors producing tomes that are controlled by copyright and trademark? Or would you wait for hobbyists, scientists and volunteer encyclopedists to produce, and search engines to organise, a cornucopia of information? I know which way I would have bet in 1991. But I also know that the last time I consulted an encyclopedia was in 1998.
It is not that openness is always right. Rather, it is that we need a balance between open and closed, owned and free, and we are systematically likely to get the balance wrong. Partly this is because we still do not understand the kind of property that exists on networks. Most of our experience is with tangible property; fields that can be overgrazed if outsiders cannot be excluded. For that kind of property, control makes more sense. We still do not intuitively grasp the kind of property that cannot be exhausted by overuse (think of a piece of software) and that can become more valuable to us the more it is used by others (think of a communications standard). There the threats are different, but so are the opportunities for productive sharing. Our intuitions, policies and business models misidentify both. Like astronauts brought up in gravity, our reflexes are poorly suited for free fall.
The questions I asked are related to the world wide web - which celebrated its 15th birthday last year. Would we create it today? In 1991, you would have scoffed at the web, at open-source software and at getting your information from Google. Control and ownership seem intuitively the right way to go. How do you feel about today's debates? Should we preserve "net neutrality" and openness or give network owners greater control? Should we create new rights for broadcasters and database owners? The next project of the behavioural economists should be to study our cognitive frameworks about property, control and networks. Like the pilot in the cloud looking at his instruments, we might learn that we are upside down.
---

Copyright James Boyle (c) 2006  Originally appeared in the Financial Times Online on August 7 2006.  This essay is made available under a Creative Commons License  www.creativecommons.org/licenses/by-nc-nd/2.0 "


James Boyle is professor of law at Duke Law School, a co-founder of the Center for the Study of the Public Domain and a board member of Creative Commons.  He will be one of the keynote speakers at HASTAC's first international conference, April 19-21, "Electronic Techtonics:  Thinking at the Interface"


2006-11-16 01:00:23
Is there anyonr currently participating in helping New Orleans?

2006-11-17 22:12:19
The Information Science + Information Studies (<a href="http://www.isis.duke.edu">ISIS</a>) Program at Duke hosted Paolo Mangiafico of the Duke University Libraries on Tuesday, for a lecture on digital preservation.  I considered this lecture a sort of "back-to-basics" overview for techies of all sorts of how preservation has changed now that new media technologies become a bigger part of our lives every year.  As preservation is expected of libraries, Paolo has long been aware of the challenges the current era presents.  He is also a member of the Franklin Humanities Institute's <a href="http://www.jhfc.duke.edu/fhi/interface/">Interface</a> seminar, exploring these issues with a group of scholars engaged in humanities and technology-related research.

According to <a href="http://www.si.umich.edu/people/faculty-detail.htm?sid=138">Paul Conway</a>, the lifespan of the media we use for storage is shrinking at the same time that we have more data to store.  And even if storage media do survive far into the future, there remains the problem of compatibility: will we still have the proper machines to read what was archived?  (Paolo noted that the University of North Carolina libraries owns a wax cylinder player; but who else does?)  Other challenges include appraisal of what should be preserved (are instant message logs or interactions in Second Life worthwhile?) and how it should be preserved.  For example, are screenshots of websites sufficient evidence for those who may want to see them in the future, or do we also need to preserve the code and all links associated with them?  In the case of video games, would a video recording of people playing a game suffice, or does the game still need to be playable, necessitating the preservation of a video game system as well?  (Keep this in mind while you're waiting in line for a Playstation 3 this weekend.)

On the plus side, Paolo addressed many of the advantages of practicing digital preservation in the 21st century.  First, we produce a great deal of what he calls "exoinformation" that can be of great use to a researcher.  This includes things like swipes of your University ID card that log where you have been and what you have been buying (and, at Duke, printing, attending sporting events, and so on); while there are certainly privacy issues that determine who can access this type of information, it still tells a great deal about a person that was never previously recorded.  Also, the production of document drafts, edits, printing proofs, and the like are common today.  For anyone studying the process of writing a book or creating a new company, this is indeed valuable.

Additionally, the rise of Web 2.0 sites that allow for "extreme" levels of collaboration are a great boon to the efforts of digital preservationists.  When a site like Flickr.com allows any user to tag photographs or Wikipedia lets anyone contribute to their site, the collective expertise of millions of people can be tapped to create huge repositories of knowledge that are also (to an extent) self-policing.  Paolo notes, significantly, that the key to the success of these sites is making the contribution of knowledge fun.  By keeping their users entertained while they add what they know to the site, Flickr and Youtube and a host of others have become information powerhouses; the only question is whether all of this can be archived effectively.

For an interesting example of an attempt to preserve and archive in our digital age, see the ambitious and appropriately named <a href="http://www.archive.org/index.php">Internet Archive</a>.  Look up your favorite websites to see many versions that have been saved, in some cases including links to other pages, too.


2006-11-28 02:34:51
Dear Friends of Digital Promise:
 
With the midterm elections over and Congress heading into a "lame duck" session, policy makers in Washington are re-grouping and setting priorities for legislation action in January. Comprehensive legislation to improve American competitiveness and innovation is slated to be at the top of the list, and thanks to great efforts by our coalition partners the DO IT bill is positioned as central to the debate. ASTD, The American Society for Training and Development published the attached article in their T and D magazine with circulation of more than 40,000. See page 12 for extensive quotes from Digital Promise Co-Chair Newton Minow on how DO IT directly impacts competitiveness.  ASTD has also just released a major national report on bridging the skills gap in workforce development that specifically recommends DO IT as part of the solution to greater American competitiveness and economic growth.  The report, released yesterday at the National Press Club, is being delivered to all Members of Congress and can be accessed at: www.astd.org.  In addition, our newest coalition member, IMS Global Learning Consortium, recently interviewed our Co-Chair Larry Grossman for their website, www.imsglobal.org The interview is an excellent synopsis of Digital Promise history, mission and agenda for the coming Congress.  We thank ASTD and IMS Global and encourage all coalition members:  stoke your sites, blogs and newsletter with news about DO IT!  Now is a great time to help us shape the debate for the 110th Congress -- see our site www.digitalpromise.org for more.
 
The Digital Promise Team
 
1717 K St. NW
Washington, DC 20036
www.digitalpromise.org

2006-11-27 07:10:02
[truncated: 34,637,474 more chars]
