# Supplementary material for: How Digital Are the Digital Humanities? An Analysis of Two Scholarly Blogging Platforms
Source: PLoS One. 2015 Feb 12;10(2):e0115035. doi: 10.1371/journal.pone.0115035 (PMC4326279; doi:10.1371/journal.pone.0115035)
Supplement: S2 Materials — (ZIP) [file pone.0115035.s002.zip]

Archive with 1 entries (1 files):
- hypotheses.data.txt
