# Supplementary material for: How Digital Are the Digital Humanities? An Analysis of Two Scholarly Blogging Platforms
Source: PLoS One. 2015 Feb 12;10(2):e0115035. doi: 10.1371/journal.pone.0115035 (PMC4326279; doi:10.1371/journal.pone.0115035)
Supplement: S2 Materials — (ZIP) [file pone.0115035.s002.zip › hypotheses.data.txt]

2010-08-05 22:29:54

&#39;Aftermath: Legacies and Memories of War in Europe, 1918–1945–1989&#39; Keynote speakers: Jay Winter (Yale); Mary Fulbrook (UCL) 23-24 September 2010, Centre for Professional Development, University of Birmingham Hosted by: European Research Institute; Graduate Centre for Europe; Centre for First World War Studies, with the generous support of the Jean Monnet European Centre of Excellence Registration Deadline: 27 August 2010 – see registration details below PROGRAMME  THURSDAY 23 SEPTEMBER 2010 9.00 – 9.30    Registration and Coffee 9.30 – 11.00  Session 1 Martin Hurcombe (University of Bristol), ‘The Haunting of Roland D.: The First World War Dead in the Writings of Roland Dorgelès’ Nicholas Martin (University of Birmingham), ‘The Magic Mountain in the German Literary Landscape after the First World War’ 11.00 - 11.30  Tea / Coffee 11.30 - 1.00   Session 2 Tara Windsor (University of Birmingham), ‘Between Cultural Conflict and Cultural Contact: German Writers, Cultural Diplomacy and the Legacies of the First World War’ Stephen Forcer (University of Birmingham), ‘Beyond Mental: Avant-garde Culture and War’ 1.00 – 2.00    Lunch 2.00 - 3.30    Session 3 John Paul Newman (University College Dublin), ‘Times of Death: The First World War and Serbia’s Twentieth Century’ Geoffrey Swain (University of Glasgow), ‘Politicising Commemoration in Twentieth-Century Latvia’ 3.30 - 4.00    Tea / Coffee 4.00 - 5.30    Session 4 Gabriela Popa (European University Institute, Florence), ‘Challenging the “Sacred”: Symbolic Appropriation of the Second World War Monuments in post-Soviet Moldova’ Sabine Lee (University of Birmingham), ‘The Human Legacy: Children Born of War and Occupation during and after the Second World War’ 5.45 - 7.00    Keynote Address Jay Winter (Yale University), ‘The Social Construction of Silence’ 7.30             Conference Dinner (speakers only) FRIDAY 24 SEPTEMBER 2010 9.15               Tea / Coffee 9.45 - 11.00    Keynote Address Mary Fulbrook (University College London), ‘Generations and the ruptures of 1918, 1945, and 1989 in Germany’ 11.00 - 11.30  Tea / Coffee 11.30 - 1.00    Session 5 Steffen Prauser (University of Birmingham), ‘Veterans of the Second World War in the so-called collective memory in Germany and Italy after 1945’ Dan Todman (Queen Mary, University of London), ‘Richard Titmuss, Problems of Social Policy and the British Construction of the Second World War’ 1.00 – 2.00     Lunch 2.00 - 3.30      Session 6 Joanne Sayner (University of Birmingham), ‘Politics and Pedagogy: Educating the Educators of Memory’ Mary Cosgrove (University of Edinburgh), ‘Circumspection or Competition? War Memories in Jenny Erpenbeck’s Heimsuchung (2008)’ 3.30 - 4.00     Tea / Coffee 4.00 - 5.30     Session 7 Olivier Compagnon (Université Paris III), ‘Centre and Peripheries of War: Reflections on the Latin American Experience in the Twentieth Century’ Aaron Moore (University of Manchester), ‘To Defile a Sacred Memory: Japanese Peace and War Museums in a Comparative Framework’ FURTHER DETAILS AND REGISTRATION If you wish to attend the conference, you must register via the link below. This includes members of the University of Birmingham, for whom attendance is free of charge. Please note that the closing date for receipt of registrations is Friday 27 August 2010. Conference Fees: Both Days: £40.00 (Waged); £10.00 (Unwaged) 1 Day: £20.00 (Waged); £5.00 (Unwaged) Registration page https://www.bhamonlineshop.co.uk/browse/extra_info.asp?compid=1&#38;modid=2&#38;prodid=215&#38;deptid=17&#38;catid=3 Please address any enquiries to the conference organiser, Nick Martin. ___ Dr Nicholas Martin Reader in European Intellectual History Director, Graduate Centre for Europe Department of German Studies University of Birmingham GB-Birmingham B15 2TT E  n.c.martin@bham.ac.uk T  +44 121 41 46176 W www.german.bham.ac.uk/staff/martin.shtml


2010-09-20 21:59:42

The Other French Cinema(s) of the 1930s - NeMLA 2011 New Jersey Deadline: 2010-09-30 This conference panel will address aspects of 1930s French cinema that have been excluded from the canonical focus on “poetic realism” and its concomitant themes, stars, and filmmakers. Studies of French cinema tend to view poetic realism as somehow emblematic of the period bookended by the arrival of synchronized sound and the outbreak of war. However, this narrow perspective belies the diversity of the cinematic experience in France during the 1930s, which included many filmmakers, stars, genres, and themes that have since been left out of critical and historical assessments of this period. Such films range from the unknown to the known (but infrequently examined), and they include financial successes along with box-office duds. They feature actors who regularly topped audience polls before falling into obscurity during or after the war. Some were directed by prolific filmmakers, while others were rare products of less active directors. They include comedies, musicals, animation, short films, documentaries, and other genres beyond the standard feature-length narrative.  Aiming neither to challenge the significance of key filmmakers (e.g. Renoir, Vigo, Carné, etc.), nor to marginalize their contributions to the medium, this session seeks instead to break new ground for future studies of French cinema focusing on a decade too often exclusively defined by these filmmakers’ oeuvres.  Possible topics may include: • Early French sound films • Sound remakes of silent films • Star studies • Genre studies (comedy, musical, documentary, etc.) • Transnational perspectives • Reception studies • Adaptations and links between cinema and other texts/media  The NeMLA conference will take place April 7-10 in New Brunswick, NJ. You are invited to submit a 300-500 word abstract and a brief bio (in English or French, e-mail preferred) to Colleen Kennedy-Karpat at kennedyc@eden.rutgers.edu and Bénédicte Lebéhot at blebehot@rci.rutgers.edu. Deadline for proposal submission is September 30, 2010, and notification will be sent no later than October 30.  Contact: cbkennedykarpat@gmail.com http://www.h-net.org/announce/show.cgi?ID=178656


2010-09-20 22:05:32

Centre for Visual and Textual Cultures in France, University of Bristol Call for proposals: Final-Year Undergraduate Research Workshop on French/Francophone Visual-Textual Cultures Wednesday 8 December 2010, 2pm-5pm:   &#39;Abstractions&#39;  The Centre for Visual Cultures in France at the University of Bristol is launching an initiative to encourage the research work of advanced Undergraduate students, who are currently underrepresented in conferences and related research fora. The aim of this Workshop is to offer a platform to Final-Year Undergraduates who are studying the relations between modern visual and textual cultures in France and in the Francophone world. The theme of this first Undergraduate Research Workshop is &#39;Abstractions&#39;, which may be interpreted flexibly (e.g., aesthetics of de-figuration, anti-representationalism, dissolution, fragmentation).  Selected papers will be of 15 minutes duration.  As well as presenting their own illustrated papers, participants will contribute to a concluding round-table.  Proposals (circa 200 words) for papers are invited from Final Year students via their tutors. Priority will be given to Final-Year students who are considering undertaking postgraduate work in the area of visual-textual study. Proposals should be sent to Susan Harrow at s.r.harrow@bristol.ac.uk by 15 November 2010.


2010-09-23 00:10:39

Présentation de l&#39;exposition par le musée: &quot;Following the chaos of World War I, a move emerged toward figuration, clean lines, and modeled form and away from the two-dimensional abstracted spaces, fragmented compositions, and splintered bodies of Cubism, Futurism, Expressionism,  and other avant-garde styles of the opening of the 20th century. In response to the horrors initiated by the new machine-age warfare, artists sought to recuperate and represent the body, whole and intact. For the next decade and a half, classicism—a return to order, synthesis,  organization, and enduring values, rather than the prewar emphasis on innovation at all costs—dominated the discourse of contemporary art. Chaos and Classicism: Art in France, Italy, and Germany, 1918–1936 traces this interwar trend as it worked its way from a poetic, mythic idea in the Parisian avant-garde; to a political, historical idea of a revived Roman Empire, under Benito Mussolini; to a neo-Platonic High Modernism at the Bauhaus, and finally to the chilling aesthetic of nascent Nazi culture. The exhibition interweaves the key movements that proclaimed visual and thematic clarity, Purism, Novecento  Italiano, and Neue Sachlichkeit, through several closely related but distinct themes. This vast transformation of interwar aesthetics in Western Europe encompasses painting, sculpture, photography, architecture, film, fashion, and the decorative arts, and the show presents works by Balthus, Giorgio de Chirico, Jean Cocteau, Otto Dix, Pablo Gargallo, Hannah Höch, Fernand Léger, Henri Matisse, Ludwig Mies van der Rohe, Pablo  Picasso, and August Sander. Chaos and Classicism is curated by Kenneth E. Silver, Guest Curator and  Professor of Modern Art, New York University, assisted by Helen Hsu, Assistant Curator, Solomon R. Guggenheim Museum, New York, with Vivien Greene, Curator of 19th- and Early-20th  Century Art, Solomon R. Guggenheim Museum, New York, as curatorial advisor. This exhibition is supported in part by grants from the National Endowment for the Arts and The David Berg Foundation.&quot; Plus d&#39;infos: www.guggenheim.org


2010-10-04 23:49:32

Présentation de l&#39;exposition par le musée: &quot;During a two-week trip to the Netherlands in spring 1928, the Barcelona-born modern painter Joan Miró (1893–1983) purchased picture postcard souvenirs from the museums he visited. The color reproductions of two 17th-century Dutch genre paintings particularly caught his attention and served as the inspiration for a series of original paintings he created that summer. The traveling exhibition Miró: the Dutch interiors, which opens at the Rijksmuseum Amsterdam and will be on view at The Metropolitan Museum of Art beginning October 5, features Miró&#39;s three &quot;Dutch Interiors&quot; and the two old master paintings on which they are based. The New York venue will also show an additional painting by Miró in the Metropolitan&#39;s collection — The Potato — that resulted from the same trip. This juxtaposition of early 20th-century avant-garde art with paintings from the Dutch golden age marks the first time that these canvases by Miró are displayed alongside the Dutch scenes that inspired them. The exhibition brings together three paintings by Miró: Dutch interior I (The Museum of Modern Art, New York), Dutch interior II (Peggy Guggenheim Collection, Venice) and Dutch interior III (The Metropolitan Museum of Art, New York), that were directly influenced by two 17th-century works in Amsterdam&#39;s Rijksmuseum. The Dutch paintings, The lute player (1661) and Children teaching a cat to dance (1660-79) by Hendrick Sorgh and Jan Steen respectively, both feature a musician, an audience of one or more people, and a cat and a dog. When reinterpreted by Miró, the scenes undergo a complete metamorphosis. When Steen&#39;s humorous genre scene was transformed into the eccentric and imaginative Dutch interior II, Miró enlarged and focused on the animate figures—both human and animal—while de-emphasizing the inanimate objects. The cat is at the swirling center of Miró&#39;s composition, and the noise and chaos of the dancing lesson are communicated through motion and rhythm. Although there is a long history of artists who sought inspiration in the work of other artists, this encounter between the Dutch golden age and the avant-garde movement of the early 20th century is both unexpected and rare. Through a selection of preparatory drawings that will also be displayed, viewers will see how Miró moved from representational sources to his own language of nearly pure abstraction.&quot;  Plus d&#39;infos: www.metmuseum.org


2009-09-15 12:32:33

A one-day conference organised by The Centre for Modern European  Literature, University of Kent, in collaboration with the Henry Moore Institute   Seminar Room, Henry Moore Institute, Leeds, 20th November 2009  Organisers: Prof. Peter Read and Dr. Ben Hutchinson, University of Kent   It is striking how many leading European poets of the 20th century  turned to sculpture as an art form which they saw as analogous to poetry. Rilke  on Rodin, Pound on Gaudier-Brzeska, and Francis Ponge, Jacques Dupin and Yves  Bonnefoy on Giacometti are just five examples of poets who sought to measure  their poetics against a sculptural aesthetic. Yet what is the common interest of  modern poetry and sculpture in processes of poeisis, of making? Pound called  sculpture &quot;peculiarly a thing of the twentieth century&quot; but what is the  precise force of the analogy between poetry and sculpture in this period?  This conference seeks to explore the relationship between modern poetry  and sculpture from a European perspective. Can differences in emphasis and  approach be discerned which one could ascribe to differing cultural traditions  across Europe or is there rather a striking homogeneity between  the many poetic approaches to sculpture? Does the response to sculpture by poets  represent an enhancement of, or an escapist digression from, their own poetics? In response to such questions, the conference will adopt a doubly  comparative approach, exploring both the general relationship between poetry and  sculpture in the 20th century and its specific manifestations in different times  and locations. The programme will include the following speakers and  topics : Prof. Mark Antliff (Professor of Art History, Duke University): &quot;Anarchist Vortex/Sculptural Nominalism: Gaudier-Brzeska and Pound&quot; Prof. Roger Cardinal (Emeritus Professor of Literary and Visual Studies,  University of Kent): &quot;Jacques Dupin and an alternative voicing of space: a  poet&#39;s response to Giacometti and Chillida&quot; Dr. Charlie Louth  (Fellow in German, The Queen&#39;s College, Oxford): &quot;Rilke, Rodin and the  Syntax of Surface&quot; Alastair Noble (sculptor; Assistant Professor,  Department of Art, Lafayette College, Easton, Pennsylvania): &quot;Mallarmé&#39;s  Shadow&quot; Prof. Eric Robertson (Professor of Modern French Literary and  Visual Culture, Royal Holloway, University of London): &quot;Arp&#39;s Concretions&quot; Dr. Sarah Turner (Teaching Fellow in History of Art, University of  York): &quot;The poetics of permanence: poetry, carving and letter-cutting in the  20th century&quot; James Wishart (King’s College, University of London): &quot;Olivier Larronde&#39;s encounter with Giacometti: the historicity of poetic  forms&quot; The conference will close with a panel discussion open to all  speakers and delegates. The fee for this conference will be £10/£5  concessions and will include lunch and refreshments. To register for  attendance at this conference please contact Kirstie Gregory: kirstie@henry-moore.ac.uk, 0113 246  7467.


2010-12-01 22:51:25

Washington, D.C, Smithsonian American Art Museum, October 6-07, 2011 Deadline: Jan 15, 2011 CALL FOR PAPERS Encuentros : Artistic Exchange between the U.S. and Latin America October 6–7, 2011 Smithsonian American Art Museum, Washington, D.C. Paper submissions from senior and emerging scholars are invited for this two-day symposium, which will examine artistic exchange between Latin America and the United States from the nineteenth century to the present. The symposium will consider how artists and artworks have crossed the border separating the United States and Latin America (defined as Mexico, Central and South America, and the Caribbean), creating new artistic dialogues and influencing each other&#39;s work in meaningful ways. The histories of U.S. and Latin American art have until recently been viewed as largely independent of each other. Transnational narratives have instead privileged exchange with Europe. But as recent exhibitions and scholarship indicate, today there is a growing desire to dissolve the rigid borders that separate the history of art of the United States from that of Latin America. This symposium seeks to bring together original, innovative scholarship that crosses several time periods, geographies, and approaches. Papers are solicited that couch artistic interchange between north and south within its historical moment or political conditions, examining the role of individuals, institutions, publications, and exhibitions in the exchange and promotion of art and ideas. Proposals that consider the special relationship between Latino artists from the United States and their distant or recent Latin American cultures of origin (and vice versa) are also welcome. We invite papers that engage with all media of visual art, including craft, architecture, and the moving image, and take into consideration issues of class, race, gender, patronage, art markets, and popular culture. Proposals may consider various modes of artistic engagement including the exchange of ideas and techniques, artistic collaboration, appropriation, and counteraction. &quot;Encuentros : Artistic Exchange between the U.S. and Latin America&quot; is being organized by the Smithsonian American Art Museum as part of a five-part series on American art in a global context with funding from the Terra Foundation for American Art. To submit a paper, please send a two-page, double-spaced abstract (300-500 words) and a short C.V. to Amelia Goerlitz, Research and Scholars Center, Smithsonian American Art Museum, P.O. Box 37012 MRC 970, Washington D.C. 20013-7012. Proposals may also be submitted via e-mail to AmericanArtSymposium@si.edu. Proposals must be received by January 15, 2011. Confirmed speakers will be required to submit the text of their 20-minute symposium presentations by September 1, 2011. The symposium will be available for viewing in a simultaneous and, later, an archived webcast. Source de l&#39;information: H-ArtHist, Nov 30, 2010. &#60;http://www.arthist.net/archive/573&#62;.


2010-12-05 00:14:45

Présentation de l&#39;exposition par le musée: &quot;In 1922 Vasily Kandinsky (b. 1866, Moscow; d. 1944, Neuilly-sur-Seine,  France) accepted a teaching position at the Bauhaus, the state-sponsored  Weimar school of art and applied design founded in 1919 by architect  Walter Gropius. The school’s curriculum was based on the principle that  the crafts were equal to the traditional arts and was organized  according to a medieval-style guild system of training under the  tutelage of masters. Kandinsky conducted the Wall Painting Workshop and  Preliminary Course and taught at all three of the school’s sequential  locations in Weimar, Dessau, and Berlin until 1933, when the Bauhaus was  closed due to pressure from the National Socialist (Nazi) government. Geometric shapes came to play a dominant role in Kandinsky’s  pictorial vocabulary at the Bauhaus; the artist, who was interested in  uncovering a universal aesthetic language, increased his use of  overlapping, flat planes and clearly delineated forms. This change was  due, in part, to his familiarity with the Suprematist work of Kazimir  Malevich and the art of the Constructivists. Kandinsky’s turn toward  geometric forms was also likely a testament to the influence of industry  and developments in technology. Drawn from the museum&#39;s permanent collection, this intimate  presentation features paintings and works on paper from a prolific  period of Kandinsky&#39;s career. The exhibition is curated by Tracey Bashkoff, Curator of Collections and Exhibitions, and Megan Fontanella, Assistant Curator.&quot; Plus d&#39;infos: www.guggenheim.org


2010-12-11 16:55:05

San Jose State University, April 16, 2011 Deadline: Jan 31, 2011 The Art History Association at San Jose State University encourages graduate students to submit papers for the 17th Annual Art History Symposium commencing on April 16, 2011. Submissions must be received by January 31, 2011. Please see the below description for prompt: Social art historians analyze art works within the broad social and cultural context in which they were produced. This branch of art history is multifaceted and has contributed some of the freshest  approaches to the study of art over the past decades. For instance, T.J. Clark and Linda Nochlin have made groundbreaking contributions, thereby altering the way we understand art and reinvigorating the discipline. Where is the social art history heading? How ought art history to understand “context” today? How is the social aspect of art linked to recent formations in globalization, identity, subjectivity, space, mediatization and museography? The Art History Association at San José State University seeks papers that concern art in its historical context for this graduate student symposium. For contact information, documents and submission information visit our website at:http://arth.sjsu.edu/aha/index/AHAHomepage.html Source : H-ArtHist, Dec 9, 2010.


2010-12-11 17:31:50

In  the wake of a number of recent critical studies of the  nineteenth-century art novel (including a special issue of French  Studies, published in 2007), the University of Nottingham will be  organising a conference to examine the various forms and manifestations  of visual art in French fiction since 1900. How do writers of fiction  respond to the visual arts in their work? To what extent do  twentieth-century novels about art borrow from nineteenth-century  precedents (such as the ‘big three’ – Le Chef-d’œuvre inconnu, Manette  Salomon, and L’Œuvre), and to what extent do they move beyond these  narratives of artistic creation and failure, and beyond the central  trope of artist and model, to investigate art in new ways?  Why are  writers attracted to the visual, and to what extent are visual images  and prose narratives natural bedfellows? Alongside these questions, the  conference will also interrogate the boundaries between art fiction and  art criticism, and consider the ways in which fictions of art might help  us to understand the visual domain. PROGRAMME   MONDAY 11 APRIL 10h Registration &#38; coffee  10.30 Welcome/ introduction 10.45-12.15 Early twentieth-century experiments  Caroline  Levitt, Courtauld Institute of Art: ‘Monumentality and Marginalisation:  Depicting the Arts in Guillaume Apollinaire’s Le Poète assassiné’ Claire  Ghëerardyn, École Normale Supérieure (Ulm)/ Université de Strasbourg:  ‘La Révolte des statues: enquête sur un nouveau modèle pour le roman  d’art’ Silvia Loreti, University of Manchester: ‘Representation ‘Beyond Good and Evil’ in Gide’s Faux-Monnayeurs’ 12.15 – 13.30 Lunch 13.30- Photography and fiction  Kathrin Yacavone, University of Edinburgh: ‘Photography and “le jeu des clefs”: Barthes, Nadar, Proust’ Olga Smith, University of Cambridge: ‘Édouard Levé’s “écriture blanche” in photography and writing’ Geneviève  Guetemme, Université d’Orléans: ‘Eros mélancolique de Jacques Roubaud  et Françoise Garetta: écriture, photographie et disparition’ 15-15.30 Tea 15.30-17 Femmes peintres, femmes écrivains Nella  Arambasin, Université de Franche-Comté: ‘Femmes artistes et femmes  écrivains (Michèle Desbordes, Catherine Weinzaepflen, Sophie Calle)’ Élodie  Lacroix di Méo, Université de Bordeaux-III: ‘Art, Politics and Female  Emancipation in Victor Margueritte’s Trilogy La Femme en chemin  (1922-24)’ Eva Sansavior, Oxford University: ‘Fiction into Art/ Art  into Fiction: Literature, Art and Criticism in the work of Maryse Condé’ 17.5-18.15 Keynote lecture Jean Duffy, University of Edinburgh: ‘Visualising the Unspeakable in Hélène Lenoir and Marie Darrieussecq’ 18.15-19.15 Vin d’honneur 20.00 Conference dinner TUESDAY 12 APRIL 9-9.30 Registration 9.30-10.30 The nouveau roman and beyond  Chiara  Falangola, University of British Columbia: ‘Pour une esthétique de la  synthèse: Du jardin d’eau de Claude Monet au Jardin des Plantes de  Claude Simon’ Gavin Parkinson, Courtauld Institute of Art: ‘The Delvaux Mystery’ 10.30-11 Coffee  11-13 Dérives et déceptions de l’art Catherine Howell, La Trobe University: ‘The Deceptive Consolations of Art: Jean-Pierre Milovanoff’s Le Maître des paons’ Edouard  Rolland, University de Paris-I Panthéon Sorbonne: ‘Lorsque j’étais une  œuvre d’art d’Eric-Emmanuel Schmitt: fiction fantastique d’une dérive  réelle de l’art contemporain’ David Gascoigne, University of St Andrews: ‘Perec’s La Vie mode d’emploi: or, How to take on painting and win’ Mohamed Ridha Bouguerra, Université de Tunis: ‘Le Romancier au miroir de la peinture’ 13-14.15 Lunch 14.15-15.45 Contemporary interactions Marjolein van Tooren, VU University Amsterdam: ‘L’Atelier, topos du roman de peintre contemporain?’ Elisabeth  Grodek, McMaster University, ‘De l’autre côté du point de fuite:  éclosion d’un sous-texte visuel dans quelques romans d’art contemporains  et ses implications didactiques’ David Houston Jones, University of Exeter: ‘Dado and Claude Louis-Combet: Archival Arts’ To register for this conference, please complete the registration form available at: http://www.nottingham.ac.uk/french/research/artinfrenchfiction/artinfrenchfiction.aspx Any queries may be sent to the conference organiser, Katherine Shingler, at: katherine.shingler@nottingham.ac.uk


2010-12-25 19:56:01

Visions of the apocalypse necessarily reveal both the horizons and limitations of the thinkable within a given philosophical system, representing the end of humanity&#39;s existence within the religious or scientific paradigms which a community chooses to impose upon itself. These visions are typically anthropocentric, insofar as the end of the world tends to be pictured as the result of human actions (sin, carbon emissions, the proliferation of nuclear weapons). Yet such visions also belittle the human by highlighting the existence of forces - natural or supernatural - which lie beyond humanity&#39;s control, and which cannot be brought into submission. From the fire of the inferno to the chill of cold war, from the four horsemen to the twin towers and beyond, the annual Cambridge Graduate French Conference 2011 - Visions of Apocalypse - aims to draw speakers from a broad range of disciplines (literature, art, film, music, history, politics, ecology, theology, philosophy...) into a discussion of the end of the world as we knew it and know it and the role of French and Francophone culture in the production, reception, and evolution of such visions. Paper abstracts of up to 250 words should be submitted by Friday 11th February 2011 to camfrenchconf@gmail.com.  Possible topics for papers might include, but are by no means limited to: - Representations of apocalypse in French and Francophone literature and thought from the Middle Ages to the present day - Apocalyptic visions in the visual arts (painting, film, theatre, architecture) - Warfare, destruction and the apocalypse (nuclear holocaust; modern and medieval crusading) - Anthropocentrism and apocalypse: humanity&#39;s place in global cataclysm - The ends of time (historical, natural, spiritual) - The relationship between scientific and religious explanations of apocalypse - The causes and effects of apocalypse: natural disaster and/or divine retribution? - Linguistic and cultural apocalypse (Francophone culture and globalisation) - Postcolonial theory and the apocalypse: mapping the apocalypse into time and space - Beyond belief: scepticism, faith, and the apocalypse - Depictions of post-apocalyptic scenarios and concepts of futurity - Apocalypse marginalised and apocalypse centralised: the apocalypse at the end of culture and at its heart - University cuts and French studies: are we reaching the end of days?  Conference organisers: Leona Archer (lma33@cam.ac.uk) and Alex Stuart (ajs231@cam.ac.uk)


2009-09-15 14:36:48

An interdisciplinary postgraduate conference Supported by the Graduate School of Arts and Celtic Studies, University College Dublin   Friday 25th September   14.00-14.30 Registration and Welcome   14.30-16.00 Session 1: Gender, Theory and the Avant-Garde   “Pushing the Boundaries: Ambivalence and the body in the work of Salvador Dalì” (Fiona Noble, University of Aberdeen)   “Claude Cahun and the French Surrealist avant-garde in the post First World War period”  (Rebecca Ferreboeuf, University of Leeds)    “Multiplying the radical – to the root – avant-garde: The rhzomatic Merzbau” (Gemma Carroll, University College Cork)   16.00-16.30 Coffee Break   16.30-18.00 Session 2: Comparative Perspectives on the Avant-Garde   “‘nat language in any sinse of the world’: Avant-Garde approaches to language in Joyce and Tzara” (Paul Fagan, University of Vienna  “Soffici between Marinetti’s Futurism and Apollinaire” (Mila Milani, University of Manchester)   “Between Repudiation and Homage: European Influences in Polish Poetic and Visual Avant-Garde, 1918-1930” (Justyna Stępień, University of Łódź and Kamila Pawlikowska, University of Kent)   18.00-19.00 Wine Reception   Saturday 26th September   9.00-9.30 Registration   9.30-11.00 Session 3: New Approaches to Futurism, Vorticism and Dadaism   “‘With our bodies grazed and scraped’: How Futurism fought to forge an avant-garde prototype” (Sarah Hayden, University College Cork)    “A guide to dissolute Berlin” (Jean O’Donovan, University College Cork)   11.00-11.30 Coffee Break   11.30-13.00 Session 4: Avant-Garde Poetry   “Atelier 17 and the Europa Poets”  (Sandra O’Connell, Independent Scholar)   “Aesthetic Suicide: An allegorical reading of Lorca’s Suicidio en Alejandria” (Tara Plunkett, Queens University, Belfast)   “The Reach of Revolutionary Aesthetics: A Comparative Study of the Influence of the European Avant-Garde on the work of the American and Québecois poets, Lawrence Ferlinghetti and Gaston Miron” (Muireann Leonard, Independent Scholar)   13.00-14.00 Lunch Break   14.00-15.30 Session 5: Translating the Avant-Garde   “Visual ‘surrealisation’, ludic translation of Surrealism” (Elise Aru, University College London)   “‘All the energized past, all the past that is living’: Ezra Pound between translation experiments and avant-garde” (Giovanna Epifania, University of Bari)   “Writing into the Future by Recounting the Past—The Mandarin Translation of James Joyce’s Ulysses” (Chih Hsien Hsieh, University College Dublin)    15.30-16.00 Coffee Break   16.00-17.30 Session 6: Theatre and the Avant-Garde   “Bernard Shaw’s Irish characters and the rise of reverse snobbery” (David Clare, University College Dublin)    “‘The margins of the nation displacing the centre’: The Rejection of the Wider European narrative: Sean O’Casey’s The Silver Tassie” (Conor Plunkett, Queens University, Belfast)   “Half Beast-Half Angel: Djuna Barnes Nightwood and German Expressionist Drama” (Kate Armond, University of East Anglia)   19.00 Conference Dinner Selena Daly PhD candidate (Italian Studies) University College Dublin (Government of Ireland scholar (IRCHSS) and National University of Ireland scholar)


2010-12-25 20:03:48

Deadline: Feb 28, 2011 Organisers : The Victoria and Albert Museum, London Kunst- und Ausstellungshalle der Bundesrepublik Deutschland, Bonn Abteilung Kunstgeschichte | Department of History of Art, Rheinische Friedrich-Wilhelms-Universität Bonn Presentation:  ‘Collections and public monuments are the true teachers of a free society. Not only do they teach by practical studies, but more  importantly they inform public taste.’ (Gottfried Semper, 1852) From 18 November 2011 – 15 April 2012 the Kunst- und Ausstellungshalle der Bundesrepublik Deutschland, Bonn, will host the exhibition ART AND DESIGN FOR ALL: THE VICTORIA AND ALBERT MUSEUM. On this occasion the Kunst- und Ausstellungshalle, together with the Victoria and Albert Museum, London, and the Department of Art History, University of Bonn, is organising an international, interdisciplinary conference on the significance, the role, the history and the future of art and design museums. The Victoria &#38; Albert Museum was from its beginnings in the nineteenth century confronted with the challenges of industrialisation and mechanisation. Using its innovative concept as a starting point, the conference will focus on the question of changing profiles and new concepts for museums of art and design. The collections of the South Kensington Museum, founded in 1857 and rebranded as the Victoria &#38; Albert Museum in 1899, encouraged aesthetic improvement of British manufactured and industrial products. At the same time it provided the museum’s visitors with uplifting and enlightening views and models for imitation. When the new building opened in 1909, the Victoria &#38; Albert was described as a ‘public educational institution’ for the advancement and the support of excellent achievements in the visual and the industrial arts. But how do we define a museum of art and design today? Do these museums have an identity of their own, and what makes them unique? Or do they merge with art collections? Which innovative concepts can guarantee success today? What are the tasks of museums of art and design, and how can they be best performed? Based on the foundation of the Victoria and Albert Museum which emerged from London’s Great Exhibition, the conference also aims at examining today’s relationships of art and design museums. What were and are their connections with the market? What is the relationship between art and design museums and schools of design today? In what kind of social, economical and cultural framework do art and design museums operate, and how far-reaching is their impact? How is design perceived in the context of the dissolving/expanding forms of art practice? How do new technologies change design? And finally: How important is product branding today? We are aiming at a wide range of contributions for this conference and invite you to submit proposals for papers of no more than 20 minutes from the areas of art history, design history, history of museums (including both historic approaches and recent developments in e.g. Eastern Europe), marketing history etc. to one of the following addresses by 28 February 2011:  Dr Katharina Chrubasik Kunst- und Ausstellungshalle der Bundesrepublik Deutschland Friedrich-Ebert-Allee 4 531213 Bonn chrubasik@bundeskunsthalle.de or Dr Grischka Petri Universität Bonn Abteilung Kunstgeschichte Regina-Pacis-Weg 1 53113 Bonn grischka.petri@uni-bonn.de


2011-01-04 01:33:47

‘The word “constellations” used by Miró is replete with a concept of passage and of transmission at any price which is equally valid in terms of nature and of mythology.’ André Breton, Constellations, 1958 In conjunction with the forthcoming Joan Miró exhibition at Tate Modern, this one day PhD student symposium, hosted by the Centre for the Study of Surrealism and its Legacies, aims to showcase fresh interpretations of surrealist thought and practice from across a diverse range of academic disciplines. In the spirit of the original Bureau for Surrealist Research, which conceived of surrealism as a mode of research, we encourage papers that bring philosophy, politics, psychoanalysis, religion, literature or art into new, and possibly speculative, constellations with the visual and textual practices of surrealism. We invite proposals for 20 minute papers from PhD students working in any discipline whose research engages with surrealism and/or its contemporary legacies. Pease send brief biographies and proposals of no more than 500 words by 25th February 2011 to: Kimberley Marwood kmarwo@essex.ac.uk Dr Silvia Loreti silvia.loreti@manchester.ac.uk Selected papers may be considered for publication in Papers of Surrealism For more information see www.surrealismcentre.ac.uk PDF File : Surrealism Centre Postgraduate symposium CALL FOR PAPERS 2011


2011-01-13 20:21:04

Art/Proof publishes on-line material, dealing with all time periods  and/or methodologies, medias (incl. cinema, photography, music), techniques, debates within the field of art history . Contributions from any other science or discipline (humanitarian or not) corresponding to visual culture or representations of it are also welcome. Please refer to Art Proof website (http://sites.google.com/site/artprf) for more information. For any questions artprf@gmail.com. Source: CFP: Art History Supplement, n.1 (online journal). In: H-ArtHist, Jan 12, 2011. &#60;http://arthist.net/archive/746&#62;.


2009-09-16 11:06:42

Does anyone know of any examples of French political travel literature of the 1920s and 1930s that depicts either the Salazar regime in Portugal or the Primo de Rivera dictatorship in Spain? I&#39;m particularly interested in anything that is favourable to either regime, but am also happy to hear of their French detractors. Thanks in advance, Martin Hurcombe ---------------------- Dr MJ Hurcombe, School of Modern Languages, University of Bristol, 19 Woodland Rd, Bristol, BS8 1TE 0117 928 8447 M.J.Hurcombe@bristol.ac.uk


2011-02-16 23:47:37

Thèse soutenue le 24 novembre 2008 à l&#39;Université Charles-de-Gaulle - Lille 3 Direction : François Robichon, Université de Lille 3 Président de Jury : Eric Darragon, Université de Paris I Membres du Jury : Sarah Wilson, Institut Courtauld, Londres, et Andreï Tolstoï, Institut d’Architecture, Moscou  Résumé en français: L’enjeu implicite de l’émigration artistique russe en France au xxe siècle était d’assurer la pérennité d’une évolution artistique russe  intégrée, avant la révolution de 1917, à l’évolution européenne des  hommes et des idées. Entre 1885 et 1991, cinq générations d’artistes russes - peintres et  sculpteurs – ont quitté leur pays d’origine et sont venus s’établir en  France pour des raisons liées aux conséquences de la grande histoire sur  la création russe et en quatre temps distincts : à la fin du xixe siècle, entre 1905 et 1914, après la révolution de 1917, puis au début des années 1970. Parmi ces créateurs apparaissent, entre autres, quelques grands noms  de l’histoire de l’art moderne et contemporain : Marie Vassiliev, Chaïm  Soutine, Pinchus Krémègne, Michel Kikoïne, Serge Charchoune, Mihaïl  Larionov et Natalia Gontcharova, Alexandre Iacovleff, Léon Zack, Ivan  Pougny, Alexandra Exter, Vassily Kandinsky, Nicolas de Staël, Oscar  Rabine, Valentina Kropivnitskaya, Erik Boulatov, Vladimir Yankilevsky. Recomposer l’histoire des artistes russes émigrés sur le territoire  français, comprendre le déroulement de leurs carrières dans notre pays,  interroger leurs créations en tenant compte de leurs origines et déceler  dans les oeuvres autant de concessions de styles faites à l’Occident  que les signes forts d’une résistance culturelle, a été l’objectif de  cette thèse. Elle propose en première annexe l’inventaire de la collection nationale française d’art russe composée tout au long du xxe siècle par des agents de l’Etat dévoués au patrimoine. Cet inventaire  présente les acquisitions faites aux artistes russes de France, de leur  vivant. Elle a été recomposée à partir des dossiers d’achats de l’Etat  conservés Archives Nationales. Cette collection de plus d’un millier d’oeuvres fut initiée par  Léonce Bénédite pour le Musée du Luxembourg à l’occasion de l’exposition  universelle de 1900, complétée par André Dézarrois pour le Musée des  Ecoles Etrangères Contemporaines du Jeu de Paume (1922-1940). Un  échantillon de cette collection était donc présenté au public en  permanence jusqu’à l’exécution du plan d’évacuation des œuvres en 1939  et la réquisition du lieu, par les nazis, en 1940. Après 1945, elle fut  dispersée dans les réserves des musées nationaux et de provinces.  Pendant les soixante-dix années de régime soviétique en Russie, les  relations diplomatiques franco-soviétiques ont “interdit” la  présentation temporaire, dans les institutions d’état, des oeuvres de  ces artistes, majoritairement considérés - statutairement - comme des  “apatrides”. Les artistes russes exposés au musée du Jeu de Paume  étaient les émigrés, les cartels des oeuvres avançaient la mention  “ex-russe” et leurs parcours trahissaient une réalité sociale soviétique  qui resta longtemps, en France, l’objet d’une controverse. Pris dans la tourmente de l’Histoire, ce sont les réseaux privés des  galeries parisiennes qui ont participé à accroître leur visibilité. La  critique française a, de son côté, trop souvent, négligé les oeuvres et  la création mêmes, notamment dans l’entre-deux-guerres, au profit du  cadre “historico-lyrique” de l’émigré. Ils furent bien souvent et malgré  eux victimes d’amalgames et assimilés à des terminologies  caricaturales, celle de “pro-soviétique”, ou de “russes blancs”. Deux historiens de l’art avaient pourtant tenté de comprendre les  enjeux purement artistiques de l’émigration russe en France au siècle  dernier : Louis Réau (en 1922) et Arsène Alexandre (en 1932). Il était  alors trop tôt pour répondre du point de vue de l’histoire de l’art, aux  questions qu’inspirait cette présence singulière, active sur le  territoire français. Ces artistes ont permis, au-delà du cadre de la thèse, d’envisager  sous un angle différent l’histoire de l’art français moderne et  contemporain, en tenant compte de tous les “aspects” artistiques  imaginés et prolongés en marge des ruptures qui ont davantage été  retenues et massivement relayées. La thèse apporte également à la Russie d’aujourd’hui un éclairage sur  ce qui a été entrepris par ses élites d’hier, hors frontière, en faveur  de ses arts et de sa culture. Elle comble ainsi un domaine de  connaissance qui avait été livré à de rares amateurs passionnés et  contribue à réintégrer ces artistes à l’histoire de l’art et à une  Histoire qui fut aussi la nôtre.  English Summary: The challenge implicit in the emigration of Russian artists to France  in the 20th century was to assure the perpetuity of a Russian artistic  evolution that, before the revolution of 1917, was integrated into a  European evolution of man and his ideas. Between 1885 and 1991, five generations of Russian artists (painters  and sculptors) left their country of origin and established themselves  in France for reasons associated with the consequences of great events  that shaped Russia and during four distinct periods: at the end of the  19th century, between 1905 and 1914, after the revolution of 1917, and the period up to the early 1970s. Amongst these creators there appeared many great names of modern and  contemporary art history: Marie Vassiliev, Chaïm Soutine, Pinchus  Krémègne, Michel Kikoïne, Serge Charchoune, Mihaïl Larionov and Natalia  Gontcharova, Alexandre Iacovleff, Léon Zack, Ivan Pougny, Alexandra  Exter, Vassily Kandinsky, Nicolas de Staël, Oscar Rabine, Valentina  Kropivnitskaya, Erik Boulatov, Vladimir Yankilevsky. To recompose the story of those Russian artists who emigrated to  French soil, to understand the evolution of their careers in our  country, to interrogate their creations and take account of their  origins and to detect in their work as many concessions to Western  styles as strong examples of cultural resistance, are the objectives of  this thesis. She presents, in the first annexe, an inventory of the French national collection of Russian art composed throughout the 20th century by agents of the state devoted to its heritage. This inventory  presents acquisitions from Russian artists in France during their  lifetime. She has gathered this information from the State’s purchase  dossiers held in the National Archives. This collection of more than a thousand works was initiated by Léonce  Bénédite for the Musée du Luxembourg on the occasion of the Universal  Exhibition of 1900, completed by André Dézarrois for the Musée des  Ecoles Etrangères Contemporaines du Jeu de Paume (1922-1940) [Museum of  foreign schools of contemporary art at Jeu de Paume]. A sample of this  collection was then presented to the public permanently until the  execution of the plan to evacuate the works in 1939 and the requisition  of the space by the Nazis in 1940. After 1945, it was dispersed in the  reserves of the national and provincial museums. During the seventy years of the Soviet regime in Russia,  Franco-Soviet diplomatic relations ‘forbade’ the temporary exhibition,  in state institutions, works by these artists, generally considered  (according to the law) as ‘stateless’. Russian artists exhibited at the  museum Jeu de Paume were emigrants, the cards next to their works put  forward the term ‘ex-Russian’ and their travels betrayed the reality of  Soviet society which remained a subject of controversy for a long time  in France. Caught in the turmoil of this history are the networks of private  Parisian galleries who participated in order to increase their  visibility. French art criticism, meanwhile, also neglected too often  the works themselves and their creation, notably during the interwar  period, taking advantage of a ‘lyrical narrative’ of the émigré. Despite  this they were often victims of amalgamation and assimilation into the  terminology of caricature, that of ‘pro-Soviet’ or ‘white Russians’. Yet, there were two art historians tried to focus purely on the  artistic issues of Russian emigration in France during the last century:  Louis Réau (in 1922) and Arsène Alexandre (in 1932). It was of course  too early, in terms of art history, to respond to the questions inspired  by this strange presence active on French soil. These artists have allowed, beyond the scope of the thesis, a  different perspective on the history of modern and contemporary French  art, by taking into account all the artistic aspects imaginable over a  long period arising out of the ruptures which were further used and  frequently relayed. The thesis also brings to today’s Russia clarity regarding those who  were taken up by the elites of the past, beyond borders, bringing their  art and culture into favour. Thus filling an area of knowledge which was  consigned to rare passionate enthusiasts and contributes to the  reintegration of these artists into the history of art and to a History  that is also our own. 5 volumes (1500 p.) : 2 vol. de texte (793 p. 495 ill. coul.), 3 vol. annexes. Résumé en russe et plus d&#39;infos: http://artistes-russes-en-france-charlotte-waligora.blogvie.com/


2011-03-25 13:22:08

Présentation de l&#39;exposition par le musée: &quot;From E. L. Kirchner to Max Beckmann, artists associated with German Expressionism in the early decades of the twentieth century took up printmaking with a collective dedication and fervor virtually unparalleled in the history of art. The woodcut, with its coarse gouges and jagged lines, is known as the preeminent Expressionist medium, but the Expressionists also revolutionized the mediums of etching and lithography to alternately vibrant and stark effect. This exhibition, featuring approximately 250 works by some thirty artists, is drawn from MoMA’s outstanding holdings of German Expressionist prints, enhanced by selected drawings, paintings, and sculptures from the collection. The graphic impulse is traced from the formation of the Brücke artists group in 1905, through the war years of the 1910s, and extending into the 1920s, when individual artists continued to produce compelling work even as the movement was winding down. The exhibition takes a broad view of Expressionism, highlighting a diverse array of individuals—from Oskar Kokoschka and Vasily Kandinsky to Erich Heckel and Emil Nolde—who nonetheless shared visual and thematic concerns. Their works reflect a period of intense social and aesthetic transformation, and several themes of continuing resonance emerge. These include a focus on urban experience, an uncompromising approach to the body and sexuality, and an abiding preoccupation with nature, religion, and spirituality. Most pivotal for these years, however, was the experience of World War I. The war and its aftermath are the subject of works by a range of artists, including Otto Dix, whose series of fifty searing etchings, The War, was based on his own service in the trenches; Käthe Kollwitz, in a portfolio of seven woodcuts focusing on the devastation felt by the families left behind; and Max Beckmann, whose lithographic series, Hell (1919), confronts the violence and decadence in Berlin during the immediate postwar period. In addition to a publication and a major website on German Expressionism, the exhibition will mark the culmination of a major four-year grant from The Annenberg Foundation to digitize, catalogue, and conserve all of the approximately three thousand Expressionist works on paper in the Museum’s collection.  Organized by Starr Figura, The Phyllis Ann and Walter Borten Associate Curator of Prints and Illustrated Books.The exhibition is made possible by the Annenberg Foundation’s GRoW project, in conjunction with its generous support of the Museum’s German Expressionist Digital Archive Project. Additional support is provided by David Teiger and by The Museum of Modern Art’s Research and Scholarly Publications endowment established through the generosity of The Andrew W. Mellon Foundation, the Edward John Noble Foundation, Mr. and Mrs. Perry R. Bass, and the National Endowment for the Humanities’ Challenge Grant Program.&quot; Plus d&#39;infos et visuels sur le mini-site de l&#39;exposition: http://www.moma.org/explore/collection/ge/


2011-04-01 02:00:28

University of Bristol, April 11, 2011 Registration deadline: Apr 4, 2011 Cultural Exchange: Russia and the West  http://www.bris.ac.uk/arts/gradschool/community/conferences/cultural-exchange.html Booking is now open for the University of Bristol&#39;s postgraduate conference &#39;Cultural Exchange: Russia and the West&#39;. With a diverse range of speakers and topics and free registration we encourage all postgraduate students to attend. This one-day conference aims to explore the nature of cultural exchanges between Russia and the West. This unique conference is an opportunity to re-examine artistic creativity during the twentieth century, a time of revolutionary and ideological change, and to look at cultural connections between Russia, Europe and the United States. Three panel sessions: -Cultural Connections: Russia and the European avant-garde -Art, Patronage and Display: Cultural exchange between Russia and the United States -Stalin and the West: Interpretation and Representation of the Soviet Union CONFIRMED SPEAKERS Keynote: Dr Mike O&#39;Mahony (University of Bristol) Natalia Murray, Courtauld Institute of Art Nikolay Punin- The Man who died for Cézanne Cinthia Willaman Baltaxe, University of Cambridge A Russian Welcome in Paris: Sonia and Robert Delaunay&#39;s Artistic Exchange with Russian Artists in the Parisian, German and American Avant-Garde, 1909-1914 Louise Hardiman, University of Cambridge Gossamer Wings or Feet of Clay?: British Portraits of Pavlova and Nijinsky Annie Blood, Courtauld Institute of Art Moscow/New York: Russo-American Cultural Exchange in the 1920s Theodora Clarke, University of Bristol Katherine Dreier and Kandinsky: American Patronage of Russian Art Julia Bailey, UCL The Art of Peaceful Existence: The Display of Socialist Realism in America during Khrushchev&#39;s Thaw Samantha Sherry, University of Edinburgh Instrumentalism and anxiety: censorship of western literature in the Soviet Union Maria Starkova, Courtauld Institute of Art Imagining the Foreign and the New Soviet citizens: Illustrations of Internationalism in Children&#39;s Periodicals of the First Two Decades of the USSR (1922-1941) Ariane Galy, University of Edinburgh The Soviet Union, Stalin and the West: creating the Western  historiography of Stalin and Stalinism For further information http://www.bris.ac.uk/arts/gradschool/community/conferences/cultural-exchange.html Hosted by the Graduate School of Arts and Humanities and sponsored by the Bristol Institute for Research in the Humanities and Arts, the Transnational Modernisms Research Cluster, University of Bristol and the British Association for Slavonic and East European Studies. Source : H-ArtHist, Mar 29, 2011. &#60;http://arthist.net/archive/1129&#62;.


2011-04-06 23:02:59

Deadline: May 1, 2011 The Gesamtkunstwerk – the “total artwork” conceived by the composer Richard Wagner in the mid-nineteenth century – presents a challenge to  traditional conceptions of modernist art history.  A synthetic,  multimedia entity, the Gesamtkunstwerk clashes with the autonomy and medium specificity that critics such as Clement Greenberg and Michael Fried identified with twentieth-century modernism.  At the same time, this art form’s drive toward aesthetic totality fits uncomfortably with the anti-art stance and politically revolutionary ideals imputed to the “historical avant-garde.” Indeed, like Wagner himself, the Gesamtkunstwerk long suffered from its association with totalitarian politics.  What, then, should we make of artists’ avid engagement with forms of the total artwork during the late nineteenth and early twentieth centuries?  Examples of this experimentation include domestic and theatrical decorative programs of the French Nabis and Dutch artists affiliated with de Stijl; performative events from the collaborative productions of Serge Diaghilev’s Ballets Russes, to interactive Dada evenings in multiple world capitals, to theatrical revelry on and off stage at the Bauhaus; and exhibition installations at the Sturm Gallery in Berlin or by Surrealist artists in New York and Paris. This panel aims to re-examine the Gesamtkunstwerk as a theoretical and practical model for artists from the time of Wagner to the end of the modernist period.  We seek to build upon recent scholarship that refines our understanding of Wagner’s original conception, as well as later permutations of the Gesamtkunstwerk, with papers that explore this paradigm’s aesthetic and political dimensions. Contributions may conceive of the Gesamtkunstwerk broadly, to include not only decorative programs, art installations, and theatre pieces, but also architectural ensembles, collaborative studio practices, communal artistic retreats, and political rallies or spectacles.  How did modern artists envision the Gesamtkunstwerk, and how did they bring their concepts to fruition? What are the stakes for current scholars of considering such a variety of practices through the lens of this theoretical model?  Does the Gesamtkunstwerk demand new definitions of modernism – and postmodernism?  Proposals that consider postmodern instances of the Gesamtkunstwerk that shed light on modern precedents also will be considered. To be considered, please submit a preliminary abstract of 1-2 double-spaced pages to anger@grinnell.edu and bellow@american.edu.  For more on the CAA application process, see http://conference.collegeart.org/2012/ or contact the panel conveners. Juliet Bellow Assistant Professor of Modern European Art History American University 4400 Massachusetts Avenue NW Washington DC 20016 202-621-6477 bellow@american.edu Source : H-ArtHist, Apr 5, 2011.


2011-04-12 18:13:58

Please join us for two afternoons of lectures on American art organized by the Smithsonian American Art Museum. The talks will take place in the museum&#39;s McEvoy Auditorium, 8th and G Streets NW, Washington, D.C. This event is open to the public, and no reservations are required. For more information, please email AmericanArtFellowships@si.edu . A wine reception will conclude the series on Friday evening. THURSDAY, MAY 19, 2011  1 to 2 PM, Discussion moderated by George Gurney, Senior Curator, American Art Museum Katie Wood, Patricia and Phillip Frost Predoctoral Fellow, University of Delaware &quot;Benjamin West: Sculptor of Empire&quot; Susanne Scharf, Terra Foundation for American Art Predoctoral Fellow, Goethe-Universität Frankfurt am Main &quot;A Foreign Affair: The 1910 Exhibition of American Art in Berlin&quot; 2:30 to 4 PM, Discussion moderated by William Truettner, Senior Curator, American Art Museum Maggie Cao, Predoctoral Fellow, Harvard University &quot;Managing Invisibility: Abbott Thayer and the Slippery Grounds of Camouflage&quot; Lacey Baradel, Wyeth Foundation Predoctoral Fellow, University of Pennsylvania &quot;The Mobile American: Problems of Place in Eastman Johnson&#39;s Genre Paintings&quot; Kim Sels, Predoctoral Fellow (at National Portrait Gallery), Rutgers University &quot;Assembling Identity: The Object-Portrait in American Art, 1917-27&quot; FRIDAY, MAY 20, 2011  1 to 2:30 PM, Discussion moderated by Frank Goodyear, Associate Curator, National Portrait Gallery Mazie Harris, Predoctoral Fellow (at National Portrait Gallery), Brown University &quot;The Politics of Promotion: Photographic Experiments by Titian Ramsay Peale&quot; Sara Beth Levavy, Predoctoral Fellow, Stanford University &quot;Visualizing Reportage: news, News, and &#39;news&#39; in the Interwar Newsreel&quot; Camara Holloway, Postdoctoral Fellow, University of Delaware &quot;Putting on the Ritz: Dandies, Race, and Modernism&quot; 3 to 4:30 PM, Discussion moderated by Virginia Mecklenburg, Senior Curator, American Art Museum Emily Moore, Predoctoral Fellow, University of California, Berkeley &quot;Indian Art of the New Deal, Indians in New Deal Art&quot; Breanne Robertson, Douglass Foundation Predoctoral Fellow, University of Maryland &quot;Pan-Americanism and Prejudice in Southern California, 1933-45&quot; Austin Porter, Sara Roby Predoctoral Fellow in Twentieth-Century American Realism, Boston University &quot;Divided Demographic: African Americans and World War II Propaganda&quot; Source: &quot;CONF: The Smithsonian Fellows Lectures in American Art (Washington, 19-20 May 11).&quot; In: H-ArtHist, Apr 11, 2011.


2011-04-21 23:52:11

This two-day symposium will examine artistic exchange between Latin America and the United States from the late nineteenth century to the present. Papers will consider how artists and artworks have crossed the border separating the U.S. and Latin America (defined as Mexico, Central and South America, and the Caribbean), creating new artistic dialogues and influencing each other&#39;s work in meaningful ways. Encuentros is the third of five Terra Symposia on American Art in a Global Context, which are supported by a generous grant from the Terra Foundation for American Art. The event is free and open to the public. Online registration will open May 1st. The symposium also will be available for viewing in a simultaneous and, later, an archived webcast. For more information, visit americanart.si.edu/research/symposia/2011/ Wednesday, October 5 10 a.m., Morning tours (schedule to come) 1–3 p.m., New Approaches: Latin/American Art and its Intersections  Welcome, Elizabeth Broun, The Margaret and Terry Stent Director, Smithsonian American Art Museum Katherine Manthorne, professor of modern art of the Americas, City University of New York Graduate Center &quot;Ambas Américas: A Proposal for Studying the Nineteenth Century&quot; Deborah Cullen, director of curatorial programs, El Museo del Barrio &quot;Contact Zones: Places, Spaces, and Other Test Cases&quot; E. Carmen Ramos, curator for Latino art, Smithsonian American Art Museum &quot;Inside and Out: The Latino Presence in American Art&quot;  3:30–5:30 p.m., National Identities and International Relations Edward J. Sullivan, Helen Gould Sheppard Professor of the History of Art, New York University, Institute of Fine Arts &quot;Conflicted Affinities: Francisco Oller and William McKinley&quot; Kirsten Einfeldt, program coordinator, Haus der Kulturen der Welt, Berlin &quot;The Transformed Landscape: Nineteenth-Century U.S. Photography and Mexican Art and Identity&quot; Maria Gaztambide, director, International Center for the Arts of the Americas Documents Project, Museum of Fine Arts, Houston &quot;Exporting the New Deal to the Tropics? The Legacy of Roosevelt-era Art Programs in Puerto Rico&quot; Itala Schmelz, director, Museo de Arte Carrillo Gil &quot;Luis Márquez in the World of Tomorrow: Mexican Identity and the 1939–40 New York World&#39;s Fair&quot; 5:30–6:15 p.m., discussion Thursday, October 6 10:30 a.m.–noon, The Artist/Traveler  Mary Kate O&#39;Hare, associate curator of American art, Newark Museum &quot;Unity in Art: Alejandro Otero and Ellsworth Kelly in Dialogue&quot; Laura Roulet, independent curator &quot;Ana Mendieta as Cultural Connector with Cuba&quot; Sarah Montross, Ph.D. candidate, Institute of Fine Arts, New York University &quot;Atlas and Archive: Juan Downey&#39;s Video Trans Americas&quot; 1:30–3 p.m., Contact Zones: Workshops and Art Schools Alison McClean, fellow, Harry Ransom Center at the University of Texas at Austin &quot;Good Neighbors: The Taller de Gráfica Popular in the U.S.A., 1936–45&quot; Michael Wellen, Ph.D. candidate, University of Texas at Austin &quot;The Pan American Promise of Modern Art: José Gómez Sicre and Caracas&#39;s El Taller Libre de Arte&quot; Dorota Biczel and Emilio Tarazona, independent curators &quot;Chicago Effect: Teresa Burga before and after the School of the Art Institute&quot; 3:30–5:30 p.m., Transnational Encounters in the American Metropolis Valerie Fraser, professor of art history, University of Essex &quot;Stanley William Hayter and Chilean Printmakers: New York, Paris, Santiago, 1940–55&quot; Ana Franco, Ph.D. candidate, Institute of Fine Arts, New York University &quot;The New York/Bogotá Nexus: Geometric Abstraction in Colombian Art of the 1950s and 1960s&quot; Abigail McEwen, assistant professor of art history, University of Maryland, College Park &quot;Havana-New York: Los Once and Abstract Expressionism in Cuba, 1953–63&quot; Luis Camnitzer, artist &quot;The Diaspora Muse&quot; 5:30–6 p.m., closing discussion 6–8 p.m., reception, Smithsonian American Art Museum Encuentros is the third of five Terra Symposia on American Art in a Global Context organized by the Smithsonian American Art Museum with a generous grant from the Terra Foundation for American Art. Source: H-ArtHist, Apr 21, 2011. &#60;http://arthist.net/archive/1250&#62;.


2011-04-30 13:08:08

ATTENTION: Date limite de remise des propositions : 02.05.2011 &quot;The Challenge of Nazi Art,&quot; College Art Association, Los Angeles, 2012 Art produced in Nazi Germany has posed many problems to the discipline in the past and continues to do so in the present. This panel seeks papers that assess where we stand today. What objects do we mean by Nazi art? How do we make sense of artistic and institutional choices? What do we know of contemporary discourses, what of the art market? How do we discuss Nazi art in relationship to broader state policies and goals? Which tools of analysis exist, which need to be developed? While case studies are considered, the session invites proposals that explore the broader picture and fundamental issues. We especially encourage papers that address the field of Nazi art as a challenge to the discipline, problematizing the modernist narrative or, indeed, any existing metanarrative of twentieth-century art. Please submit a one- or two-page proposal with a completed session participation proposal form (available at http://conference.collegeart.org/2012/), cover letter explaining the speaker&#39;s interest and expertise, and CV to: Asst. Prof. James A. van Dyke, University of Missouri-Columbia, Department of Art History and Archaeology, 109 Pickard Hall, Columbia, MO 65211-1420, U.S.A. vandykeJ@missouri.edu Dr. Christian Fuhrmeister, Zentralinstitut für Kunstgeschichte, Katharina-von-Bora-Str. 10, 80333 Munich, Germany C.Fuhrmeister@zikg.eu Source: CFP: &quot;The Challenge of Nazi Art&quot; (CAA/Los Angeles, 22­25 Feb 12). In: H-ArtHist, 28.04.2011.


2011-04-30 13:20:25

Friday, May 6, 2011, 1:00­5:00 p.m. The Museum of Modern art, New York, NY Theater 3 (The Celeste Bartos Theater), mezzanine, The Lewis B. and Dorothy Cullman Education and Research Building This half-day symposium centers on the potential of the print as a medium for the dissemination of art and ideas. Scholars will address the prints ability to represent formal innovations and aesthetic goals, to communicate issues of war and national pride, and to appear alongside news, commentary, and literature in publications and periodicals. Participants include Shulamith Behr, Timothy Benson, Meike Hoffmann, Peter Jelavich, Rose-Carol, Washton Long, and Christian Weikop. Moderated by Starr Figura. For more information, or to purchase tickets, visit http://www.moma.org/visit/calendar/events/10757 Program Schedule  1:05­-1:20 p.m. Welcome and introduction, Starr Figura 1:20-­1:45 p.m. Meike Hoffmann, Kunsthistorisches Institut, Freie Universität Berlin &quot;Early Expressionism between the Artist and the Audience&quot;  1:45-­2:10 p.m. Christian Weikop, Visiting Lecturer, University of Edinburgh &quot;Making Use of Prints in the Struggle for Modern Art&quot; 2:10-­2:35 p.m.  Timothy O. Benson, Curator, The Robert Gore Rifkind Center for German Expressionist Studies, Los Angeles County Museum of Art, &quot;Expressionist Periodicals and the Intersection of Literature, Prints, and Politics&quot; 2:35­-2:50 p.m. Coffee break, Education and Research Building, mezzanine 2:50­3:15 p.m.  Shulamith Behr, Senior Lecturer in German 20th-Century Art, The Courtauld Institute of Art &quot;Between Authenticity and the Multiple: Käthe Kollwitz, Graphic Dissemination, and Dealership&quot; 3:15­3:40 p.m. Peter Jelavich, Professor of History, Johns Hopkins University &quot;Graphic War&quot; 3:40­-4:05 p.m. Rose-Carol Washton Long, Professor of 19th- and 20th-Century European Art, Department of Art History, The CUNY Graduate Center &quot;Prints and Politics in the Immediate Postwar Era&quot; 4:05­-4:40 p.m. Moderated discussion 4:40­-5:00 p.m. Q&#38;A 5:00-­6:00 p.m. Reception, Education and Research Building, mezzanine In conjunction with the exhibition German Expressionism: The Graphic Impulse Tickets ($10; $8 members; $5 students, seniors, staff of other museums) can be purchased online or at the lobby information desk and the film desk. Source: CONF: &quot;Disseminating Expressionism: The Role of Prints&quot; (New York, 6 May 11). In: H-ArtHist, 28.04.2011.


2011-05-25 13:14:48

Présentation de l&#39;exposition par le musée: &quot;Vorticism was a radical art movement that shone briefly but brightly  in the years before and during World War I. This exhibition celebrates  the full electrifying force and vitality of this short-lived but pivotal  modernist movement that was based in London but international in  make-up and ambition. The Vorticists forged a distinctive style  combining machine-age forms and energetic imagery, embracing modernity  and blasting away the staid legacy of the Edwardian past. Focusing  on the only two Vorticist exhibitions mounted during the lifetime, in  London and New York, this striking exhibition brings together over 100  key works; including photography and literary ephemera, as well as  seminal pieces by Wyndham Lewis, Jacob Epstein and Henri  Gaudier-Brzeska. This exhibition aims to shine a new light on this  revolutionary group of artists, presenting the style, radical  aesthetics and thoughts of one of the most truly avant-garde art  movements in British history.&quot;   Henri Gaudier-Brzeska, Fish, 1914, Londres, Tate Britain. [Photo: D.R.] Plus d&#39;infos: www.tate.org.uk


2011-06-10 13:20:07

Présentation de l&#39;exposition par le musée: &quot;René Magritte (1898–1967) is one of the most revered and popular  artists of the 20th century. During summer 2011 Tate Liverpool presents René Magritte: The Pleasure Principle, the first major exhibition of the Belgian surrealist in the UK in ten years. The Pleasure Principle aims to focus on the less explored aspects of Magritte’s life and  artistic practice, and on themes including the artist’s use of pattern  and artifice, ideas and revelation, and visual fracture and eroticism.  The exhibition also investigates the relationship between Magritte’s  painterly work and commercial design, and the inspiration he drew from  mass market literature and popular culture. The exhibition traces  these themes in Magritte’s major paintings as well as in his early  commercial work, in drawings and collages, and in his rarely seen  photographs and films. Featuring major works from across the world and from all stages of the artist’s career, The Pleasure Principle displays over 100 artworks, many not seen before in the UK.&quot; Plus d&#39;infos: www.tate.org.uk


2011-07-15 22:33:10

Marchand, collectionneur, critique, éditeur… : L’ « animateur d’art » et ses multiples rôles Etude pluridisciplinaire de ces intermédiaires culturels méconnus des XIXe et XX siècles *** Dealer, collector, critic, publisher …: The « animateur d’art » and his multiples roles Pluridisciplinary research of these disregarded cultural mediators of the 19th and 20th centuries *** Handelaar, verzamelaar, criticus, uitgever…: De “animateur d’art” en zijn talrijke rollen Pluridisciplinair onderzoek naar deze miskende culturele bemiddelaars van de 19de en 20ste eeuw *** Les Musées royaux des Beaux-Arts de Belgique organisent un colloque international, sous la direction d’Ingrid Goddeeris et Noémie Goldman, consacré à la figure de l’animateur d’art. Le colloque est prévu pour l&#39;automne 2012. Que signifie le terme “d’animateur d’art”? Nous proposons cette première formulation qui décrit le type d’acteur que nous aimerions étudier: “L’animateur d’art est un amateur qui participe activement à la défense des arts et à la stimulation de la création artistique d’une époque. Il mobilise ses nombreux réseaux afin de diffuser des idéologies et des esthétiques à travers le milieu culturel, et la société. Il est une figure clé qui se positionne comme intermédiaire entre les différents mondes de l’art – les arts plastiques, le milieu littéraire, la scène musicale et théâtrale – ainsi qu’entre les divers agents du milieu culturel ( marchands, galeristes, éditeurs, artistes…). Son travail consiste à construire des ponts entre les artistes et son propre milieu social afin de faciliter la réception des oeuvres et promouvoir une esthétique particulière.” Au sein du milieu artistique, cette figure polyvalente possède toujours plusieurs fonctions et ne se limite jamais à un seul champ d’action. L’animateur d’art peut organiser des expositions, être rédacteur en chef de revue, jouer le rôle d’intermédiaire dans les ventes d’œuvres d’art, être homme d’affaires, avocat, écrivain, collectionneur, etc. Ses différentes casquettes le placent au centre des interactions entre le milieu artistique, littéraire, économique et parfois politique. Enfin, grâce à ses réseaux internationaux il joue souvent le rôle d’ambassadeurs dans les milieux artistiques d’autres capitales. Dans la conclusion générale de son ouvrage Les élites de la République 1880-1900 (Fayard, 2006), Christophe Charle sensibilise les chercheurs à la nécessité d’étudier certains personnages particuliers: « [ces] conclusions demanderaient d&#39;autres investigations complémentaires, notamment sur les groupes sociaux chargés d&#39;une fonction d&#39;intermédiaire entre les champs (professions libérales, journalistes, éditeurs, directeurs de revues, permanents des appareils de représentation des diverses classes en voie d&#39;apparition à la Belle Époque) ou sur les configurations particulières des élites selon leur sphère d&#39;influence spatiale. » L’animateur d’art qui peut être défini comme l’un de ces intermédiaires culturels, tant il touche à une multitude de domaines différents et crée des ponts entre de nombreuses fractions de la société, est donc sans aucun doute un sujet fondamental à étudier. Agissant souvent dans l’ombre, l’animateur d’art semble invisible bien qu’il soit, en réalité, omniprésent. Ce fait explique la méconnaissance générale de ces figures polyvalentes et la nécessité d’entamer des études ciblées pour délimiter leur champ d’action dans leur globalité. Les contributions du colloque exploreront cette histoire de l’animateur d’art en proposant des études consacrées à des personnalités du milieu artistique qui correspondent à notre définition, éventuellement élargie, de l’animateur d’art. Sont attendues des propositions relatives à des études consacrées à des hommes actifs dans le développement du milieu artistique, musical ou littéraire. Parallèlement à ces contributions historiques, des analyses sociologiques de ces acteurs sont également souhaitées afin d’approfondir l’étude théorique de ces personnages.  Nous espérons ainsi lever le voile sur ces personnages qui agissent dans les coulisses des scènes artistiques, et dont l’étude, encore trop timide, ne révèle pas l’impact réel de leur travail dans le développement des arts dans nos sociétés.   Le comité scientifique est composé de : - Julie Bawin, Première assistante à l&#39;Université de Liège et Chargée d&#39;enseignement aux Facultés universitaires de Namur - Michel Draguet, Directeur général des Musées royaux des Beaux-Arts de Belgique et professeur à l’Université Libre de Bruxelles - Denis Laoureux, Professeur à l’Université Libre de Bruxelles - Béatrice Joyeux-Prunel, Maître de conférence à l’École Normale Supérieure, Paris - Chris Stolwijk, Chef des Collections, Recherche et Presentation au Van Gogh Museum, Amsterdam - Tom Verschaffel, Professeur à la Katholieke Universiteit Leuven Les auteurs sont invités à soumettre, au plus tard le 15 septembre 2011, un résumé d’une demi-page.   Les contributions attendues seront consacrées :  À la présentation d’un animateur d’art en particulier, À l’analyse sociologique de cet acteur culturel, À l’impact de l’animateur d’art sur la société et son développement culturel, Au rôle de l’animateur d’art dans l’essor de mouvements artistiques, L’animateur d’art et les grands collectionneurs, L’animateur d’art et son réseau, …  Les résumés doivent être accompagnés d’un bref curriculum vitae de 5 lignes maximum. Les communications doivent être envoyées au comité d’organisation : Ingrid Goddeeris &#38; Noémie Goldman animateurdart@fine-arts-museum.be Tél : 00 32 2 508 33 20 *** The Royal Museums of Fine Arts of Belgium organise an international Symposium under the direction of Ingrid Goddeeris and Noémie Goldman. This Symposium devoted to the figure of the “animateur d’art”will take place in the autumn of 2012. What does the term “animateur d’art” mean? A driving force on the artistic scene, a person who facilitates the development of the art in all its shapes. We are proposing this first formula which describes the kind of persons we would like to study: « The animateur d’art is an amateur who actively participates in the defence of the arts and in the stimulation of the artistic creation in a certain period. He puts his numerous networks to work in order to spread ideologies and aesthetics through the cultural environment and the society. He is a key figure positioning himself as a mediator between the different art worlds – the plastic arts, the literary milieu, the musical and theatre scene – as well as between the different agents of the cultural environment (dealers, galerists, editors, artists,…). His work consists in building bridges between the artists and his own cultural environment in order to ease the reception of the works and to promote a peculiar aesthetics”. Within the artistic circle this all-rounder always fulfils several functions and doesn’t limit himself to one single action field. The animateur d’art can organise exhibitions, he can be a review editor, he can play the part of go-between in the artworks auctions, he can be a businessman, a sollicitor, a writer, a collector, a.s.o. His different « hats » place him in the centre of the interactions between the artistic, literary, economic and sometimes political circles. And finally his international networks often make of him an ambassador in the artistic circles of other capitals. In his general conclusion of his work Les élites de la République 1880-1900 (Fayard, 2006), Christophe Charle makes the searchers aware of  the necessity to study some particular figures (our translation): « [those] conclusions should demand other additional research, namely about the social groups in charge of a mediation function between the fields (liberal professions, journalists, editors, review directors, officials of the representation apparatus of the diverse classes emerging during the Belle Epoque) or about the peculiar configurations of the elites according to their sphere of spatial influence ». The animateur d’art, who can be described as one of those cultural mediators, because he is in touch with so many different domains and creates links between numerous sections of the society, is thus undoubtedly a fundamental subject to study. The animateur d’art, often acting in the shadow, seems invisible although he actually is omnipresent. This fact explains the general lack of knowledge about those versatile figures and the necessity to initiate targeted studies in order to determine their action field in its globality. The contributions to this Symposium will explore this story of the animateur d’art while proposing studies devoted to personalities of the artistic circle corresponding with our, possibly enlarged, definition of the animateur d’art. We are expecting propositions in connection with studies devoted to persons active in the development of the artistic, musical or literary milieu. In parallel with these historical contributions sociological analyses of these operators are also wished in order to deepen the theoretical study of those personalities. So we hope to lift the veil from those persons acting in the wings of the artistic scenes of which the – up to now – too modest study doesn’t unveil the actual impact of their work in the development of the art in our societies. The scientific committee is composed of -        Julie Bawin, Première assistante at the Université de Liège et Chargée d&#39;enseignement at the Facultés universitaires de Namur -        Michel Draguet, Director general of the Royal Museums of Fine Arts of Belgium and Professor at the Université Libre de Bruxelles -        Denis Laoureux, Professor at the Université Libre de Bruxelles -        Béatrice Joyeux-Prunel, Maître de conférence at the Ecole Normale Supérieure, Paris -        Chris Stolwijk, Head of Collections, Research and Presentation at the Van Gogh Museum, Amsterdam -        Tom Verschaffel, Professor at the Katholieke Universiteit Leuven   Interested persons have to submit their proposal of maximum 500 words before the 15th of September 2011. The expected contributions will be related to: -        the presentation of an animateur d’art in particular -        the sociological analysis of that cultural operator -        the impact of the animateur d’art on the society and its cultural development -        the role of the animateur d’art in the development of artistic movements -        the animateur d’art and the great collectors -        the animateur d’art and his network -        … The summaries must be accompanied by a short curriculum vitae of 5 lines maximum. The communications must be addressed to the organising committee: Ingrid goddeeris &#38; Noémie Goldman animateurdart@fine-arts-museum.be phone : 00 32 2 508 33 20 *** Onder leiding van Ingrid Goddeeris en Noémie Goldman, organiseren de Koninklijke Musea voor Schone Kunsten van België een internationaal colloquium in de herfst van 2012, over de “animateur d’art”. Wat betekent de term “animateur d’art”? Het is een figuur die de artistieke scène animeert, die de ontwikkeling van de kunsten in zijn verschillende vormen begunstigt. Wij stellen volgende eerste formulering voor die het type van personage dat wij willen bestuderen beschrijft: “De kunstanimator is een kunstliefhebber die actief deelneemt aan de verdediging van de kunsten en het stimuleren van de artistieke creatie van een periode. Hij mobiliseert zijn talrijke netwerken om ideologieën en esthetiek te verspreiden doorheen het cultureel milieu en de maatschappij. Het is een sleutelfiguur die fungeert als bemiddelaar tussen de verschillende kunsttakken –beeldende kunsten, literatuur, muziek, theater, etc. - evenals tussen de diverse agenten van het cultureel milieu (handelaars, galeriehouders, uitgevers, kunstenaars, …). Zijn werk bestaat eruit bruggen te bouwen tussen de kunstenaars en zijn eigen sociaal milieu om de receptie van de kunstwerken te vergemakkelijken en een bepaalde esthetiek te promoten”. In het kunstmilieu heeft deze polyvalente figuur altijd meerdere functies en beperkt zich nooit tot een enkel actieveld. De kunstanimator kan tentoonstellingen organiseren, hoofdredacteur zijn van een tijdschrift, de rol van tussenpersoon spelen bij kunstveilingen, zakenman zijn, advocaat, schrijver, verzamelaar, etc. Deze man met verschillende petten op, staat centraal in de interacties tussen het artistieke, literaire, economische en soms politieke milieu. Ten slotte plaatsen zijn internationale netwerken hem dikwijls als ambassadeur in de kunstmilieus van meerdere belangrijke hoofdsteden. In het algemeen besluit van zijn boek Les élites de la République 1880-1900 (Fayard, 2006), wijst Christophe Charle de onderzoekers op de noodzaak om bepaalde particuliere personages te bestuderen (onze vertaling): « [deze] besluiten vragen om ander complementair onderzoek, meer bepaald over de sociale groepen belast met een bemiddelaarsfunctie tussen de verschillende velden (liberale beroepen, journalisten, uitgevers, directeurs van tijdschriften, bestuurders van vertegenwoordigingsapparaten van de verschillende klassen die hun opmars maken in de Belle Epoque) of over de bijzondere verschijningsvormen van de elites volgens hun ruimtelijke invloedssfeer ». De kunstanimator komt in aanraking met een veelheid van verschillende domeinen en bouwt bruggen tussen de talrijke segmenten van de maatschappij. Hij kan dus gedefinieerd worden als een van die “culturele bemiddelaars” en is dus ongetwijfeld een fundamenteel onderwerp om te bestuderen. Vaak zijn deze polyvalente figuren miskend of slechts gedeeltelijk gekend daar zij meestal achter de schermen werken. Ondanks het feit dat zij alomtegenwoordig zijn, blijven ze dikwijls onzichtbaar. Vandaar de noodzaak om doelgericht onderzoek te starten naar deze personages om hun actieveld af te bakenen.   De bijdragen tot het colloquium zullen de geschiedenis van deze kunstanimator bestuderen door onderzoek voor te stellen gewijd aan personaliteiten uit het kunstmilieu die overeenstemmen met onze, eventueel uit te breiden, definitie van “animateur d’art”. Wij verwachten lezingen over studies naar dergelijke figuren actief in de ontwikkeling van het artistiek, muzikaal of litérair milieu. Parrallel met deze (kunst)historische bijdragen, zijn ook sociologische analyses van deze acteurs gewenst om de theoretische studie van deze figuren grondig te onderzoeken. We hopen op die manier een topje van de sluier op te lichten over deze personages die in de coulissen van het kunsttoneel te werk gaan, waarvan de te geringe studie de werkelijke impact van hun werk in de kunstontwikkeling van onze samenleving nog niet onthulde. Het wetenschappelijk comité bestaat uit : -Julie Bawin, Première assistante aan de Université de Liège et Chargée d&#39;enseignement aux Facultés universitaires de Namur - Michel Draguet, Directeur van de Koninklijke Musea voor Schone Kunsten van België en professor aan de Université Libre de Bruxelles -Béatrice Joyeux-Prunel, Maître de conférence aan de Ecole Normale Supérieure, Parijs -Denis Laoureux, Professor aan de Université Libre de Bruxelles -Chris Stolwijk, Hoofd van de Collecties, Onderzoek en Presentatie van het Van Gogh Museum, Amsterdam -Tom Verschaffel, Professor aan de Katholieke Universiteit Leuven Belangstellenden worden uitgenodigd vóór 15 september 2011 een voorstel van maximaal 500 woorden in te dienen.  De verwachte bijdragen kunnen gewijd zijn aan :  De voorstelling van 1 bepaalde « animateur d’art » De sociologische analyse van deze culturele acteur De impact van de “animateur d’art” op de maatschappij en haar culturele ontwikkeling De rol van de “animateur d’art” in de bloei en groei van artistiek bewegingen De “animateur d’art” en de grote verzamelaars De “animateur d’art” en zijn netwerk …  De abstracts moeten vergezeld zijn van een kort curriculum vitae van maximum 5 lijnen. De voorstellen moeten verstuurd worden naar het organisatiecomité : Ingrid Goddeeris &#38; Noémie Goldman animateurdart@fine-arts-museum.be Tél : 00 32 2 508 33 20


2011-09-10 00:13:30

Conference organised by Pr. Dominique Poulot, Université de Paris I Panthéon-Sorbonne in collaboration with Eunamus – European National Museums: Identity Politics, the Uses of the Past and the European Citizen. http://www.eunamus.eu/ Proposals and papers may be given in English or French 25 to 26th of November 2011, Paris. To what extent can national museums be considered as authors of great historical narratives ? National museums have since their inception been key to establishing narratives of the political, military, territorial, social and economic construction of the nation. In disciplinary terms, the archaeological museum is central to forging national origins in a more or less far off past. The nation’s genius, may be read in the different narratives that art history constructs, whilst folk and rural culture, as considered by ethnology construct notions of authenticity of the people. This conference aims to consider the major ideological programmes implemented by museums and how these are visualized and translated into museographical terms – from explicative texts to the disposition of objects, scenographic installations, multimedia presentations etc. Can one identify a « national tale » (roman national), as the idea of a stereotypical version of the nation’s past, in the ambiguous relationship between narrative and the complex and not necessarily coherent range of objects that can make up a museum’s collections. Looking at traditional as well as revised versions of national narratives, particular attention will be given to the representation of conflict, to shared and opposing tales – but also to silences and absence. Issues of provenance related to repatriation claims may also be considered. Why are certain themes and types of collections preponderant at different moments throughout the nation’s history? The interdependence of narratives, in relation to past versions or to those established by other nations should also be stressed. In order to address these questions, approaches that take into account the social, political, religious and cultural issues that subtend the elaboration of national scenarios will be privileged. Please send proposals to eunamus3@gmail.com, or Felicity.Bodenstein@univ-paris1.fr by the 23rd of September. Source: H-ArtHist, Sep 8, 2011. &#60;.&quot;&#62;http://arthist.net/archive/1812&#62;.


2011-09-15 01:33:12

“ &#39;Wonderful Things&#39; - Surrealism and Egypt&quot; Dada/Surrealism special journal issue In November 1922 Howard Carter opened the tomb of Tutankhamun in Egypt’s Valley of the Kings, the greatest archaeological discovery of the 20th century. This discovery triggered an enormous Egyptomanic craze in Europe and America, evident across architecture, the arts and popular culture. This special issue of Dada/Surrealism (http://ir.uiowa.edu/dadasur/) will mark the 90th anniversary of the discovery of Tutankhamun’s tomb by evaluating Egypt’s significant and diverse impact on surrealism.  This influence can be traced throughout surrealism’s diverse artistic productions and manifestations, as Martine Antle notes: “among all the countries of the Middle East, Egypt remained the country of predilection for surrealism throughout the vanguard period” (2006). Sphinxes, pyramids, eyes of Horus and other Egyptian figures and symbols play significant roles in the artworks and writings of Lee Miller, Man Ray, Georges Bataille, Robert Desnos, Leonora Carrington, Roland Penrose, Jane Graverol, Joyce Mansour, Marcel Duchamp, Alberto Giacometti and Gordon Onslow Ford. Desert landscapes and hieroglyphic inscriptions are a recurrent theme in works by Leonor Fini, Kay Sage, Max Ernst, Joseph Cornell, Salvador Dalí, René Magritte, André Breton, Victor Brauner and many other surrealists’ works. Egypt’s significance for surrealism is also evident in Breton’s display of Egyptian ornaments on the famous mur of his studio. Surrealist reading included books such as Antoine-Joseph Pernety’s Les fables égyptiennes et grecques (1758), Ludwig Achim von Arnim’s Isabelle d’Égypte (1812), Émile Soldi-Colbert de Beaulieu’s La langue sacrée - La cosmoglypie (1902), and Arthur Rimbaud’s Lettres de Jean-Arthur Rimbaud: Égypte, Arabie, Éthiopie (1899). Surrealists were highly interested in R. Falconnier’s Egyptian tarot and his writings on it. A recurring focus for surrealists and their associates was the obelisk at the Place de la Concord. Described by Bataille as “without a doubt the purest image of the head and the heavens”, it was a significant meeting place for Acéphale, and a repeated focus in Brassaï’s photographs and Benjamin Péret’s writings. In turn, surrealism developed in Egypt through the Egyptian Georges Henein, who joined the movement in 1936 and whose establishment of the movement Art et liberté in 1937, together with Ramsès Younane, Fouad Kamel and Kamel el-Telmessany, marks the first beginning of surrealism in Egypt. Art et liberté regarded surrealism as the “means to create a new mythology reconciling reality and legend.” Egypt marks a nodal point for a range of surrealist investigations into myth, colonial identity, cultural hybridity, and for the movement’s dialogues with science and pseudo-science including ethnography, psychoanalysis, physics, cosmology, and natural history. Surrealist adaptations, appropriations of and exchanges with Egypt and its signs, symbols and philosophies open significant questions about surrealist aesthetic representations and political critiques of the ‘orient’, the ‘exotic’, colonialism and ancient civilizations. This special issue invites essays that explore the significance of the multiple relations, points of contact, dialogues, engagements and exchanges between surrealism and Egypt. Please send a 250-word abstract, tentative title and brief CV to the guest editors Patricia Allmer at p.allmer@mmu.ac.uk and Donna Roberts at dmrobe@googlemail.com by October 16th, 2011. Completed essays will be due February 13th 2011, and should be between 6000-8000 words. For queries please contact Patricia Allmer and Donna Roberts at the email addresses above. For further information on Dada/Surrealism please visit http://ir.uiowa.edu/dadasur/. Source: http://arthist.net/archive/1704


2011-10-10 21:57:06

Organised by Eunamus (www.eunamus.eu) and Pr. Dominique Poulot, Université de Paris I-Panthéon-Sorbonne. This conference aims to take a transnational and comparative perspective on the conflicts that national museums have dealt with as holders of contested objects and as places where disputed or difficult pasts are displayed. Objects of contested possession How have European discourses of ownership developed in national museums over the last century in relation to the possession of artefacts that are subject to restitution claims? Cases of contested objects in Europe can be related to contexts of colonial appropriations of material culture and post-colonial claims, to processes of secularisation of church property, to situations of war and plunder, to archaeological finds in territories where national frontiers have changed or are disputed. From a methodological point of view case studies will be privileged that go beyond legal aspects to examine the historical significance of using objects from the past as expressions of national identity. Difficult pasts What role do national museums play in handling historical issues that are socially and politically sensitive and liable to give rise to contestation? Particular attention will be given to individual or comparative cases related to the construction of national territories and to conflicting representations of “natural” and ethnic communities, which have become the subject of specific revisions in light of political and intellectual developments. Furthermore, national museums are increasingly being called upon to provide forums for dealing with highly sensitive issues of traumatic past events – particularly those related to situations of political criminality. In light of the increasing importance of memory studies, this conference will examine how museums attempt to represent the “unspeakable” elements of the past. Please send proposals of no more than 500 words, for 20 minute presentations to eunamus3@gmail.com or Felicity.Bodenstein@univ-Paris1.fr by the 14th of November 2011. Source : H-ArtHist, Sep 26, 2011. &#60;http://arthist.net/archive/1914&#62;.


2009-09-25 22:02:39

Before Auschwitz: Irene Nemirovsky and the Cultural Landscape of Inter-War France Angela Kershaw, University of Birmingham, UK Series: Routledge Studies in Twentieth-Century Literature This book analyses Irene Némirovsky&#39;s literary production in its relationship to the literary and cultural context of the inter-war period in France. It examines topics of central importance to our understanding of the literary field in France in the period, such as: the close relationship between politics and literature; the historical, political, cultural and personal legacies of the First World War; the so-called ‘crisis of the novel&#39; and the attempt to create and develop new narrative forms; the phenomenon of Russian emigration to Paris in the wake of the Russian Revolution and Civil War; the possibilities for the creation of a French-Jewish identity and mode of writing; and the threat of fascism and the approach of the Second World War. August 2009: 234x156: 208pp Hb: 978-0-415-95722-9: £70.00 For more information on this book, visit http://tandf.msgfocus.com/c/1Cd62sH9hwM58tp For information on other Literature books from Routledge, visit our subject website: www.routledge.com/literature Yours sincerely Laura Maisey Marketing Coordinator


2012-03-23 17:37:14

Not until a few years ago did museums in Germany begin to intensively investigate their own history as institutions under the National Socialist regime. The Richard-Schöne-Gesellschaft für Museumsgeschichte e.V. (Richard Schöne Society for the History of Museums e.V.) and the Deutsches Historisches Museum (German Historical Museum) in Berlin, are taking this recent development as an opportunity to convene a symposium on the history of museums during the time of National Socialism. Current research undertaken at universities or in museums on the topic will be brought together within this framework. The goal is to obtain new insights, based on the research results, about the function, development and importance of the museum as an institution during the Third Reich. The conference has been consciously designed to cover a broad range of institutions: it will focus on museums of art or decorative arts as well as on natural science, ethnological, folk art, or local history museums - whether state or local collections, whether museums in Berlin, individual German regions, or areas occupied by Germany. The central issues of interest will be the following: -    The political and administrative conditions for museum work (official goals, competencies, political intentions and plans of action, ordinances) -    The museum actors (continuity or breaks in personnel history, National Socialist party membership, collaboration, resistance) -    Collection practices (change of course/standstill, acquisition policy, new additions through confiscation, sales, elimination, losses, rescue measures) -    Conceptions of museum display   (museum buildings, interior design, display practices, partial closings, reorganizations of collections) -    Forms of propaganda (founding of museums, special exhibits, museum pedagogy, publications, advertising schemes, new media) -    Museums in an international context (reception of German museums by  contemporary non-German art critics, channels/breakdown of international cooperation, reactions to/backlash against museum developments outside of Germany) -    How museums dealt with their National Socialist history in the period directly after the war These topics can be illuminated from a comparative perspective or as case studies. Not only reports of research already completed, but also accounts of research work-in-progress are particularly welcome. The conference will take place June 13-15, 2013 in the DHM in Berlin. The conference languages are German and English. Suggestions for lectures, with maximum 2,000 characters with spaces, and brief biographical information may be sent to: museen_im_ns@web.de. Please submit the proposals by June 20, 2012. Source: H-ArtHist, Mar 18, 2012. &#60;http://arthist.net/archive/2936&#62;.


2012-03-23 17:54:12

This panel invites proposals that assess the sources of the radical political and artistic tendencies that filtered into American art in the 1930s. During the many crises of this era, American artists sought inspiration to give new purpose to their art. While some mined the nation’s “usable past” for inspiration, a vanguard sector of artists engaged in radical sociopolitical and artistic movements, which often sprung from foreign influences. These artists reassessed their role in society, often concluding that avant-garde techniques or ideological art would engender broad change in both art and society. In this period (perhaps more than in other moments of American art history) artistic form became an arena for political action. Important international examples of artists intimately linked with social change served as encouragement, such as the Mexican Muralists, the Russian Constructivists, and even the Italian Futurists. American artists took this inspiration to vocalize their stance within the political disputes of the day. In particular, we welcome papers examining the influences that encouraged artistic engagement with the fractious and contested social milieu of the era, in the realms of painting, sculpture, photography, dance, theater, film, and graphic design. Organisation: Daniel S. Palmer, The Graduate Center, CUNY, dpalmer@gc.cuny.edu Randall Edwards, The Graduate Center, CUNY,  randall129@gmail.com To submit a proposal, visit the SECAC website: http://www.secollegeart.org/annual-conference.html Source : H-ArtHist, Mar 18, 2012. &#60;http://arthist.net/archive/2930&#62;.


2012-04-18 18:34:57

L&#39;équipe 1 du centre de recherche IRHiS à l&#39;Université de Lille 3 (http://irhis.recherche.univ-lille3.fr/Equipe1.html) organise à partir de la rentrée prochaine un séminaire de recherche sur la réception des oeuvres d&#39;art du Moyen-Age à nos jours. Il s&#39;agira de compléter nos travaux précédents en accueillant de nouveaux chercheurs, de nouveaux sujets et/ou en accordant une attention particulière aux fondements théoriques de ces approches. Si vous êtes intéressé(e), merci de vous mettre en relation avec Monsieur Patrick Michel, responsable dudit séminaire, avant le 7 mai prochain: patrick.michel@univ-lille3.fr. The IRHiS research centre in the Université de Lille 3 (http://irhis.recherche.univ-lille3.fr/Equipe1.html) will organize next academic year a research seminar about the reception of works of art from mediaeval times to the contemporary period. Priorities will be granted to new researchers or/subjects or to theorization of this kind of approaches. PhD students&#39; proposals are also welcome. If you are interested, please make contact with Prof. Patrick Michel, organizer of the seminar, before 2012, May 7th : patrick.michel@univ-lille3.fr.


2009-10-01 00:08:36

Présentation de l&#39;exposition: &quot;Hungarian artist László Moholy-Nagy became known in Germany through his formative work as a teacher at the Staatliches Bauhaus in Dessau from 1923 to 1928. His pioneering theories on art as testing ground for new forms of expression and the application of these theories to all areas of modern life are still influential today. Comprising roughly 170 works in the mediums of painting, photography and photogram, sculpture, and film as well as stage set design and typography from all phases of his career, the retrospective will examine the complex picture of Moholy-Nagy’s oeuvre in order to present the range of his creative output to the public for the first time since the last major exhibition of his work in Kassel in 1991. Never having been built before 2009, the artist’s spatial design &#39;The Room of Our Time&#39;, which brings together many of his theories, will be realized in the context of the exhibition.&quot; Curator: Dr. Ingrid Pfeiffer  Plus d&#39;informations: www.schirn-kunsthalle.de


2012-06-13 11:32:15

The Universidade Federal de São Paulo (Unifesp) and University of Zurich (UZH) are pleased to announce the workshop, “Historiographies of Art in Latin America: National constructions, Reception, and Institutions”. This conference intends to map out the historiographies of art in Latin America, especially in Brazil. We seek to analyze the circulation of aesthetic ideas and methods and to discuss questions of reception and cultural transfer. The workshop also calls for a wider theoretical and epistemological debate: Can we assume a “universal” theory of reception and historiography? How can we apply aspects of today’s theoretical and political debates on global art history? The workshop focuses mainly on the reception of art-historical models and methodologies and their “translation” abroad by architects, professionals in heritage and patrimony as well as art historians, art critics and museum curators. The aim of the workshop is not to establish a new universal narrative of art history. On the contrary, it intends to overcome the dichotomy between the idea of a “pure reception” of European and US models in Latin American historiography and national discourses. An integral part of the discussion will be the diverse and different experiences of reception and circulation of ideas and more complex concepts of transfer. Some questions neglected by historiographical research will be addressed, such as how institutional frameworks constitute the development of discipline and its paradigms and how institutions like museums, universities, associations but also journals and scientific projects have shaped the circulation of ideas. Participants will present papers, which discuss aspects of transfer, national discourses, and institutional impacts. A main purpose of the workshop will be to stimulate a discussion between specialists of European and Latin American historiography as to re-evaluate different approaches, including their terminology. On this basis we can explore the omissions in past methods and reflect on their potential for the discipline’s future. We invite papers that consider the following themes: - the reception of authors such as Burckhardt, Wölfflin, Warburg in Latin American countries - national historiographies in Latin America - the historiography of global art history in Latin America - the circulation of ideas in Latin American art history - the impact of migration of forms upon ideas and values concerning originals and copies - the impact of universities, associations, museums, patrimony, journals upon the shaping of art history - parallels with “neighboring fields” of art history like literature and anthropology concerning the circulations of ideas  The deadline for the submission of a 30-minute presentation proposal is Friday, 29 June 2012. Abstracts should not exceed 250 words. Papers will be preferably delivered in English, Portuguese or Spanish. Please send your abstract and CV to jens.baumgarten@unifesp.br The organizers are pleased to reimburse travel and accommodation expenses depending upon funding.  This conference is one of the scholarly activities connected with the project “New Art Histories”, a joint venture between the University of Zurich and Federal University of São Paulo, as part of the initiative “Connecting Art Histories”, sponsored by the Getty Foundation. It also forms part of a collaboration with the thematic project “Plus Ultra” funded by the Fundação de Amparo à Pesquisa do Estado de São Paulo.  Descriptions of the project can be found on the following websites: http://www.unifesp.br/humanas/projetos/barrocoglobal/ http://www.khist.uzh.ch/neuzeit/res/nah.html  Organizers: Jens Baumgarten, Cássio Fernandes, Angela Brandão, André Tavares, Tristan Weddigen  Main Sponsor: Connecting Art Histories, The Getty Foundation  For further information, please contact Jens Baumgarten at jens.baumgarten@unifesp.br  Source : H-ArtHist, Jun 13, 2012. &#60;http://arthist.net/archive/3473&#62;.


2009-11-01 00:04:52

Présentation de l&#39;exposition: &quot;This survey is MoMA’s first major exhibition since 1938 on the subject of this famous and influential school of avant-garde art. Founded in 1919 and shut down by the Nazis in 1933, the Bauhaus brought together artists, architects, and designers in an extraordinary conversation about the nature of art in the age of technology. Aiming to rethink the very form of modern life, the Bauhaus became the site of a dazzling array of experiments in the visual arts that have profoundly shaped our visual world today. The exhibition gathers over four hundred works that reflect the broad range of the school’s productions, including industrial design, furniture, architecture, graphics, photography, textiles, ceramics, theater design, painting, and sculpture, many of which have never before been exhibited in the United States. It includes not only works by the school’s famous faculty and best-known students—including Anni Albers, Josef Albers, Herbert Bayer, Marianne Brandt, Marcel Breuer, Lyonel Feininger, Walter Gropius, Vasily Kandinsky, Paul Klee, László Moholy-Nagy, Lucia Moholy, Lilly Reich, Oskar Schlemmer, and Gunta Stölzl—but also a broad range of works by innovative but less well-known students, suggesting the collective nature of ideas.&quot; Plus d&#39;infos: www.moma.org


2009-08-07 17:43:42

Edited by Peter Read, University of Kent, UK and Julia Kelly, University of Manchester, UK Ashgate, Subject/Object: New Studies in Sculpture, 2009 Giacometti: Critical Essays brings together new studies by an international team of scholars who together explore the whole span of Alberto Giacometti’s work and career from the 1920s to the 1960s. During this complex period in France’s intellectual history, Giacometti’s work underwent a series of remarkable stylistic shifts while he forged close affiliations with an equally remarkable set of contemporary writers and thinkers. This book throws new light on under-researched aspects of his output and approach, including his relationship to his own studio, his work in the decorative arts, his tomb sculptures and his use of the pedestal. It also focuses on crucial ways his work was received and articulated by contemporary and later writers, including Michel Leiris, Francis Ponge, Isaku Yanaihara and Tahar Ben Jelloun. This book thus engages with energising tensions and debates that informed Giacometti’s work, including his association with both surrealism and existentialism, his production of both ‘high’ art and decorative objects, and his concern with both formal issues, such as scale and material, and with the expression of philosophical and poetic ideas. This multifaceted collection of essays confirms Giacometti’s status as one of the most fascinating artists of the twentieth century. The book includes an Introduction and ten chapters by Peter Read, Jon Wood, Michael Stone-Richards, Robin Spencer, Casimiro di Crescenzo, Thierry Dufrêne, Alex Potts, Julia Kelly, Akihiko Takeda and Sarah Wilson. A full list of contents, the book’s Index and the Introduction (“Fifty years of work: Giacometti and the elusive expression of being”) are available to view online at: www.ashgate.com July 2009 256 pages 72 illustrations Hardback 978-0-7546-5446-9 £55.00


2009-12-06 21:47:50

A three-day conference organised by The Centre for Research in the Visual Cultures of the French-Speaking World 5-7 January 2010 Humanities Bridgeford Street,The University of Manchester, Oxford Road, Manchester M13 9PL Thursday 7 January Registration: 9am-9.30am Jean-Baptiste Chantoiseau (Musée Rodin, Paris) &#39;Vers un art épuisé ? De l&#39;énervement figuratif (fin XIXe) au vide symbolique dans la peinture contemporaine (XXe)&#39; Silvia Loreti (University of Manchester) &#39;The Space of Time in Inter-War French Painting&#39; Organised by Peter Cooke Supported by the School of Languages, Linguistics and Cultures at the University of Manchester and the Society of French Studies.  Registration: £60 (concessions: £30) Contact: Eva Broomer


2009-08-07 18:21:13

Ruth Hemus, Dada’s Women. Yale University Press, 2009 The European Dada movement of the early twentieth century has long been regarded as a male preserve, one in which women have been relegated to footnotes or mentioned only as the wives, girlfriends, or sisters of Dada men. This book challenges that assumption, focusing on the creative contributions made to Dada by five pivotal European women. It establishes the ways in which Emmy Hennings and Sophie Taeuber in Zurich, Hannah Höch in Berlin, and Suzanne Duchamp and Céline Arnauld in Paris made important interventions across fine art, literature, and performance. The book highlights how their techniques and approaches were characteristic of Dada&#39;s rebellion against aesthetic and cultural conventions, analyses the impact of gender on each woman&#39;s work, and shows convincingly that they were innovators and not imitators. In its new and original perspective on Dada, Dada&#39;s Women broadens our appreciation and challenges accepted understandings of this revolutionary avant-garde movement. Hardback, 256 pp 60 colour + 20 b &#38; w illustrations. ISBN 9780300141481. Available at www.yalebooks.co.uk £30


2010-01-13 23:55:23

Samedi 30 janvier 2010 Musée des Beaux-Arts Auditorium Henri Focillon 20, place des Terreaux 69001 Lyon  9h30 Accueil 10h Introduction Sylvie RAMOND, Conservateur en chef du patrimoine, Directeur du musée des Beaux-Arts de Lyon, Olivier FARON, Directeur de l’Ecole normale supérieure de Lyon   LA CONSTITUTION DE COLLECTIONS D’ART MODERNE 10h30 John MILNER, Visiting Professor at the Courtauld Institute of Art, London [2003-06]. Professor Emeritus at the University of Newcastleupon- Tyne [to 2003] • Museums of Modern Art as a phenomenon: culture, germination, and location 11h Sylvie RAMOND, Conservateur en chef du patrimoine, Directeur du musée des Beaux-Arts de Lyon • La collection d’art moderne du musée des Beaux-Arts de Lyon GRANDS COURANTS, ASPECTS OU FIGURES DE L’ART DU XXe SIÈCLE 11h45 Françoise LEVAILLANT, Directrice de recherche au CNRS, Centre André Chastel, Paris • Le crépuscule des mythes antiques ? Autour de Niobé d’André Masson 12h15 Discussion 14h30 Maria GOUGH, Joseph Pulitzer, Jr. Professor of Modern Art, Department of History of Art and Architecture, Harvard • Encountering Matisse chez Shchukin : Mikhail Larionov and the Defacement of Painting 15h Matthew AFFRON, Curator of Modern Art, University of Virginia Art Museum, Associate Professor, Art Department, University of Virginia • Pure Color 15h30 Neil COX, Professor of Art History and Theory at the University of Essex • War Music: The still life according to Picasso, 1939-46 16h15 Annie CLAUSTRES, Maître de conférences en histoire de l’art contemporain du XXe siècle, Université Lyon 2 • L’abstraction singulière de Hans Hartung dans le contexte de l’après-guerre 16h45 Anne SAUVAGNARGUES, Maître de conférences en philosophie de l’art à l’École normale supérieure de Lyon • Visage, visageité : la question du portrait chez les Modernes Entrée libre dans la limite des places disponibles. Réservation conseillée par mail : resa-adultes-mba@mairie-lyon.fr ou par téléphone au : 04 72 10 17 52. Merci de préciser si vous avez besoin d’une traduction simultanée. www.mba-lyon.fr www.ens-lyon.fr


2010-01-27 20:37:28

The Edward James Foundation, West Dean College, Chichester, West Sussex We are pleased to announce that the 5th International Symposium on Surrealism will be held the weekend of 18-20 June 2010 at West Dean College, near Chichester, England. The theme of this year’s Symposium will be an assessment of Surrealism’s claim to emancipate human desire. In an effort to present and disseminate the most up-to-date research in this field, we are initiating a “Call for Papers” from individuals interested in presenting new scholarship pertaining to issues of sexuality. Whilst lavish attention has been bestowed upon the broad topic of eroticism, and questions of gender, Surrealist scholars have tended to shy away from the more contentious issue of non-normative sexuality.  Breton’s intolerance of homosexuality is well known. But what also demands to be recognised is the very considerable number of queer artists and writers, photographers, and filmmakers who were drawn to Surrealism. It is evident that, particularly as Surrealism moved away from France, it offered a milieu wherein a plurality of desires and identities could be affirmed. The issue of sexuality is relevant to Surrealism’s reception in England, the United States, Spain, Mexico, Australia, and elsewhere. Arguably, also, it is in work engaging a queer sensibility that some of the most radical legacies of Surrealism are to be found. The “laying bare” of this last taboo is more than overdue. Proposals are invited from scholars of any career stage working on Surrealist literature, film, and art in relation to sexuality. We especially welcome papers that address Surrealism beyond the confines of Europe. As the conference will coincide with “Surreal Friends”, an exhibition of the work of Leonora Carrington, Remedios Varo and Kati Horna at Pallant House Gallery, Chichester  (19 June - 12 September 2010) and Sainsbury Centre for the Visual Arts, Norwich  (28 September - 12 December 2010), proposals that consider any of these artists from the vantage-point of gender and/or sexuality are encouraged. Additional topics may include: a re-evaluation of Surrealist precursors (Sade, Lautréamont, Rimbaud); queer legacies of Surrealism in film, literature, body or performance art; historiographical or theoretical issues, such as the relationship of Surrealism to feminism, psychoanalysis and queer theory. Abstracts of no more than 300 words, accompanied by a brief curriculum vitae, may be submitted via e-mail, fax or post addressed to: Dr Sharon-Michi Kusunoki, Director, Surrealism Laid Bare 127 West Dean West Dean Estate Chichester West Sussex PO18 0RX United Kingdom Telephone and Fax: +44 (0) 1243 811571 e-mail:  sharon-michi@pavilion.co.uk Proposals for papers MUST be received by the deadline of 1 March 2010. Successful candidates will be notified by the end of March. The conference is hosted by The Edward James Foundation with support from the Centre for the Study of Surrealism and its Legacies which currently has an AHRC funded project on Surrealism and non-normative sexuality.


2010-02-01 22:47:23

&quot;He is the coolest cat in 20th-century art&quot; - The Daily Telegraph Tate Modern presents the first major exhibition in the UK devoted to the Dutch artist and pivotal figure of the European avant-garde, Theo van Doesburg (1883-1931). This is a unique and exciting chance for van Doesburg&#39;s work to be seen for the first time in the UK. This follows in the footsteps of a series of exhibitions looking at different aspects of Modernism, conceived by Vicente Todolí, Director of Tate Modern.  Van Doesburg, who worked in disciplines within art, design and text, founded the far-reaching movement and magazine De Stijl. This artistic movement of painters, architects and designers sought to build a new society in the aftermath of World War I, advocating an international style of art and design based on a strict geometry of horizontals and verticals. Van Doesburg travelled extensively in Europe in the 1920s making connections and collaborating with avant-garde contemporaries of the time. This exhibition explores Doesburg&#39;s role as promoter of Dutch Neoplasticism, his Dada personality, his efforts to influence the Bauhaus, his links with international Constructivists, and his creation of the group Art Concret. Including over 350 works (many unseen in the UK before) by key artists as Jean Arp, Constantin Brancusi, László Moholy-Nagy, Piet Mondrian, Francis Picabia, Gerrit Rietveld, Kurt Schwitters and Sophie Taeuber, the exhibition features van Doesburg&#39;s rarely-seen Counter-Composition paintings and designs for the Café Aubette in Stasbourg, furniture such as Rietveld&#39;s iconic Red-Blue chair, as well as typography, magazines, stained glass, film, music, sculpture and more. Curated by Gladys Fabre, Independent Curator and Vicente Todolí, Director Tate Modern. In collaboration with Stedelijk Museum De Lakenhal, Leiden. Supported by Tate Patrons, Tate International Council, The Van Doesburg Exhibition Supporters Group: The Embassy of the Kingdom of the Netherlands, Dedalus Foundation, Inc Mondriaan Foundation, Prince Bernhard Cultural Foundation (Straver Foundation), SNS Reaal Fonds Media Partner: The Times Events Talks and discussions British Sign Language Talk for Deaf Visitors: Van Doesburg and the International Avant-Garde  Friday 7 May 2010   free Plus d&#39;infos: www.tate.org.uk


2010-03-10 00:26:49

Présentation de l&#39;exposition: &quot;In the interwar period an attempt was made to build a modernistic Mid-Eastern Europe made up of independent countries, trying to find a place for them within the centre of civilization. Although it was never completed the interwar period created the bases for a new identity of the region, questioning the thesis of its marginal importance for the “modern era”. The most important of modernization within visual arts, architecture and design affirming their significance for shaping the modern face of „New Europe” are being presented in the Museum of Art. The map of Europe shaped after 1918 had had no precedent in history. Czechoslovakia, Yugoslavia, Latvia and Estonia were created between the Baltic and Adriatic Seas, and Poland, Lithuania and Hungary were outlined by new boarders. Each of these countries, striving to find itself in the centre of modernity, looked for modernization solutions. Modern art, architecture and design were applied to promote and shape them. The future was no longer a distant prospect but was becoming an everyday experience and modernisation centres were making use of „the future perfect tense”. Relationships between art and modernization had different faces. The 1919 Hungarian revolution used modern art for propaganda purposes for the first time in history. The Artists created agitational posters, monumental frescos and art settings for Labour Day celebrations instead of paintings. Yugoslavian avant-garde, gathered around Zenith journal, were even more radical: they propagated a vision of the „Balkanisation of Europe” by means of destruction of the Mediterranean tradition and seizing power by a barbaric genius. Realisations of model cities, treated as a pattern of modernity for whole countries, were an important element of modernisation. In Czechoslovakia, Zlin – Tomasz Bata’s empire – became such a place. New housing estates, schools, boarding houses, the whole cultural and social infrastructure were built around the shoe factory. They were supposed to modernize not only public space, but also private life. In Poland, Gdynia became the monument of modernity: a modern port and a modernistic city, the pride of the Second Polish Republic, a symbol of a dynamically developing country and its ambitious objectives. Modern architecture and industry had also become a source of inspiration for painters and photographers who immortalized the life of „a new man”. The exhibition &quot;Modernizations 1918-1939.The Future Perfect&quot; is a nearly three-month project combining the exposition, a series of lectures and screenings concerning the social and philosophical dimensions of modernisations in the interwar period and an extended education programme. Over 300 items are being presented in the Museum: paintings, drawings, prints, posters, photos, photomontages, sculptures, as well as advertising clips and… shoes. Architectural objects are present in a form of archival photos and models. The exhibits come from museums and private collections from Estonia, Latvia, Lithuania, Poland, Czech Republic, Hungary, Croatia and Serbia; the majority of them have not yet been shown to Polish audiences. The series of lectures has been organised in cooperation with the University of Lodz. Students may have the course in the Museum included as one of the university courses. The education programme is created with four groups of recipients in mind. As a part of the „Citymaker” („Miastorób”) action the youngest visitors create a scale model of an utopian city. Those who are somewhat older, together with their parents, build futuro-machines. Secondary-school pupils can – to order – take part in workshops „Advertising Makes You Fit” („Reklama krzepi”). Adults in turn decipher their childhood books as a part of “Alice has a utopia” („Ala ma utopię”) meetings. The exhibition is being accompanied by an academic publication by dr Andrzej Szczerski: Modernizations. Art and Architecture in the New Countries of Central-Eastern Europe 1918-1939 („Modernizacje. Sztuka i architektura w nowych państwach Europy Środkowo-Wschodniej 1918-1939&quot;).&quot; Plus d&#39;informations: http://msl.org.pl   de l&#39;exposition:


2010-03-18 23:12:59

Présentation de l&#39;exposition par le musée : “The most beautiful museum in the world” was how Paul J. Sachs, American art historian and co-founder of the Museum of Modern Art in New York, described the Museum Folkwang during a visit to Essen in 1932. Founded by Karl Ernst Osthaus in Hagen in 1902 and very quickly developing into one of the most important museums for modern and contemporary art, the major part of the collection moved to Essen in 1922, merging with the municipal art museum headed by Ernst Gosebruch. The new Museum Folkwang moved into a newly constructed building, designed by Edmund Körner, at today’s site in 1929. It was here that it could display its incomparable range: apart from masterpieces by Cézanne, Gauguin and van Gogh, the museum also showed important works of Expressionism, Neue Sachlichkeit and early Abstract Painting. These were juxtaposed with valuable examples of old and non-European art. Already in Hagen, the Museum Folkwang had presented modern and contemporary works next to pieces from Africa, Papua New Guinea, China, India, Japan, Egypt, the Greco-Roman Antiquity and the European Middle Ages. Gosebruch continued this universalistic approach in Essen. The productive work of the museum came to a sad end when the National Socialists took power. Gosebruch was forced to resign in 1933. His successor Klaus Graf von Baudissin quickly fell in line with National Socialism. Under his direction, the museum lost 1400 works, including a major part of its painting collection confiscated as “degenerated art” in 1937. Only after 1960 was the Folkwang able to take up its great tradition and develop once again into one of Germany’s leading museums. From the original Folkwang collection, only a few works found their way back to Essen. Fortunately, however, most of those works which had been seized were not destroyed, but legally purchased by public and private collections. Wherever they are today, in Europe or the USA, they are often among the undisputed masterpieces, increasing the fame and international aura of the respective institution. The exhibition “The Most Beautiful Museum in the World” aims at reconstructing, for the first time, the Museum Folkwang’s original collection. The works were often acquired unusually early and are thus very significant both for the artist as well as for museum history. By 1912, Karl Ernst Osthaus had, for example, acquired paintings and sculptures by Renoir, Cézanne, van Gogh, Signac and Rodin, but also the most recent works of Matisse, Kandinsky, Marc, Nolde, Munch, Kokoschka and Lehmbruck. He was therefore, as collector, one of the most decisive pioneers of modern art. No other museum had at its disposition such important works so early on. Ernst Gosebruch extended this collection and sought – this, too, the exhibition will elucidate – close cooperation with artists. Oskar Schlemmer and Ernst Ludwig Kirchner, for example, created significant plans for the design of rooms in the Museum Folkwang. Their realization came to an end in 1933. However, the idea of achieving a renewal of the museum through direct cooperation with important contemporary artists remains decisive until today. Included in the exhibition are also those masterpieces which remained in the museum such as Quay with Men Unloading Sand Barges by van Gogh, the Barbarian Tales by Gauguin – and those that were seized by the National Socialists, but which could be re-acquired after 1945, such as Cézanne’s The Quarry at Bibémus. Thanks to Karl Ernst Osthaus’s wide ranging collecting interests, the Museum Folkwang still possesses an extensive collection of objects from ancient and non-European cultures. Apart from a number of Egyptian and Eastern Roman objects, especially Japanese theater masks, Javanese shadow puppets and Oceanic sculptures are among the highlights of the collection. In the exhibition, the universalistic idea of the early years will be contrasted to today’s treatment of world cultures, without being limited to traditional questions of influence and reception. Using the masterpieces from the Museum Folkwang, the exhibition will provide a view into the early institutionalization of the Modern while at the same time testing future possibilities for this “most beautiful museum in the world” in the interweaving of European avant-garde and world cultures. The exhibition is curated by Uwe M. Schneede, Director of the Hamburger Kunsthalle from 1991–2006. It includes almost 400 objects: Modernist paintings and sculptures, selected works on paper as well as antique and non-European art.&quot;  Plus d&#39;informations: www.dasschoenstemuseumderwelt.de


2010-04-07 00:30:32

Présentation de l&#39;exposition: &quot;Few Italian artists had such an important impact on 20th century art as Giorgio de Chirico. His ‘metaphysical’ works were like a pebble thrown into a pond, whose waves rippled through the world of art in concentric circles, becoming weaker in time, but still felt decades later. The young artist Giorgio de Chirico first became aware of a new way of seeing the world while visiting Florence at the age of twenty-one: ‘on a clear autumn afternoon I was sitting on a bench in the middle of piazza Santa Croce […] I had the strange impression that I was looking at all these things for the first time, and the composition of my picture came to my mind’s eye [...] the moment is an enigma to me, for it is inexplicable’. This ‘illumination or ‘revelation’—as De Chirico called it—informs his pictures of the 1910s and 1920s. As the century hurtled towards World War I, this experience of alienation prompted De Chirico—long before his peers—to paint what he called the ‘great silence’. De Chirico’s paintings of windswept piazzas, with solitary figures and statues staring blindly into space, continued to haunt artists long after De Chirico painted his Enigma of an Autumn Afternoon in 1909.&quot;  Plus d&#39;informations: www.dechiricoafirenze.it


2010-04-15 22:24:28

International Conference, Rome, Academia Belgica, September 15-17, 2010  Catholicism and Fascism(s) in Europe 1918-1945: Beyond a Manichean Approach  Conference outline: The general theme of the proposed conference is the ideologisation of the relationship between Catholicism and fascism in Europe (1918-1945). The historiography in this particular field of research has often been characterised by rather outspoken and sometimes conflicting ideological currents. In extreme cases, some historians fully deny any possible convergence between catholic religion and fascist ideology, where others sustain that catholics unconditionally supported fascism. The conference intends to make a meaningful contribution to this fundamental methodological and theoretical debate, through the presentation of original research presented by a group of international scholars, each of whom will focus on a European country or region where in the interwar years a fascist movement or regime flourished, and where there was a significant catholic presence in society.  Participants will explore a wide range of relevant contexts and methodologies. More in particular, the following investigative pathways will guide a series of thematic panels: 1. the heuristic notion of fascism as a ‘political religion’ 2. the concept of catholic ‘politicisation of religion’ 3. the phenomenon of ‘clerical fascism’ and its manifestations 4. value and usefulness of a comparative approach 5. the various forms of reception of German, Italian and Spanish fascism by catholics in foreign contexts 6. the prospect of research based on recently discovered and/or released archival materials (cf. the Vatican interwar archives) 7. importance of the role of catholic and fascist intellectuals: towards a historiography of fascist and catholic culture? 8. the relationship between catholic and fascist ‘modernism’  The conference intends to serve a double purpose: on the one hand participants will present research on the general theme of the relationship Catholicism-fascism in Europe (fundamental contribution concerning content); on the other hand the discussion will be moved to a theoretical level (fundamental methodological contribution). In addition, the aim to cover as large as possible a number of countries and regions will make for a highly complete and complex understanding of the general theme. It is hoped that this will contribute to a more refined and nuanced understanding of not only the notions ‘catholic Church’ and ‘catholics’, but also of the highly enigmatic phenomenon of ‘fascism’. Much in the same way as traditional religion, as a form of ‘political religion’, the latter denomination could indeed cover very heterogeneous constituents. The final aim is to contribute to the development of an interpretive ‘cluster’ model that ideally incorporates a series of investigative matrixes, thus acting as a catalyst to future research.  Procedure: Abstracts of paper proposals will be accepted until May 10, 2010. Abstracts of 300-500 words are to be sent, as an e-mail attachment, to Jan Nelis at jan.nelis@ugent.be and/or jan_nelis@hotmail.com, with a ‘cc’ to nelisjanunighent@gmail.com (Word-, rtf- or pdf-format). They should be accompanied by a title of the contribution as well as a CV which mentions the participant’s most relevant publications and his/her institutional affiliation. Accepted languages will be English, French and Italian. Abstracts should clearly indicate the originality of the projected paper presentation, and situate it in the general theme of the colloquium. Proposals concerning Poland, Slovenia and Austria are particularly encouraged. Abstracts will be evaluated in function of their relevance to the general conference theme and panel structure, as well as of the available places. Notification of acceptance or refusal will be given by June 1, 2010. (posted by: Jan Nelis, postdoctoral research fellow, F.W.O.-Flanders, University of Ghent, Belgium, Centre for the Study of Christian Traditions)


2010-05-05 00:35:29

Art in French fiction since 1900 University of Nottingham, 11-12 April 2011 Keynote speaker: Professor Jean Duffy, University of Edinburgh In the wake of a number of recent critical studies of the  nineteenth-century art novel (including a special issue of French  Studies, published in 2007), the University of Nottingham will be  organising a conference to examine the various forms and manifestations  of visual art in French fiction since 1900. How do writers of fiction  respond to the visual arts in their work? To what extent do  twentieth-century novels about art borrow from nineteenth-century  precedents (such as the ‘big three’ – Le Chef-d’œuvre inconnu, Manette  Salomon, and L’Œuvre), and to what extent do they move beyond these  narratives of artistic creation and failure, and beyond the central  trope of artist and model, to investigate art in new ways?  Why are  writers attracted to the visual, and to what extent are visual images  and prose narratives natural bedfellows? Alongside these questions, the  conference will also interrogate the boundaries between art fiction and  art criticism, and consider the ways in which fictions of art might help  us to understand the visual domain. The conference will be held at the University of Nottingham on 11 and 12  April 2011. Proposals are invited for 20-minute papers, in English or  French, on any aspect of the conference theme, including (but not  limited to): •       Fiction about or responding to the visual arts, including cinema •       Visual strategies of writing •       Illustration and the arts of the book •       Biographical fictions and romans à clés about artists Proposals should be around 250 words in length, and should be sent by 10  September 2010 to: katherine.shingler@nottingham.ac.uk. A selection of papers presented at the conference will be published in a  special issue of Nottingham French Studies.  ---------------------------------- L’Art dans le roman français depuis 1900 Université de Nottingham, 11 et 12 avril 2011 Invitée d’honneur: Professeur Jean Duffy, Université d’Edimbourg Dans le sillage des nombreuses études récemment parues sur la  représentation des arts plastiques dans le roman du dix-neuvième siècle  (dont un numéro spécial de French Studies, paru en 2007), l’Université  de Nottingham organise un colloque où l’on s’interrogera sur l’évolution  de ce thème dans le roman depuis 1900. Comment se manifeste, dans  l’écriture littéraire, l’influence des arts plastiques – et celle, plus  neuve, du septième art ? Dans quelle mesure les ‘romans d’art’ du  vingtième siècle adoptent-ils les modèles du siècle précédent (tels que,  notamment, Le Chef-d’œuvre inconnu, Manette Salomon et L’Œuvre) ? À  moins qu’ils ne rejettent ces histoires de création et d’échec  artistiques, de peintres et de modèles, pour considérer l’art d’une  nouvelle manière ? Quel attrait le visuel exerce-t-il sur les écrivains ?  Quelles sont les limites du rapprochement entre la spatialité de  l’image et la temporalité de la narration ? Ces questions nous  permettront d’explorer le rapport entre fiction et critique d’art, et  d’examiner en quoi les fictions d’art peuvent amener à une compréhension  plus profonde du domaine artistique. Le colloque se tiendra à l’Université de Nottingham les 11 et 12 avril  2011. Nous vous invitons à soumettre vos propositions pour des  interventions d’environ 20 minutes, en français ou en anglais, traitant  des différents aspects du thème du colloque: •       Romans ou nouvelles qui traitent des arts plastiques et/ou du  cinéma •       Stratégies visuelles de l’écriture •       Illustration et mise en page du roman •       Fictions biographiques et romans à clés où figurent des artistes Les propositions d’environ 250 mots sont à envoyer avant le 10 septembre  2010, à katherine.shingler@nottingham.ac.uk. Une sélection d’interventions sera publiée dans un numéro spécial de la  revue Nottingham French Studies.


2010-05-26 20:34:39

6th West Dean &#39;Surrealism Laid Bare&#39; conference: &#39;Querying Surrealism/Queering Surrealism&#39;. The event, organised by the Edward James Foundation in association with the Centre for the Study of Surrealism, is taking place at West Dean College, West Sussex, from June 18th to 20th 2010. This year&#39;s theme is on queer sexuality within surrealist and post-surrealist theory and practice. Introduction and sessions: http://www.robcunningham.com/Surrealism/SurrealismMiniSite.html Contact: Dr Silvia Loreti Post-doctoral Research Associate Centre for the Study of Surrealism and Its Legacies University of Manchester


2010-06-08 01:23:00

Centre for Visual and Textual Cultures in France, University of Bristol  Advance notice of a Final-Year Undergraduate Workshop on French/Francophone Visual-Textual Cultures  Wednesday 8 December 2010, 2pm-5pm:   &#39;Abstractions&#39;  The Centre for Visual Cultures in France at the University of Bristol is launching an initiative to encourage the research work of advanced undergraduate students, who are currently underrepresented in conferences  and related research fora.  The aim of this Workshop is to offer a platform to Final-Year  undergraduates who are studying the relations between modern visual and textual cultures in France and in the Francophone world.  The theme of this first Undergraduate Workshop is &#39;Abstractions&#39;, which may be interpreted flexibly (e.g., aesthetics of de-figuration,anti-representationalism, dissolution, fragmentation).  Selected papers will be of 15 minutes duration.  As well as presenting their own illustrated papers, participants will contribute to a concluding round-table.  Proposals (circa 200 words) for papers are invited from Final Year students via their tutors.  Priority will be given to Final-Year students who are considering undertaking postgraduate work in the area of visual-textual study.  Proposals should be sent to Susan Harrow at s.r.harrow@bristol.ac.uk by 15 November 2010.  ************************************* Professor Susan Harrow Department of French University of Bristol 19 Woodland Road Bristol BS8 1TE  Deputy Head of School (Research) School of Modern Languages


2010-06-08 01:34:49

A two-day conference on Sartre&#39;s philosophy of the 1930s and 1940s. Conference will launch the book Reading Sartre: on Phenomenology and Existentialism, edited by Jonathan Webber. Talks will present the chapters of the book. Conference language is English. Full details, including registration form: http://www.jonathanwebber.co.uk/reading-sartre.html UK Sartre Society annual conference is in London, a short Eurostar ride from Paris, a few days after this conference.


2010-06-17 14:02:58

A postgraduate conference co-organised and supported by the University of Leeds (School of Modern Languages and Cultures), the University of Aberdeen (School of Language and Literature), and Queen’s University Belfast (Spanish and Portuguese Studies). Part of the Arts and Humanities Research Council’s Beyond Text Initiative, with funding from the Society for French Studies. Keynote speakers: - Dr. Ruth Hemus, School of Modern Languages, Literatures, and Cultures, Royal Holloway, University of London. - Dr. John McCulloch, School of Modern Languages and Cultures, Hispanic Studies, University of Glasgow. Despite repeated challenges to the notion of art as an institution, prompting questions about the criteria and norms that establish the legitimacy of a work of art, the artistic production of the avant-garde has, with the passing of time, been mediated and transmitted by means of the very structures it sought to deconstruct.  Bound up with cultural, social, economic and political issues, these structures specifically concern: o the application of restrictive binary divisions (text/image, script/performance) in the categorisation of artworks; o the means and forms by and in which artistic production is (re)distributed; o the primacy of the written word, and consequent misrepresentation and devaluation of the non-textual (visual, oral, aural, performative) artwork. Within the context of the avant-garde, this inter-disciplinary conference considers the work of artists and writers whose work has been forgotten, ignored, or undervalued.  In so doing, it also invites a critical rethinking of the means by which we preserve, communicate, and transmit cultural production across time and space.  Ultimately what we seek to determine, is how these structures of preservation, communication, and transmission have shaped and defined the avant-garde itself. Contributions from both postgraduate students working (for example) in the fields of literature, theatre, film and visual culture, art history, text/image, music, and performance studies, and from those working as curators in museums or art galleries, are welcomed and encouraged.  Speakers may wish to consider – but are not limited to – the following topics: o women writers, artists and the avant-garde; o non-normative sexualities; o the hierarchy of avant-garde groups: the supremacy of avant-garde groups’ leaders; o marginalised artists and avant-garde groups; o museum strategy and the avant-garde, in particular the preservation and dissemination of artworks encompassing text, image, sound, object; o visual and artistic techniques of the avant-garde; o interplay between visual (including performance and oral communication) and textual communication, and its potential for transmission; o avant-garde and cultural institutions. We invite proposals for twenty-minute papers from postgraduate students.  Papers should be in English.  Abstracts (maximum 300 words), together with a short biography indicating your academic background and research interests, should be submitted via e-mail (to voicesoftheavantgarde@gmail.com) by 1st October 2010.  Please include your name, academic affiliation, and contact details.  A limited number of travel bursaries will be available; please indicate if you are interested. Organizers: Rebecca Ferreboeuf (Department of French, University of Leeds) Fiona Noble (Department of Hispanic Studies, University of Aberdeen) Tara Plunkett (Department of Spanish and Portuguese Studies, Queen’s University, Belfast) For further information, please consult our blog: http://www.voicesoftheavantgarde.com


2010-06-21 14:20:11

Keynote Speakers: Professor Michael Dillon (Lancaster) and Professor Scott Wilson (Kingston) Introduced by Professor Regenia Gagnier (Exeter) Critical Theory: Violence and Reconciliation is a one-day interdisciplinary event designed to bring together postgraduate students and early career academics working in the fields of English, Modern Languages, Politics, Film and Drama. The central theme of the conference addresses interpretations of violence and/or reconciliation. How should we interpret violence? What constitutes reconciliation and is it always desirable? Is critical theory distanced from violence or an act of violence itself ? Possible themes include but are not limited to: * Violence and the ways in which it is represented (e.g. music, visual cultures, film, literature) * The Politics of Violence * Media representation * Communications technology * Violence and identity (e.g. race, class, gender and sexuality) * Visibility politics * Trauma Theory * Postcolonialism * Insurrection and Revolution We are interested in work that is specific to individual theorists such as Jacqueline Rose, Hannah Arendt or Alain Badiou or based on theoretical schools of thought such as Marxism, psychoanalysis, feminisms or eco-criticism. Writers and texts need not be canonical and we actively encourage papers discussing writers, texts, theories and thinkers from around the world. Whilst the majority of panels will follow the format of three 20-minute papers followed by questions, some of these panels will break with that traditional structure. For this second form of panel, participants will be asked to submit their papers in advance. These will be collated into the conference packs and distributed amongst attendees prior to the event. On the day, these participants are invited to deliver a short commentary on their paper and the floor will be opened for discussion. The aim of this format is to prepare participants in advance thereby fostering active, in-depth and focused debate. Abstracts (350 words) are invited by 12th July 2010. Please email abstracts and enquiries to Graham Matthews (gjm201@ex.ac.uk), Lara Cox or Sam Goodman at critical.theory.online@gmail.com Conference website: http://www.sall.ex.ac.uk/content/view/2711/577/


2010-06-21 14:26:52

Modern French poetry is unique in the boldness and creativity of its experiments in form and genre, from classical verse to vers libre, from calligrammes to prose poems and poésie sonore. This anthology includes 32 poems by French and francophone poets, each followed by an accessibly written, detailed commentary. The different approaches adopted in the close readings by specialists in their field reflect the major trends in current literary criticism and theory. A foreword by one of France&#39;s foremost poets, Yves Bonnefoy, a general introduction, and an afterword provide a helpful theoretical framework for the study of modern poetry. An extensive bibliography, concise biographies of the poets, and a glossary of literary terms are included. Students of French and of comparative literature will gain a deeper understanding of the development of French verse and of the artistic movements (especially in the visual arts) which have shaped twentieth-century French poetry. • A wide range of modern French poems, ideal for survey courses or individual study • Includes biographies of major poets, a glossary of literary terms and suggestions for further reading • Commentaries written by specialists in the field reflecting different theoretical approaches  Contents Foreword: &#39;Ending the mission, inaugurating the pact&#39; Yves Bonnefoy; Preface; Acknowledgments; General introduction Hugues Azérad; Part I. Traditions and Modernisms: 1. Paul Valéry, &#39;Le Cantique des colonnes&#39; (1922) Peter Collier; 2. Victor Segalen, &#39;Aux dix mille années&#39; (1912) Charles Forsdick; 3. Guillaume Apollinaire, &#39;Lettre-Océan&#39; (1916) Timothy Mathews; 4. Marie Noël, &#39;Attente&#39; (1920) Alison Finch; 5. Blaise Cendrars, &#39;Me too buggy&#39; (1919) Clive Scott; 6. Saint-John Perse, &#39;Écrits sur la porte&#39; (1911) Mary Gallagher; 7. Léopold Sédar Senghor, &#39;À New York&#39; (1956) Roger Little; Part II. Avant-Gardes: 8. Pierre Reverdy, &#39;L&#39;Esprit du dehors&#39; (1915), &#39;L&#39;Esprit dehors&#39; (1960) Stephen Romer; 9. Paul Éluard, &#39;La courbe de ton coeur…&#39; (1926) Richard Stamelman; 10. André Breton, &#39;Vigilance&#39; (1932) Elza Adamowicz; 11. Aragon, &#39;Elsa je t&#39;aime&#39; (1941) Tom Conley; 12. Henri Michaux, &#39;Iniji&#39; (1973) Margaret Rigaud-Drayton; 13. Aimé Césaire, Cahier d&#39;un retour au pays natal (1939) Jean Khalfa; 14. Francis Ponge, &#39;Le Volet suivi de sa scholie&#39; (1946) Philippe Met; Part III. Poetics of Presence: 15. René Char, &#39;Gravité&#39; (1938) Roger Cardinal; 16. Yves Bonnefoy, &#39;Rue traversière&#39; (1987) Victoria Best; 17. André du Bouchet, &#39;Accidents&#39; (1961) Emma Wagstaff; 18. Jacques Dupin, &#39;Commencer&#39; (1969) Mary Ann Caws; 19. Philippe Jaccottet, &#39;L&#39;ignorant&#39; (1958) Jean-Michel Maulpoix; 20. Édouard Glissant, &#39;Pour Mycéa&#39; (1985) Jean-Pascal Pouzet; Part IV. New Voices, New Visions: 21. Michel Deguy, &#39;Le Métronome&#39; (1993) Béatrice Bonhomme; 22. Bernard Heidsieck, &#39;Poème-partition B2B3&#39; (1965) Jean-Pierre Bobillot; 23. Jacques Réda, &#39;L&#39;Incorrigible&#39; (1995) Susan Harrow; 24. Bernard Noël, &#39;États de l&#39;air&#39; (1983) Andrew Rothwell; 25. Jacques Roubaud, &#39;Dès que je me lève&#39; (1986) Meryl Tyers; 26. Marie-Claire Bancquart, &#39;Essentiel&#39; (1986) Shirley Jordan; 27. Nguyên Hoàng Bào Viêt, &#39;Anne Frank&#39; (1980) Thanh-Vân Ton-That; 28. Claude Esteban, &#39;Ils sont riches…&#39; (1999) Robert W. Greene; 29. Gérard Titus-Carmel, &#39;Or battant...&#39; (2006) Michael Bishop; 30. Jean-Michel Maulpoix, &#39;Bleu ne fait pas de bruit&#39; (1992) Laure Helms; 31. Amina Saïd, &#39;Trois continents dérivent&#39; (1988) Rosemary Lloyd; 32. Pierre Alferi, &#39;Une défense de la poésie&#39; (1997) Michael Sheringham; Afterword: reading twentieth-century French verse Clive Scott; Biographies of the poets; Glossary; Select bibliography; Index.  Contributors Yves Bonnefoy, Hugues Azérad, Peter Collier, Charles Forsdick, Timothy Mathews, Alison Finch, Clive Scott, Mary Gallagher, Roger Little, Stephen Romer, Richard Stamelman, Elza Adamowicz, Tom Conley, Margaret Rigaud-Drayton, Jean Khalfa, Philippe Met, Roger Cardinal, Victoria Best, Emma Wagstaff, Mary Ann Caws, Jean-Michel Maulpoix, Jean-Pascal Pouzet, Béatrice Bonhomme, Jean-Pierre Bobillot, Susan Harrow, Andrew Rothwell, Meryl Tyers, Shirley Jordan, Thanh-Vân Ton-That, Robert W. Greene, Michael Bishop, Laure Helms, Rosemary Lloyd, Michael Sheringham, Clive Scott Plus d&#39;infos: www.cambridge.org


2009-12-19 05:49:05

Academy of Fine Arts Vienna: Call for Applications    PhD in Practice Academy of Fine Arts Vienna   Application period: February 1 – March 1, 2010 The Academy of Fine Arts Vienna is launching a doctoral program for research in artistic practice. The new PhD in Practice program is intended to give participants an opportunity to realize their individual research projects in a cooperative environment with a decidedly transdisciplinary and international bent. In societies increasingly based on economies of &quot;knowledge,&quot; it is crucial for contemporary visual artists to discuss and transform their own respective positions as producers, agents, designers, archivists, and conveyors of &quot;knowledge.&quot; The PhD in Practice program of the Academy of Fine Arts Vienna is coordinated by Tom Holert, Silvia Kolbowski, and Johanna Schaffer. It focuses on the consequences of the shifting social status of art and artists by allowing artists in knowledge-based societies to engage in research into these issues. A deliberate emphasis on the epistemological and methodological foundations of the fine arts, its practitioners, and its audiences is a distinguishing feature of the PhD in Practice program. The study program is designed for a duration of four years (240 ECTS credits). During this time the participants will develop and implement their projects analytically and experimentally in coordination with the academic and artistic team of co-participants and faculty. Transdisciplinary modes of working in artistic production will be fostered. Importantly, the ability to write texts, and to conceive, organize, document, and carry out independent research will be developed by supporting program participants in a networked, international and transdisciplinary environment (The Center for Art/Knowledge/CAK). The participants have access to the facilities and resources of the Academy of Fine Arts Vienna and to the institutions and people that form the broader and expanding network of the Center for Art/Knowledge and the future Doctorate School of the Academy. Participants will be given the means to pursue and develop dissertation work resulting in an artistic project displaying a strong emphasis on methodological reflexivity and documentation. Moreover, participants are expected to take an active part in organizing the program (coordinating workshops, guest lectures, conferences, exhibitions, screenings, etc.). Entry requirements Requirements for admission to the PhD in Practice program are: a degree (Magister, MA or diploma) from a recognized University, and the submission of a portfolio and a written project proposal. Applicants who are already engaged in an artistic or academic career are encouraged to apply. Applications (to be written in German or English) are to be submitted by March 1, 2010 (via post or email). PhD in Practice Academy of Fine Arts Vienna Schillerplatz 3 A-1010 Vienna phd-in-practice@akbild.ac.at Further information and application forms can be found at http://www.akbild.ac.at , andhttp://emp.akbild.ac.at/Portal/phd-in-practice The results of the application process will be published May 6, 2010. The start of the PhD in Practice program is scheduled for October 2010. Via e-flux.com


2010-01-27 17:34:09

Sur le blog vide-poches, une interview d&#39;Ezio Manzini : &quot;More precisely, DESIS supports social innovation using design skills to:  give promising cases more visibility; make them more effective; facilitate their replicability; help companies and institutions to understand the promising cases potentialities in terms of enabling services, products and business ideas.  At the same time, DESIS reinforces the design community’s role in the social innovation processes both within our community (developing dedicated design knowledge) and outside it (redefining the perceived design role and capabilities).&quot;


2010-11-24 16:42:34

DPPI 11 – Designing Pleasurable Products and Interfaces  How Can Design Research serve Industry?  Design visions, tools and knowledge for industry  Important dates: 15th September 2010 - Call opens 30th January 2011 - Call closes  22nd June 2011- Conference starts  25th June 2011 - Conference ends &#62; CALL - In these days a mantra for companies and institutions seems to be, almost mandatorily, the need to become design-oriented, in order to increase their capability to build value, generate innovation and increase market shares as well as profits. This mantra, more often than not, comes with another one: design innovation is putting the user at the center of the project. Research on pleasurable products and interfaces is playing an important role in this debate elaborating and formalizing new knowledge on people (end users, value co-producers, etc.) and their needs, expectations, beliefs, values, desires; and suggesting the possibility to exploit user centered design in sectors and markets that are not commonly thought as being inherent its field of research. This has produced a significant amount of knowledge, mainly through vast experimentation, whereas less has been said on how to integrate this knowledge in industry. Apparently there is a disconnection between research on user centered design and pleasurability, and design practices inside industry, especially in SMEs contexts. Given these premises, it would be very interesting to investigate how this research can be integrated into industry, and to discuss it in relation to other approaches to design innovation. &#62; TRACKS - Participants are encouraged to submit proposals that focus on (1).Innovative ways to explore, (2). Industries engaging users in design, (3).Modes and aesthetics of interaction, (4).Design culture and thinking in industry, (5).Organizing design in industry, (6).Service Design and interactions. &#62; DOCTORAL CONSORTIUM - Invites participants to work through aesthetic issues in their on-going doctoral work. Participants are expected to write a short position paper about their research, and prepare a 15-minute presentation, focusing on explaining their research, how aesthetics figures in their thinking and how they plan to work with aesthetics. &#62; For further information please visit: http://www.dppi11.polimi.it &#62; Contact Details &#62; Local Committee DPPI 11 &#62; INDACO Department – Politecnico di Milano &#62; EMAIL  : dppi11@polimi.it &#62;


2011-02-03 09:09:06

http://seedmagazine.com/content/print/on_governing_by_design/ On Governing by Design Global Reset Series by Paola Antonelli / February 1, 2011 &quot;We have only begun to tap into design’s real potential to serve as a tool for policymaking, governance, and social agendas. When used correctly, it can integrate innovation into people’s lives.&quot; &quot;Tackling today’s global challenges will require radical thinking, creative solutions, and collaborative action.” This design approach would be: transparent (complex problems require simple, clear, and honest solutions); inspiring (successful solutions will move people by satisfying their needs, giving meaning to their lives, and raising their hopes and expectations); transformational (exceptional problems demand exceptional solutions that may be radical and even disruptive); participatory (effective solutions will be collaborative, inclusive, and developed with the people who will use them); contextual (no solution should be developed or delivered in isolation but should instead recognize the social, physical, and information systems it is part of); and sustainable (every solution needs to be robust, responsible, and designed with regard to its long-term impact on the environment and society).&quot;


2011-03-11 18:25:30

Conference / discussion with Katie Salen Monday 11th April - 17h30 - 20h00 CRI - room 2006 Katie Salen is a game designer, animator, and design educator. She has taught at Massachusetts Institute of Technology (MIT), the University of Texas at Austin, Parsons School of Design, New York University, etc... Katie Salen is the Executive Director of Institute of Play, which promotes game design as a non-traditional educational tool. In 2009, she helped launch Quest 2 Learn (Q2L), a new public school in Manhattan, New York City, for which she is the Executive Director of Design. We will discuss together how games can change the way we think about education and how games could be implemented in our curriculums at CRI and in all the educational activities we&#39;re involved in as teachers, students or volunteers. Please forward the information! VIA Livio Riboli sasco


2011-03-25 12:14:10

---------------------------------------------------------------------------------------------  Brought to you by Cumulus Association www.cumulusassociation.org  *********************************************************   Call for Poster Session Purpose of the present Call is building a visual  map (and visual database) of the current design researches (PhD, post-Doctorate, research oriented postgraduate education etc.) in the different design areas developed within schools, universities and institutions related to DRS or members of the Cumulus Association.   It is a first important step towards a real, young, creative active networking among different research teams of different institutions and different countries.   Even though the Poster Session takes place during the 1st International Symposium for Design Education Researchers in Paris organised by DRS, it is not necessary for participants to link the content of the poster to education in Design.  Nevertheless it will be useful where relevant to underline how your research is fundamental for the future of education in design, for design education. This mapping will enable the design community to understand  the present “panorama” of the youngest  researches in various design fields. A starting point for meshing, entangling or entwining ideas, curiosities, and questionings . To support design research is one of the main goals of DRS; to facilitate the dialogue is one of the primary activities of Cumulus. An active intensive seminar in form of poster session with the involvement of researchers and experts of different countries, will try to offer a first joint contribution to these two important goals.     The Poster has to be developed following the format provided (see the template on symposium’s website).   Deadline for submitting the posters: 8th of April Review: 11th-15th of April  including selection (max. 25  A3 format posters will be accepted) and/or suggestion The review of posters will be carried out by  the Milano Design PhD Board, prof. Luisa Collina, POLIMI on behalf of Cumulus Association, and a member of DRS SIG on Design Pedagogy Poster Session: 18th of May 9.00-18.00 The activity will be coordinated by Luisa Collina and Alessandro Biamonti, Anne Schoonbrodt (Politecnico di Milano) and it will be organized in the following 3 steps: Poster preview_Before the start of the Seminar all the accepted posters will be available on the web. All the participants are invited to read the posters before taking part to the two days seminar in order to give feedbacks and comments. PhD Walking _ Posters would be hanged on the walls, as a kind of colourful landscape or path  crossing the different design thematic areas recognisable by colours. All participants will be asked to use post-it in order to add notes, info, suggestions, questions to the participants. Poster2Poster Review_ Discussions, organized by Thematic Areas. Participants are invited, in Thematic corners, for presenting and discussing Posters Proposals. Thematic corner will be organized according with the spaces. The idea is to assure to each thematic area a “facilitator” of exchange of opinions able to facilitate a sort of “peer to peer” review by the participants. 9.00 - 9.30 poster session kick-off, morning round  16.10 - 17.00 poster session discussion, afternoon round - Plus the posters will be available during the day. General comment: The idea is to try to combine an academic mechanism of review with a more open and social mechanism of networking activity and informal discussion.   Contact Anne SCHOONBRODT    - rele@polimi.it  - +390223997261


2011-12-07 19:58:06

PRES HESAM  -  LABORATORY OF EXCELLENCE   « CREATIONS, ARTS AND HERITAGES » FRENCH ACRONYM : LABEX « CAP » Call for applications / four to eight postdoctoral agreements – recruitment by competitive examination 2011-2012 The Laboratory of Excellence « Creations, Arts and Heritages » (French acronym « Labex CAP ») of PRES héSam, advertise the recruitment by competitive examination of four to eight researcher worker (postdoctoral level) for one year period, renewable one time.   Personal research projects submitted by the applicants will be in the line of Labex CAP general theme, which concerns contemporary challenges of creation and heritage in a context marked by strong and rapid transformation of societies : on one hand, especially as regards to globalization of economic life, communications and cultures ; and, on an other hand, as regards to digital tools and cultures development. Applicants will have to make allowance for attempts at rapprochement and cooperation wish, between University research and Institutions, which conserve and present to the public, heritage collections ; it is the founding principle of Labex CAP. Conditions of membership • Ph.D. graduated after 01/09/2007 Schedule of recruitment • Closing date of call for applications : 2 January 2012 • Qualifying period : 27 January 2012 • Acceptance period (auditions) : 3 and 4 February 2012 Application file Complete application file must be sent the 2 January 2012 at 16h00 (4.00 PM) at the latest, at the following address : labex.creations.patrimoines@gmail.com Dossier shall include : • a curriculum vitae and a list of publications / realisations • Ph.D. degree • report of discussion • research project : title, accepting research Unit, project outline, drawn up in French (a maximum of 10 000 characters) • a letter of motivation • a meaningful publication (PdF) • two letters of recommendation, drawn up by researchers and prominent personalities from the arts and creation world.  Recruitment period and at what point mentoring should begin (starting date of employment) • The contracts on offer are contracts for one year period, renewable one time.  • Posts are open in the second half of 2011-2012 University year. However, applicants can submit, together with their dossier, a request for a deferral of the taking office at the beginning of the 2012-2013 academic year.  Services obligations and involvement of the laboratory works In addition to the research project for which they were selected, researchers will take part in Labex activities. Amounting to 2/5e of their working time, they will especially contribute to organization and realization of “enhancement actions” such as : workshops, meetings, study days. They will also contribute to enrichment of communication supports (web site, presentation leaflets, presentation documents) and to the unit / laboratory / host department ‘s life. They will take part in Labex seminar sessions, which make it possible for them to present and discuss collectively their research ‘s progress, on a monthly basis.  Payment system Recruitments are fixed-term contracts. The growth amount of the monthly remuneration is 2361.45 euros. On their request and according to collective projects developed in the Labex, researchers may benefit from specific financial supports, in the context of missions related to their researches and their participations in scientific events.  Selection criteria Contracts offered aim at young researchers. Applicants must have a Ph.D. degree and be able to present first achievements in the field of research.  Criteria taken into account by the selection committee are :  • Research project quality, originality, adequacy to the Labex themes • Characteristics and abilities of the candidate (scientific competences, knowledge in the field of research, publications) • International character of scientific researches (study periods, publications, linguistic skills) THEMATIC AXES OF LABEX The general program of Labex CAP has five components, which can be questioned in their cross-cutting :  a) Creation and heritages in their dealings – Interactions between creation and heritage This axe proposes to examine, with a long term approach, the steps lead from creation to heritage and feedback effects of public appropriation on creation, in different areas relevant to the sponsors culture and to their part in conception of exhibits ; to the formation of heritages identities and to the choice of “purposes of consensus” ; finally, from the point of view of the public space – through the cultural institutions and their  “place of definition” of the community.  The issue will be studied, taking into account three questions, which are especially indicative of the present profound changes : the “new face” of the “universal artist” and the “global” logic of loans, exchanges, blends, interactions that induces between arts and their publics ; the global process of items and practices  selection or sites of great significance/new (“cultural”) value selection, which are “provided” to the collective and individual identification ; the new dynamics in term of creation and reception of music organs and plastic arts.  b) Creation and creative processes In the way of a trans-disciplinary study on creation and its social and cognitive processes, the research will involve interaction between processes study (case study and theoretical contemplation) and historical critical thinking on the legacy of the tradition about that issue. Status of artist will be studied, on the long term dynamic, dealing with profession and professionalisation ; the borders continually redrawn between “art” and “craft” ; the question of political and symbolic functions and powers “assigned” to the artist ; the extension, in the Europe of the XIXe century, of the concept of creation, beyond the area of arts (in the traditional sense) to the industrial arts.  Maintaining a constant dialogue with those historical works, the “laboratory” will establish the assumption that, beyond their items, technical procedures and social status diversity, Arts are implementing a specific  cognitive, “agentive” and emotive register, which will be studied by the assistance of esthetic works, historic and anthropological vision of art, and, furthermore, by the mental philosophy and with researches on cognition and emotions.  c) Heritage and public appropriation The history and the definitions of heritage will be studied, according to the location and the period, in the context of a large comparative thinking. Researches will be based on conservation sciences status clarification and their epistemology. By confrontation of the various actors of restoration, by thinking of conservation issues, both technically and symbolically, by considering and appreciate new technologies, the “know-how” will be questioned as well as the validity of inherent practices related to conservation. This research will be assisted by an anthropologic inquiry of archives, conceived as a common denominator for all forms of heritage. The program will also include an important historic axe dedicated to representative sources of History of Art teaching in France in the XIXe century, as well as historical recognition of crafts, knowledge and techniques, with the aim of making a historical cartography of architecture learning spaces in the XIXe and XXe centuries. A detailed study of present faces of heritage will be started too, in the field of contemporary art and architecture.  d) Present issues : creation and heritage  The development of digital technologies and the transformation of global economy and cultural practices give rise to changes, still not well understood but which have nevertheless major consequences. Dynamic connection between creation, heritage and Information/Communication technologies (French acronym : TIC) will be covered in different axes : collaborations between museums and computer science ; development of applications and experiments ; the use of “TIC” for creative and participative conception new methods ; immaterial status, and especially software. At the same time, present mutations of artistic creation in contemporary art, cinema, music, architecture area, and, in the field of narrative creation and literature, will be questioned. e) Prospective  Situation in France is characterized, for a very long time, by a separation between museums and libraries areas, working in the field of heritage conservation, the research and higher education sphere and creation area. In order to exceed this gap, Labex CAP proposes to introduce new working methods, taking care to support the emergence of a new economic model for the artist and for the subject, thinking about new dissemination knowledge and artistic practices methods, which attract new audiences. Labex CAP proposes to realize an online “encyclopedia of creation” too. More generally, the “way to promote” of job-creating innovations (for businesses, institutions and organizations in the broad sense), will be questioned, because many present sectors of activity are based on artistic creation, social sciences or scientific research. Contact : Zinaïda Polimenova, administrative manager of Labex CAP : zinaida.polimenova@univ-paris1.fr Alexandra Liarsou, executive project manager of Labex CAP : labex.creations.patrimoines@gmail.com


2008-06-03 17:50:49

Aids and maternity in India. From public health to social sciences perspectives: emerging themes and debates. P. Cohen and S. Solomon (Eds).  Publications du département des sciences sociales n° 8, 2004, 279 p. Language : English. 350 Rs (13 €) Table des matières List of Tables, Figures and Appendices............................... 8 [ Lire ] Editors and Scientific Advisory Committee.......................... 9 [ Lire ] List of Authors...................................................................13 [ Lire ] Acknowledgements P. Cohen &#38; S. Solomon.........................................................15 [ Lire ] Foreword F. Barré-Sinoussi..................................................................17 Introduction Milestones in the Understanding of HIV/AIDS Mother-to-Child Transmission in India P. Cohen..............................................................................21 [ Lire ] PART 1: HIV/AIDS EPIDEMIC IN INDIA....................................37-101 1. An Overview of HIV/AIDS Epidemic and its Prevention in India R.N. Gupta...........................................................................39 2. Critical Analysis of HIV/AIDS Epidemic Prevention Policy In India F. Bourdier...........................................................................65 3. Milestones of the Social and Medical Treatment of AIDS by the NGOs in India – The Case of YRG Centre of AIDS Research and Education S. Solomon..........................................................................71 4. Management of HIV/AIDS Epidemic in India : Geo-anthropological and Political Comparison with Brazil F. Bourdier...........................................................................83 PART 2: PREVENTION OF HIV/AIDS MOTHER-TO- CHILD TRANSMISSION ..........................................................103-146 5. Prevention of Mother-to-Child Transmission of HIV Infection in India: A Medical Perspective S. Solomon............................................................................105 6. UNICEF Programme for the Prevention of Parent-to-Child HIV/AIDS Transmission, Tamil Nadu P. Kuganantham.....................................................................117 7. Bridging Counselling and Care in the HIV/AIDS Epidemic : General Perspectives and the Case of the Women S. Natarajan..........................................................................129 PART 3: VULNERABILITY OF INDIAN WOMEN TO DISEASES, TO HIV/AIDS........................................................................147-181 8. Gender and Health in India: The Imperatives for Engendering Health Policy, Administration and Research K. Shanti...............................................................................149 9. HIV/AIDS Infection: A Perceptual Study on Urban Working Women K. Geetha..............................................................................169 PART 4: MTCT RISK FACTORS AND PRACTICES IN INDIA: SOCIAL SCIENCES PERSPECTIVES ..........................................183-275 10. Socio-Cultural Obstacles to the Prevention of HIV Transmission through Breastfeeding in West Africa A. Desclaux...........................................................................185 [ Lire ] 11. Breastfeeding and Infant-Feeding Practices in India: A Critical Review L. Lingam, S. Mankad.............................................................195 12. Anthropological Perspectives on HIV/AIDS Transmission During Delivery P. Hancart-Petitet...................................................................211 [ Lire ] 13. Psycho-Sociological Perspectives of HIV/AIDS:  Finding a Balance Between the Differences, Equality, Rights and Individual Needs F. Pittolo-Rageade..................................................................225 14. AIDS and Maternity in India: Social Sciences Perspectives P. Cohen ...............................................................................245 [ Lire ]


2011-03-21 18:34:06

Mortality trends in Taiwan and the Netherlands Edited by Theo Engelen, John R. Shephard and Yang Wen-shan Life at the Extremes ISBN 9789052603797 * €29.90 * March 2011 * Paperback * 400 pages Historical demographers since Malthus have characterized the West-European and Chinese demographic regimes as systems under low and high pressure, respectively. This volume examines the operation of the positive check at the two ends of the Eurasian continent by taking the Netherlands and Taiwan as representatives of the West-European and Chinese mortality regimes.  Are these cases as different as the low and high pressure contrast implies? Theo Engelen is Professor of Historical Demography, Radboud University, Nijmegen. John R. Shepherd is Associate Professor of Anthropology, University of Virginia. Yang Wen-shan is Program in Historical Demography, Academia Sinica, Taiwan. More informations


2011-04-29 00:03:28

Call for papers for the first EASA medical anthropology network conference Rome 7 – 10 September 2011 More informations ------------ Transnationalisation and Heritage Making: Towards a New Re-configurations of Therapeutic Resources. This panel invites discussion on current re-configurations and representations of different medical knowledge and practices, in contexts characterized by transnationalisation and “heritage making” processes. Globalisation, circulation of cultural elements, knowledge, people and medical resources, transit of therapeutic knowledge and practices, lead to a recognition of “local” and processes of “heritage making”. We encourage to debate on introduction of exogenous practices into other societies and their cohabitation with other medical systems; new re-definitions of therapeutic resources arisen by medical pluralism and co-existence of different medical systems; and on processes of “heritage making” stressing the value of therapeutic resources in medical pluralism (considering biomedicine, alternative/complementary and traditional medicines, etc.); although UNESCO in 2003 ratified the Convention on the Safeguarding of the Intangible Cultural Heritage, giving particular relevance to preservation of traditional medicine. Taking into account the relationship among medical pluralism, heritage and transnationalisation, how do exogenous medical practices appear and introduce themselves within other medical landscapes? What happens when they transit from a particular context to another one? How do different therapeutic resources coexist and change within a medical pluralistic context? How are they re-configured and translated into heritage? Which kind of negotiations, re-configurations and re-inventions of therapeutic resources emerge following the before mentioned processes of transnationalisation and “heritage making”? Which kind of power relationships at local, national and international level arise following processes of “heritage making” and circulation of medical knowledge? How do Western and non-Western heritage institutions (archives, libraries, cultural centers and in particular museums) face these problematic topics? We invite submissions on all these themes and case-studies on current redefinitions and changes of therapeutic resources to improve international debate on heritage, medical pluralism and circulation of medical knowledge and practices. Call for papers


2011-06-22 17:49:41

Sylvie Fainzang &#38; Claudie Haxaire eds. Tarragona: URV Publicacions, 2011. The question of the social treatment of the body and its transformations emerges in relation to issues of varying types (economic, therapeutic, ideological, cultural, aesthetic,commercial, technical). This book examines the various ways of managing bodily symptoms or transformations and the social stakes and systems of knowledge which relate to them, both on the medical and social level. The contributions provide analyses that concern a broad range of countries. Through the themes it tackles and the subjects it examines, this book reveals both the universal nature of the questions it asks, and the evolution of the objects and approaches of anthropology itself. Ce livre est une édition électronique. Il peut être téléchargé en accès libre sur : http://www.publicacionsurv.cat/llibres-digitals/antropologia-medica/item/214-of-bodies-and-symptoms Pour pouvoir télécharger le livre, il faut s&#39;identifier. Pour cela, il vous faut d&#39;abord créer un compte en allant sur &quot;valida usuari&quot; à droite de la page. Là, vous créez un &quot;usuari&quot; (identifiant) et un &quot;contrasenya&quot; (mot de passe) Il est également possible de commander le livre en version papier, sur le site : http://www.lulu.com/product/tapa-blanda/of-bodies-and-symptoms/16105244 avec une carte de crédit.


2011-10-23 15:32:50

Find here the Call for Papers for the upcoming MAAH conference 2012. The 7th biennial conference of the Medical Anthropology at Home (MAAH) network, which seeks to bring together medical anthropologists working in their own societies, is hosted by the University of Amsterdam and will take place 22nd - 24th June 2012 in Driebergen (40 km from Amsterdam, near Utrecht). The conference theme is: “New Socialities and Subjectivities in Health Care in the 21st Century” We invite prospective participants to send a 250 word abstract before the 9th of January 2012  to (bernhard.hadolt@univie.ac.at, ahardon@xs4all.nl) Download the Call for Papers


2011-10-23 15:49:19

Call for Papers: Narrative Matters 2012 : Life and Narrative May 29-June 1 2012 http://www.aup.edu/news/special_events/narrative_matters.htm Deadline for submitting abstracts: November 15, 2011 The American University of Paris, The University of Paris Diderot‐Paris 7, and the Centre for Interdisciplinary Research on Narrative at St. Thomas University, invite scholars from all disciplines to reflect upon the productive interplay between life and narrative. What is the relationship between life and narrative? As noted by Jerome Bruner in his article on “Life as Narrative” (1987), this is one of the central intellectual questions facing narrative inquiry and narrative practice across multiple disciplines - psychology, narratology and literary theory, digital media, sociology, history, sociolinguistics, philosophy, medicine, education, gerontology, communications, social work, ethics, religious studies, etc. Indeed, there is broad agreement that narrative representations (from novels to histories, biographies, websites, films, museums) and life are essential to each other. Narrative draws upon life for inspiration to create an imagined world that has substance, color, texture, and meaning. Meanwhile, life draws upon narrative for resources to imagine our identity and to interpret others, situations, and the “real” world. Both are involved in an intricate exchange, playing off one another, informing and creating one another. However, the relationship between life and narrative - between experience and story - is not merely theoretical in nature but practical as well. Narrative has a profound impact on our understanding of what it means to be human; of the choices we make as persons; of the nature of health and wellness, teaching and learning; of the meaning of history; of how social groups work through conflict; and of how the cultural and political world is ordered. Call for Papers Panels and papers Scholars are invited to organize panel sessions and present papers on various aspects of the broad theme of “Life and Narrative.” Possible questions include : * What is the relationship between telling and living? * How can the narrative concept help us to better understand experience, interpretation and action? * What does literature teach us about aspects of life, experience, mind, and social relationships? * How can narrative research have a greater impact on the lives of real persons and institutions? How can narrative theory and practice better inform one another? * Can there be a “true” narrative? What are the boundaries between fact and fiction, between autobiography and autofiction? * How is identity storied, restoried, even de‐storied across the lifespan? * What is the effect of the media (new and old) on identity? * What is the relationship between what is archived in individual memories and social institutions and the stories that we tell ? Conversations Two plenary sessions will ask prominent scholars from different disciplines to present a paper and discuss a central question related to life and narrative. Time will be given for debate and interaction between the presenters and the audience. Confirmed plenary speakers : Jerome Bruner, New York University Mark Freeman, College of The Holy Cross Alexandra Georgakopoulou-Nunes, Kings College London James Phelan, Ohio State University Comparing interpretations A final plenary will compare and contrast approaches to the study of narrative. Our plenary speakers will discuss approaches to the study of research interviews and literature. The audience will be provided with the texts in advance of the plenary and will be given ample opportunity to exchange ideas with the panelists. Language Although the language of the conference will be in English, papers delivered in French are welcome. Scholars presenting papers in French are requested to bring a translated copy of their paper to the conference for distribution to the audience. Workshops Preconference workshops will be organized, principally for graduate students and beginning scholars, along the following themes: 1. Translating narrative theory 2. Doing narrative inquiry 3. Digital narratives 4. Narrative and social change Guidelines for submissions We welcome proposals for individual papers (20 minutes plus ten minutes for questions) and panels (90 minutes). Submissions should be in the language of presentation (English or French). Please submit your proposal, including an abstract of less than 250 words, online : http://my.aup.edu/conference/narrative-matters-2012 Abstracts are due on November 15, 2011.


2011-11-02 22:38:35

Dear colleagues, We&#39;re happy to officially announce our next get-together: the 3rd Annual MAYS Meeting will take place in Paris-Ouest University (Nanterre), France, on July 9th-10th, 2012. From July 10th-13th, the main EASA conference will take place there as well. Deadline for abstracts is January 31st 2012. See CFP, poster and practical details in the attached file and here on MAYS 2012 special webpage.  Stay tuned on MAYS google group (http://tinyurl.com/MAYS-EASA) and website (http://www.mays-easa.org). Best wishes, MAYS 2012 organizers, Susann Huschke, Claire Beaudevin, Stéphanie Larchanché


2012-01-27 16:22:06

IJMA is a multidisciplinary, peer-reviewed, open access journal that publishes original research articles, review articles, clinical studies, evaluation studies, and policy analyses in all areas of maternal, neonatal, infant, child health, (MCH) and HIV/AIDS in developing countries.  IJMA focuses on the social determinants of health and disease as well as on the disparities in the burden of communicable and non-communicable diseases affecting infants, children, women, adults, and families in developing countries. IJMA covers, but is not limited, to the following broad topic areas:  Life expectancy, cause-specific mortality, and human development, Maternal, neonatal, infant, child, and youth mortality and morbidity, Determinants and consequences of childhood and adolescent obesity,  Quality of life and mental health disparities affecting MCH and HIV/AIDS populations, Social, behavioral, and biological determinants of MCH and HIV/AIDS and well-being, Disparities in health and well-being based on gender, race, ethnicity, immigrant status, Disparities in health based on social class, education, income, disability status, etc,  Manuscripts are accepted on a rolling basis however, the deadline for the inaugural issue (June 2012) is March 31, 2012.  Manuscripts that do not meet the immediate deadline of a particular issue are automatically considered for the next issue. Prospective authors should carefully review the Author Instructions located on the journal’s website at www.mchandaids.org. For questions, email: editorinchief@mchandaids.org.


2012-03-11 22:31:31

 Call for Papers: *Is This the End? The Eclipse of the Therapeutic Revolution* October 4-6, 2012, University of Zurich, Switzerland. The Institute and Museum of the History of Medicine, University of Zurich, Switzerland will host the final conference of the European Science Foundation’s research network “DRUGS”. The conference will be held from October 4-6, 2012 in Zurich in conjunction with the Competence Centre for the History of Knowledge (ETH Zurich and University of Zurich). ** Confirmed Speakers:  - Wenzel Geissler, London School of Hygiene and Tropical Medicine/ University of Oslo, - Jeremy Greene, History of Science, Harvard University, - Julie Livingston, History, Rutgers University, - Scott Podolsky, Global Health and Social Medicine, Harvard Medical School, - Viviane Quirk, History of Medicine, Oxford Brookes University. &quot;DRUGS&quot; is a Research Networking Programme of the European Science Foundation. It analyses processes of standardization in the development, regulation, marketing and use of modern pharmaceuticals. The main research focus is on the five decades between 1930 and 1980. One of the central research hypotheses of the program is a historiographic argument about the so-called “therapeutic revolution”. This development may be characterised by the following conjuncture: a dynamic and innovative pharmaceutical industry; a demanding and receptive environment in medicine, public health and society; and third party social security payment systems. The invention and dissemination of important classes of drugs, such as beta-blockers, modern psychoactive drugs or antibiotics, fall into this period of economic growth, and so does the related emergence of important medical concepts such as the risk factor. While a substantial amount of research has addressed single drug trajectories and the conditions and traditions from which the therapeutic revolution emerged, less is known about the end of the so-called “Golden Age”. The conference will pursue broader methodological and historiographical questions about the aftermath of the therapeutic revolution in the timespan from 1970 to the present, its implications for medical and public health practice, its inherent contradictions and predicaments, as well as its end(s). We especially welcome research addressing the repercussions of the demise of the “Golden Age” on concepts of health, illness and disease, as well as treatment practices; the (re)introduction of politics of difference in pharmaceutical research through patient activism; the social and cultural productivity of drugs; clinical trials in a global situation, the ethics of research as well as questions of biological citizenship; microbial and political resistances. ** Proposals are invited for 20-minute papers. Possible topics might include, but are not limited to, the following themes: · Beyond the Therapeutic Revolution  After the Golden Age  Drugs for Life: risk, prevention, and chronicity  · Global Health and Pharmaceutical Humanitarianism   Bioethics of/in clinical trials  Political economy of drugs  · Politics of Difference in Pharmaceutical Research  Gendered medicine Standards and norms  · Resistances?  Drug Biographies Patient Activism   * *  The deadline for proposals is March 31, 2012. Please submit your proposal of up to 500 words via email to drugs@mhiz.uzh.ch Further details and announcements will be posted on the dedicated conference website on http://www.mhiz.uzh.ch/drugs Further information on the research network can be found on http://drughistory.eu  Travel grants available.    * * Local organising Committee : · Prof. Dr. Flurin Condrau (chair)  · Betina Siegle-Antunes (administration)  · Dr. Sandra Eder  · Niklaus Ingold, M.A. · Janina Kehr, M.A.  · Katharina Weikl, M.A.  Scientific Committee :  · Prof. Christian Bonah, Département de l’Histoire des Sciences de la Vie et de la Santé, Université Louis Pasteur, Strasbourg, France  · Prof. Christoph Gradmann, Institute of Health and Society, Faculty of Medicine, University of Oslo, Norway  · Prof. Jakob Tanner, Forschungsstelle für Sozial- und Wirtschaftsgeschichte, University of Zurich, Switzerland  · Dr. Carsten Timmermann, Centre for the History of Science, Technology and Medicine, University of Manchester, United Kingdom


2012-04-17 13:57:33

3ème Conférene annuelle du réseau MAYS de l&#39;Association Européenne des Anthropologues Sociaux Lundi 9 et Mardi 10 juillet 2012 Université Paris-Ouest Nanterre La Défense  Plusieurs ateliers sont proposés :  Workshop 1 - Experiencing the Body Workshop 2 -  Delivering Health Care, Applying Medical Anthropology Workshop 3 - Medicine, Discipline, Power Workshop  4 : Pluralistic Approaches to Seeking Health Workshop 6 - Knowledge into Practice -  enhancing employability as an anthropologist in health and other setting Workshop  7 - Feedback session. Papers to be presented at the EASA Conference  VOIR LE PROGRAMME PRELIMINAIRE Pour plus d&#39;information : http://www.mays-easa.org Contact : mays.easa@gmail.com Date limite d&#39;inscription : 31 mai 2012


2012-06-08 19:06:04

Anthropologie &#38; Santé Revue internationale francophone d&#39;anthropologie de la santé  N°4, mai 2012 Varia   Oumy Thiongane La méningite « prise en grippe » ? [Texte intégral] Ethnographie d’une décision au Comité National de Gestion Épidémique du Niger Meningitis versus Swine flu? An Ethnography of Decision-making at the Niger National Committee of Epidemic Management.  Agnès Lainé, Dapa Diallo et Bakary Traoré De Koloci à la drépanocytose. [Texte intégral] Savoirs et traitement social d’une maladie héréditaire en temps de mondialisation From Koloci to Sickle-cell disease. Knowledge and social treatment of a hereditary disease in times of globalization  Baptiste Moutaud Une « convergence forcée » ? [Texte intégral] Ethnographie d’une collaboration entre neurologie et psychiatrie dans un centre de neurosciences en France A &quot;forced convergence&quot; ? Ethnography of a collaboration between neurology and psychiatry in a French neuroscience center.  Anne Vega La mort, l’oubli et les plaisirs [Texte intégral] Les cheminements des patientes dans le cancer du sein Death, forgetting and pleasures: patient pathways in breast cancer  Eugénie d’Alessandro Prévenir le risque infectieux à l’hôpital ? [Texte intégral] Réflexions anthropologiques autour des pratiques d’hygiène hospitalière dans un service de médecine au Niger Preventing the infection risk in hospital? Anthropological reflections on hospital hygiene in a medical ward in Niger


2008-06-28 20:57:06

Publication Hancart Petitet P; Nm Samuel; Desclaux A; Vellore P (2008). Vcy Special Issue : Missed Opportunities For Hiv Pmtct A Case Study In South India.    Vulnerable Children and Youth Studies, 3(02), pp. 120 - 125. DOI:  10.1080/17450120701867538 In India, HIV Prevention of Mother To Child Transmission (PMTCT) programs are available at tertiary hospital level and numerous women, particularly, when living in remote areas do not have access to those services. Others, living in cities are not receiving the correct information about PMTCT, or are not able to follow the entire protocol required by caregivers. For various reasons some women are lost of for? follow up. The aim of this paper is to describe the various social factors that do contribute to missed opportunities for PMTCT. The study is based on an ethnographical research conducted in rural areas with women and in a public hospital where PMTCT and Hyghly Active Anti Retrovial Therapy (HAART) programs have been set up. In- depth interviews have been conducted with women attending antenatal care, involved in PMTCT activities, or receiving HAART treatment. Interviews were also held with healthcare providers. The analysis of factors for transmission shows the intricacy of various social factors that limit women&#39;s access to PMTCT. For example: social categorization of patients done by health care givers when deciding whom to test or not; economical factors that limit the possibility of women to follow the rules required by protocols; social factors that shape discrimination and stigma of HIV infected people; inadequacy of ethical norms edited by international health institutions that are sometimes difficult to implement in some contexts. Some factors are related to the poor living conditions of women in rural areas, others are related to relationships between pregnant women and the health system, mainly through their interactions with health workers. These data are relevant to identify the missed opportunities for PMTCT regarding the integration of a continuum of surveillance and control of PMTCT. The presentation will describe and analyze factors that enhance the continuum of care regarding PMTCT and identify factors that facilitate and hinder efforts to prevent and treat HIV-related diseases in mothers and children in India.


2008-06-28 21:26:42

Ethnographical views on valaikāppu. A pregnancy rite in Tamil Nadu Hancart Petitet, P. and Pragathi, V (2007).  Indian Anthropologist. 37(1), January: 117-145. In Tamil Nadu, the end of the first pregnancy is marked by the celebration of the valaikāppu rite. This article provides an ethnography of the rite as it is performed in rural areas by scheduled castes people. The first part will present the social context of reproduction as well as the ritual aspects of the ceremony. The second part will focus on the social interactions in which the performance takes place. The valaikāppu ceremony will thus be seen as a prism to study various symbolic, medical, social and economical aspects of motherhood in contemporary Indian society.


2008-06-28 22:24:08

Une perspective &quot;intime&quot; sur les soignants. La prévention de la transmission mère-enfant du VIH dans un hôpital de district en Inde du Sud Hancart Petitet, P (2006).  in A. Desgrée du Loû. et B. Ferry (eds), Sexualité et procréation confrontées au sida dans les pays du Sud. Paris, CEPED. Since 2001, In India, HIV PMTCT activities have been started in some hospital in India. Until recently, PMTCT programme faced various difficulties, which resulted in high rates of lost patients. Because of fear of stigma and discrimination or due to social and economical constraints some women were not able to follow the rules required by PMTCT protocol. Some of them escaped from the protocol and delivered in maternity wards where no PMTCT programmes were taking place. In such context it is also relevant to explore from the point of view of caregivers, the constraints faced by them and faced by pregnant women in daily hospital activities of counselling and HIV test, prenatal consultation and delivery.  Thus, this chapter wish to enlighten the social logics behind the acceptability and the feasibility of HIV prevention activities at hospital level. It describes also the intimate feelings of hospital caregivers in being involved in the fight against AIDS in India by professional obligation or by personal choice.


2008-06-28 22:38:31

Anthropological Perspectives on HIV/AIDS Transmission During Delivery Hancart Petitet, P (2004). in P. Cohen and S. Solomon (eds.), AIDS and Maternity in India. From Public Health to Social Sciences Perspectives. Emerging themes and Debates, Pondicherry : French Institute of Pondicherry. This paper present a theoretical framework of anthropological research on the question of mother-to-child transmission of HIV in general and in Tamil Nadu in particular, by confronting this problematic with different approaches in the anthropology of reproduction. I will first briefly consider the question of MTCT from the point of view of public health and then suggest research perspectives in the &quot;socio-cultural&quot; anthropology of reproduction presented by the problematic of MTCT and HIV. Finally, I will discuss to what extent other anthropological approaches (&quot;medical&quot;, &quot;social change&quot; and &quot;political&quot;) open multiple research perspectives on the question of MTCT and HIV. ojrhae


2008-06-16 11:59:50

Aids and maternity in India. From public health to social sciences perspectives: emerging themes and debates. P. Cohen and S. Solomon (Eds). Publications du département des sciences sociales n° 8, 2004, 279 p. Language : English. Prix : 350 Rs (13 €) Pour toute commande ou informations, contacter: library@ifpindia.org Sommaire et nombreux textes en ligne English This collective book – with contributions from Indian and French specialists - seeks to define and shape the role of the social sciences in studying HIV/AIDS transmission from the mother to the child in India. At a time when the prevention of this transmission is a priority of the Indian public health policy and of international organisations, this issue is explored here through the understanding of medical, public health and social sciences perspectives. Based on the status of maternity and its behaviour - pregnancy, delivery and breast-feeding are routes of transmission – the understanding of this transmission and its prevention is built here on a progressive and multidisciplinary exploration of the issue. The social, political and medical treatment of the AIDS epidemic in India (Part 1); The medical and public health treatment of MTCT prevention (Part 2) ; Gender perspectives on the vulnerability of Indian women to infection (Part 3) ; The understanding of the global social perpectives of AIDS and maternity and of the social, cultural and psychological factors increasing or reducing the transmission. Keywords : AIDS, maternity, social Sciences, anthropology, delivery, breast-feeding About the authors Patrice Cohen is an anthropologist and currently director of the Group of Research Innovations and Societies, University of Rouen, France. He currently heads a research programme in social sciences on ‘HIV/AIDS and Mother to Child Transmission in South India’ in the French Institute of Pondicherry. Suniti Solomon is a microbiologist, and currently director of YRG Centre for AIDS Research and Education (YRG CARE) in Chennai, India. In 1986, her team in a public hospital documented the first evidence of HIV infection in India. She is actively involved in HIV prevention education, counselling, care and support and research in India. Français Ce livre collectif – avec des contributions de spécialistes indiens et français – propose de définir et de délimiter le rôle des sciences sociales dans l’étude de la transmission du VIH de la mère à l’enfant en Inde. Au moment où la prévention de cette transmission est devenue une priorité de santé publique en Inde et pour les organisations internationales, cette thématique est développée à partir de perspectives médicales, de santé publique et de sciences sociales. S’enracinant dans le statut de la maternité et de ses comportements – les voies de transmission sont définies à travers la grossesse, l’accouchement, et l’allaitement maternel – la compréhension de cette transmission et de sa prévention est construite ici sur une analyse progressive et multidisciplinaire de cet objet. Le traitement social, politique et médical de l’épidémie du sida en Inde (Partie 1) ; Le traitement médical de la prévention de cette transmission et les politiques de santé publiques mises en place en Inde (Partie 2) ; La place de la femme dans la société indienne et les facteurs de vulnérabilité à la contamination (Partie 3) ; L’analyse sociale, culturelle et psychologique de la place de la maternité dans les risques de transmission en tenant compte des dynamiques sociales indiennes et des dispositifs de prévention. Mots-clefs: Sida, maternité, sciences sociales, anthropologie, accouchement, allaitement maternel Les auteurs Patrice Cohen est anthropologue, maître de conférence en anthropologie à l’université de Rouen, et actuellement directeur du Groupe de Recherches Innovations et Sociétés (GRIS). Il dirige actuellement à l’Institut Français de Pondichéry un programme en sciences sociales sur la transmission du VIH de la mère à l’enfant. Suniti Solomon est microbiologiste, et est actuellement directrice du AIDS Research and Education (YRG CARE) à Chennai, India. En 1986, elle fait partie de l’équipe qui a identifié le premier cas de sida en Inde. Elle est maintenant activement impliquée dans la recherche médicale, la prévention du VIH à travers la prévention et l’éducation, le counselling, les soins et le support aux contaminés.


2009-05-05 00:11:47

Réseau (Archive, pour information) Réseau européen d&#39;étudiants en anthropologie de la santé dans le cadre de l&#39;EASA Le but du message ci-dessous est de regrouper autant d&#39;étudiants en anthropologie de la santé que possible, dans un réseau européen construit dans le cadre de l&#39;EASA (Association Européenne des Anthropologues Sociaux) Dear fellow students, You may have heard / read about EASA (European Association for Social Anthropologists, http://www.easaonline.org), maybe about the biennal conference, last held in August 2008 in Slovenia, where about 1000 anthropologists met during a week. This professional association hosts a Medical Anthropology Network (http://www.easaonline.org/networks/medical/index.htm) and we are the student representatives in the network&#39;s committee. We are trying to interconnect Ph.D. and M.A. students in Medical Anthropology from all over Europe. As a first step, we created a Google Group, StuMedAnth (http://groups.google.com/group/StuMedAnth EASA?hl=en-GB) and invite you to subscribe :  With your participation, the google group could become an active network of medical anthropology students. Join the network and create a profile, including your research topic, location, interests... Feel free to upload your publications (or other publications you think we might find interesting) Start discussions on methodologies, theories, field research, other issues.... Post invitations to conferences, workshops, student meetings  As a way of networking, sharing research findings as well as &quot;getting together&quot; we also aim to organize :  a special workshop within the second Medical Anthropology conference of the RAI in Oxford, 2010 workshop(s) in the coming biennal EASA conference in Dublin, 2010  Your theme proposals are most welcome for these 2 events. More information upcoming. If you have any questions, please feel free to contact us (StuMedAnth@gmail.com). Please, forward this message to any Medical Anthropology Student you know ! And feel free to tell us if you prefer not to receive further messages from us. Looking forward to welcoming you on StuMedAnth, Sincerely yours, EASA MedAnthro students representatives Claire Beaudevin (Paul Cezanne University, Aix-en-Provence, France) Susann Huschke (Free University Berlin, Germany)


2009-10-13 22:14:18

Information De nouveaux outils pour améliorer l&#39;accès aux soins des plus pauvres en Afrique Comment assurer aux Africains les plus pauvres un accès à un système de santé désormais payant ? De nombreux éléments de réponse existent mais les décideurs concernés n&#39;y ont peu ou pas accès. Pour les aider dans leur réflexion, une équipe de chercheurs de l&#39;Université de Montréal, avec le soutien de l&#39;ONG internationale HELP (Hilfe zur Selbsthilfe e.V.), a réalisé un travail minutieux en rassemblant l&#39;ensemble des connaissances sur ce thème dans quatre synthèses, bilingues. Distribuées à partir de novembre 2009 au Burkina Faso, elles sont accessibles gratuitement sur le site Internet de la faculté de médecine de l&#39;université de Montréal. Des solutions existent! Ces quatre fiches synthétiques bilingues présentent les quatre voies a priori favorables à l&#39;accès aux soins des plus pauvres, telles que l&#39;abolition du paiement pour les services de santé, l&#39;exemption au cas par cas pour les indigents, la mise en place d&#39;une assurance-santé prenant en compte les plus pauvres ou de fonds d&#39;équité. L&#39;objectif de ce travail? Proposer aux dirigeants une vue d&#39;ensemble des actions déjà mises en place pour évaluer les solutions les mieux adaptées à leur contexte. Fait pour l&#39;Afrique avec l&#39;Afrique Avec l&#39;aide d&#39;une ONG internationale (HELP - Hilfe zur Selbsthilfe e.V.), des consultations ont été réalisées au Burkina Faso pour améliorer la pertinence de ces fiches. Dès le mois de novembre 2009, ces quatre documents seront largement distribués au Burkina Faso dans le cadre du projet HELP qui vise à tester une expérience d&#39;abolition du paiement des soins. Ils seront également accessibles sur les sites Internet suivants : http://www.vesa-tc.umontreal.ca/acces.htm# L&#39;équipe de recherche L&#39;équipe de recherche de l&#39;Unité de santé internationale (USI) de l&#39;Université de Montréal/CRCHUM, dirigée par Valéry Ridde, concentre ses travaux sur la vulnérabilité et l&#39;équité en santé en Afrique dans le cadre du programme canadien de partenariat Teasdale-Corti de recherche en santé mondiale. La production de ces documents a été financée par : IRSC, ECHO (bureau d&#39;aide humanitaire de la commission européenne) et le programme Teasdale-Corti (IRSC, CRDI, Santé Canada, ACDI). Contact Maryève Tassot, Communications Officer International Health Unit (University of Montreal/CHUM) 20 Years of Partnership for Global Health Tel.: ( 514) 890-8000,  ext. 16340 maryeve.tassot.chum@ssss.gouv.qc.ca www.usi.umontreal.ca  New tools to improve access to healthcare services for Africa&#39;s worst-off What can be done to ensure that the poorest Africans have access to a healthcare system that charges user fees? Many options have been proposed to address this situation, but currently the decision-makers involved have little or no access to these. To support them in their reflection, a team of researchers from the University of Montreal, with support from the international NGO HELP (Hilfe zur Selbsthilfe e.V.), has produced a thorough compilation of all existing knowledge on this subject, in four bilingual policy briefs. These briefs, which will be distributed as of November 2009 in Burkina Faso, are available at no charge on our Web site. Solutions are possible! These four bilingual policy briefs present four options that have been shown to promote access to care : abolition of user fees for healthcare services, case-by-case exemptions for the worst-off, health equity funds, and health insurance that includes coverage for the poor. The objective of this project? To give leaders a comprehensive overview of actions that have already been undertaken to evaluate what options are best suited to their context. Made for Africa, with Africa With the assistance of an international NGO (HELP - Hilfe zur Selbsthilfe e.V.), consultations were carried out in Burkina Faso to strengthen the relevance of these policy briefs. Starting in November, these four documents will be distributed in Burkina Faso as part of a HELP project that will test a trial of user fees abolition. They will also be available on the Web site of the Teasdale-Corti team: http://www.vesa-tc.umontreal.ca/access_en.htm The research team The work of this research team at the International Health Unit (Unité de santé internationale - USI) of the University of Montreal / CRCHUM, is focused on vulnerability and equity in health in Africa. The team,  directed by Valéry Ridde, Ph.D. is part of Canada&#39;s Teasdale-Corti Global Health Research Partnership Program. Production of these documents was funded by CIHR, ECHO (the European Commission&#39;s Humanitarian Aid Office), and the Teasdale-Corti Program (CIHR, IDRC, Health Canada, CIDA).


2010-03-20 19:59:19

Parution  Frameworks of Choice Predictive and Genetic Testing in Asia édité par Margaret Sleeboom-Faulkner 2010, Amsterdam University Press Frameworks of Choice explores original theoretical analyses of the cultural and political dimensions of predictive and genetic testing. The volume analyses the social, cultural, political and economic environment of choices that people have before and after they undergo a genetic or predictive test. These frameworks of choice also shed light on the different test options of people in developing countries and affluent welfare societies, explaining the so‐called therapeutic gap occurring when no therapies are available after diagnosis. Margaret Sleeboom‐Faulkner provides a sensitive understanding of the stakes in genetic testing of various socio‐economic and political groups, including governments, ethnic groups, women, patient groups, insurance companies, pharmaceutical industry and scientists. She uses methods and perspectives from social anthropology, sociology, law, politics, and bioethics when relating genetic and predictive testing to issues of conflict such as poverty, discrimination, biomedical exploitation, the distribution of health care resources, and nationalism. The insights yielded by the various chapters can be used in the creation of new regulatory infrastructures for predictive and genetic testing and for dealing with bioethical problems related to genetic testing, such as ‘the right not to know’, informed consent, privacy and confidentiality. Communiqué de presse  Informations complémentaires :  http://www.aup.nl/do.php?a=show_visitor_book&#38;isbn=9789089641656 &#62;


2010-09-24 16:15:38

Parution The Taste for Knowledge : Medical Anthropology Facing Medical Realities S. Fainzang, H. Einar Hem, M. Bech Risor, eds. Aarhus University Press, 2010. ..  En savoir plus - Voir la table des matières .


2010-10-23 17:41:10

Parution   This is to announce the coming out of  Embodiment         and the State, an edited issue  of the journal &quot;AM. Rivista       della società italiana di antropologia medica.it  For more information : websites: www.argoeditrice.it www.antropologiamedica.it e-mail: fondazionecelli@antropologiamedica.it info@argoeditrice.it see cover and table of contents


2010-11-16 23:08:36

Depuis 1991, l&#39;Association for Recorded Sound Collections  nomine des disques, des ouvrages ou des articles du domaine de l&#39;histoire de l&#39;enregistrement sonore pour leur excellence ((The awards are presented to authors and publishers of books, articles, liner notes, and monographs, to recognize outstanding published research in the field of recorded sound. In giving these awards, ARSC recognizes outstanding contributions, encourages high standards, and promotes awareness of superior works.  Two awards may presented annually in each category—one for best history and one for best discography. Certificates of Merit are presented to runners-up of exceptionally high quality. The 2010 Awards for Excellence honor works published in 2009.)). Cette année c&#39;est un travail collectif, réalisé sous l&#39;égide de l&#39;AFAS (association française des détenteurs de documents sonores et audiovisuels) qui a été récompensé dans le domaine des discographies des musiques du monde : La Musique antillaise en France discographie 1929-1959 / French-Caribbean Music in France a discography 1929-1959 par Alain Boulanger, John Cowley and Marc Monneraye, coordonné par Véronique Ginouvès. L&#39;ouvrage, publié conjointement par l&#39;AFAS et le conseil général de la Guadeloupe, peut être uniquement obtenu sur demande auprès des éditeurs. Voilà ci-dessous la présentation des résultats des des prix de l&#39;ARSC 2010 : BEST RESEARCH in RECORDED BLUES, RHYTHM &#38; BLUES, or SOUL MUSIC Best Discography: Chuck Berry International Directory, by Morten Reff (Music Mentor) Certificates of Merit:   Give My Poor Heart Ease: Voices of the Mississippi Blues, by William Ferris (University of North Carolina Press) Hand Me Down My Travelin’ Shoes: In Search of Blind Willie McTell, by Michael Gray (Chicago Review Press) BEST RESEARCH in RECORDED CLASSICAL MUSIC Best History: Kirill Kondrashin: His Life and Music, by Gregor Tassie (Scarecrow) Certificate of Merit: Othmar Schoeck: Life and Works, by Chris Walton (Rochester University Press) BEST RESEARCH in RECORDED COUNTRY MUSIC Best History: Man of Constant Sorrow: My Life and Times, by Ralph Stanley and Eddie Dean (Gotham) Certificate of Merit:  The Songs of Jimmie Rodgers: A Legacy in Country Music, by Jocelyn R. Neal (Indiana University Press) BEST RESEARCH in FOLK, ETHNIC, or WORLD MUSIC Best Discography: La Musique antillaise en France discographie 1929-1959 / French-Caribbean Music in France a discography 1929-1959, by Alain Boulanger, John Cowley and Marc Monneraye (AFAS) Best History: The Wild Man of Rhythm: the Life and Music of Benny Moré, by John Radanovich (Florida University Press) Certificate of Merit: Ramblin&#39; Jack Elliot: The Never-Ending Highway, by Hank Reineke  (Scarecrow) BEST RESEARCH in RECORDED ROCK OR POPULAR MUSIC Best Discography: American Dance Bands on Record and Film, 1915-1942, by Richard J. Johnson and Bernhard H. Shirley (Rustbooks) Best History: Perry Como: A Bibliography and Complete Career Record, by Malcolm Macfarlane and Ken Crossland (McFarland) Certificates of Merit:   Sonic Boom: the history of Northwest Rock, from “Louie, Louie” to “Smells Like Teen Spirit,” by Peter Blecha (Backbeat) Record Makers and Breakers: Voices of Independent Rock ‘n’ Roll Pioneers, by John Broven (University of Illinois Press) BEST RESEARCH in RECORDED JAZZ MUSIC Best History (tie):  Jade Visions: the Life and Music of Scott LaFaro, by Helene LaFaro-Fernández (University of North Texas Press) The Ghosts of Harlem: Sessions with Jazz Legends, by Hank O’Neal (Vanderbilt University Press) Certificate of Merit: From Harlem to Hollywood: My Life in Music, by Van Alexander and Stephen Fratallone (Bear Manor) BEST RESEARCH in RECORD LABELS  Best History: Three Score and Ten: Topic Records at 70, by David Suff (Topic) Certificate of Merit: King of the Queen City: the Story of King Records, by John Hartley Fox (University of Illinois Press) BEST RESEARCH in GENERAL HISTORY OF RECORDED SOUND Best History: How Does it Sound Now?  Legendary Engineers and Vintage Gear, by Gary Gottlieb (Course Technology PTR) Certificate of Merit: Selling Sounds: The Commercial Revolution in American Music, by David Suisman (Harvard University Press) 2010 ARSC SERVICE AWARDS John Bolig wins the ARSC Lifetime Achievement Award. The Lifetime Achievement Award is presented annually to an individual in recognition of his or her life’s work in published recorded sound research.  The 2010 Lifetime Achievement Award was presented to John Bolig. John is the author of two discographies of Enrico Caruso and a series of discographies (six to date) outlining releases by the Victor Talking Machine Company. His books are the result of collecting, research conducted in Victor&#39;s archives for more than fifty years, consultation of Victor catalogs, and correspondence with fellow collectors and discographers. They provide comprehensive documentation of Victor&#39;s early output, including recordings dates, dates when recordings were first released and then deleted from catalogs, and uses of masters on subsequent Victor 78s and HMV releases. John&#39;s publications are of consistently high quality. He is renowned for his thorough research, strict adherence to that which can be documented in print and archival sources, and his generosity to other researchers and discographers.  His bibliography includes:The Recordings of Enrico Caruso: A discography (1973), Caruso Records: A History and Discography (2002), The Victor Red Seal Discography (2004), The Victor discography: green, blue, and purple labels (1910-1926) (2006), Gems : the Victor Light Opera Company discography (1909-1930) (2005), The Victor Black Label Discography : 16000-17000 Series (2007), The Victor Black Label Discography : 18000-19000 series (2008). Steve Smolian Recieves the 2010 ARSC Award for Distinguished Service to Historical Recordings The Award for Distinguished Service to Historic Recordings is presented annually to an individual who has made contributions of outstanding significance to the field of historic recordings in forms other than published works or discographic research. The 2010 ARSC Distinguished Service Award was presented to Steve Smolian.  Steve has been a leading expert on audio preservation, restoration, and consulting for over 40 years, serving major institutions, smaller archives, and the public at large.   He has successfully completed substantial restoration projects for major musical aggregations- the New York Philharmonic and the Chicago Symphony Orchestras- and organizations emphasizing the spoken word- the George Meany Memorial Archives, the Maryknoll Mission Archives and the American Jewish Archives. Recently he has performed preservation-related services for the Library of Congress, the National Archives Advisory Committee on Preservation (including consultation on the Nixon White House tapes), the Department of Justice and the Smithsonian Institution, as well as two of the Presidential Libraries.  He has done appraisal work for the Library of Congress, Harvard University, and Columbia University.  Steve is also involved with NPR’s Lost and Found Sound, restoring materials submitted by Quest for Sound callers.  Steve is a long time member of ARSC, and serves on AAA committee and the Copyright and Fair Use committee, among other activities. 2010 AWARDS COMMITTEE Winners are chosen by the ARSC Awards Committee: five elected judges representing specific fields of study, the ARSC President, and the Book Review Editor of the ARSC Journal. The members of the 2010 ARSC Awards Committee are: Roberta Freund Schwartz (Committee Chair) Brenda Nelson-Strauss (ex-oficio) Vincent Pelote (ARSC President) James Farrington (Book Review Editor, ARSC Journal) Dennis Rooney (Classical Music Judge) Cary Ginnell (Judge-At-Large) Dan Morgenstern (Jazz Music Judge) William L. Schurk (Popular Music Judge) Richard Spottswood (Judge-at-Large) Additional information about ARSC, including lists of past ARSC Award Winners and Finalists, may be found at www.arsc-audio.org.


2008-11-13 23:16:12


2011-05-26 21:20:23

In 1976, in the very act of rediscovering the French traditional music ((In order to know more about the topic, look for the recent thesis of Benedict Bonnemason: The revival of traditional music in France: the case of Gascon music between 1975-1985, dissertation done under the direction of Jean-Pierre Albert; viva attended in Toulouse, in 2009.)), the Mont-Joià Association inaugurated the Mediterranean Musical Encounters from Fontblanche, a district of Vitrolles. This association, active in claiming and reviving the Occitan culture, was also a traditional music group. It would be the engine of a major cultural event for the Occitan movement, oriented towards true Mediterranean identity. This identity, expressed in a manifesto ((The presentation of Rescontrès de la Mar is online at http://www.mont-joia.com/www.mont-joia.com/html/Rescontres.php)) was not intended to have space boundaries but to be rebuilt by common questions that arose in the late 1980s. Many of those issues remain pertinent at the present day. Only a few artists and groups (Mont-Jòia deserves special mention) , who performed during these encounters, may be seen live on stage today. The &quot;Rescontrès de la Mar&quot; proposed between 1976 and 1983: dance workshops, music workshops, singing workshops, stringed-instrument making, musicology conferences and concerts. French artists, North African, Italian, Spanish, Greek, Corsican, but also Portuguese, Hungarian, Yugoslav, Macedonian, Iraqis, Iranians were present, improvising sometimes together and creating new mixtures of sounds. This corpus provides an image of world music, as it emerged in the late 1970s and also reflects the Occitan identity trying to define itself. Beside artists’ presentations, introductions to their works or their country, we can hear the commitment and range of feelings expressed through the universal language of music. The collection of records was deposited by Mont-Jòia Association to the Sound Archive of Maison Méditerranéenne des Sciences Humaines in 1991. This deposit is as well a way of participating to the &quot;recovery and enrichment of identities movement&#39;&#39; that Jean-Mari Carlotti mentioned through the actions of the association. The French version of the text : http://phonotheque.hypotheses.org/4843 Sound credits : Tura lura lura lo gau canta, played by Mont Joià at a ball hosted with Los del Sauveterre at the Festa de la Lenga in 1978.  Lyrics: http://www.musicanet.org/robokopp/french/turalura.htm Photo credits : &quot;Microphone&quot;, photo by ganatronic, from Flickr, under a Creative Commons Attribution-Share Alike Licence


2011-07-03 16:24:45

A joint publication project co-ordinated by the Electronic Resource Centre on Cities (Crévilles) of the Maison des Sciences de l&#39;Homme (MSH) of Tours, the Pôle image-son, pratiques du numérique of the Maison Méditerranéenne des Sciences de l&#39;Homme (MMSH), Aix-en-Provence, and the Éric-de-Dampierre library of the René Ginouvès Institute for Archaeology and Anthropology (MAE), Nanterre, with the support of the Maison des Sciences de l&#39;Homme (MSH) of Dijon  Overview of the project: Today, producing, using and editing digital resources are part of a researcher&#39;s daily tasks. Digital formats, along with the development of the internet, have greatly facilitated the dissemination of iconographic, audio and/or audio-visual resources in the academic world and beyond, to members of the public who are increasingly curious about and interested by the documents produced by academics. The current movement towards open access encourages us to make the resources that we think of as being &#39;public&#39; available to the public in reality. Institutions must know how to respond to the questions on the rights of authors, interviewees and those represented in images posed by their open-access projects, as well as by researchers, who now regularly publish online and often find themselves confronted by legal and ethical questions to which they are not always sure how to respond. A key objective, amongst others, of this project is to begin to respond to some of the questions which regularly present themselves in a research context:  What can institutions who wish to make the most of documents created in the research process do, and what should they not do? Can they facilitate their (re)use not only in academic contexts, but also in the social and cultural spheres? What code of professional ethics should a researcher follow when he or she wishes to use an image or an audio(visual) recording in his or her work? Can they semantically enrich the resources made available on their site (i.e. via metadata)? Can they alter works or integrate other data/information into a resource? How can researchers and their institutions protect the confidentiality and anonymity of certain information when depositing fieldwork materials in an archive? How can we respect the rights of individuals who have been photographed, filmed or recorded during the research process? Can we find a balance between the right of open access to information and respect for copyright?  To attempt to respond to these questions and define a professional code of ethics, two study days have been organised, at Tours on the 26th of September 2011, then at Aix-en-Provence on the 29th of November 2011. Presentations, based on concrete examples and comparing the viewpoints of researchers with those of information professionals working alongside researchers in the field of the digital humanities, will fall under three broad axes:  Highlight concrete examples of institutions and/or individuals who make iconographic, sound and/or audio-visual resources available online, or who wish to &#39;restore&#39; such resources to the countries where the resources were gathered or created. Analyse the possibilities or the room to manoeuvre offered by legislation and jurisprudence for the non-commercial use of iconographic, sound and/or audio-visual documents for educational or cultural purposes. Beyond the legal issues, there are also ethical questions which must be raised in order that the use or online publication of research data or resources not harm the individuals or societies from which these data or resources were collected.  Documentary resource centres such as the Phonothèque de la MMSH (MMSH Sound Archives) or Crévilles which are developing initiatives for the online publication of open-access multimedia electronic research resources are daily confronted not only by questions of intellectual, artistic and literary property rights, but also by the ethical issues which may be raised by the utilisation of these resources. The aim of these study days is therefore to bring together information professionals, experts on intellectual property rights and ethics and the researchers facing these issues in order to define and clarify the best practices in this field, drawing inspiration notably from the Council of Europe Framework Convention signed at Faro in 2005. This convention on the value of cultural heritage for society encourages reflection on ethics and the development of digital technologies for the improvement of access to information, particularly for educational purposes, while protecting intellectual property rights. The proceedings of the two days will be published in French and English on the website Revues.org in the MMSH&#39;s Bulletin du Pôle Images/sons, pratiques du numérique (published on the platform of Cléo/Revues.org). This electronic publication will prompt the launch of a targeted call for contributions permitting researchers and specialists who were unable to participate in the study days at Tours and Aix-en-Provence to contribute their comments and critiques of the initial reflections directly on the publication site, in a spirit of interactivity and in preparation for the collaborative authoring of the Best-practice guide for the dissemination of research resources and publications in the humanities and social sciences : Questions of rights and ethics. The second study day in Aix-en-Provence will be followed the next day by a workshop launching the Best-practice guide writing project. The guide will be published in the first half of 2012 in an electronic, bilingual French-English format. This workshop will be the occasion to outline together the structure and content of the Best-practice guide and to divide up the workload amongst the participants in this authorship project. Project co-ordinators:  Pascal Garret, Crévilles, MSH, Tours Véronique Ginouvès, Pôle image-son, pratiques du numérique, MMSH, Aix-en-Provence Marie-Dominique Mouton, Éric-de-Dampierre Library, MAE, Nanterre  Academic committee:  Marie Cornu, Directrice du CECOJI, Université de Poitiers Marin Dacos, Directeur du Centre pour l&#39;édition électronique ouverte Laurent Dousset, Maître de conférences à l&#39;EHESS et Directeur du CREDO Mélanie Dulong de Rosnay, Chargée de recherche à l&#39;ISCC Denis Maréchal, Institut national de l&#39;audiovisuel Lionel Maurel, Conservateur des bibliothèques à la Bibliothèque Nationale de France Jean-Luc Pinol, Directeur du TGE Adonis  This project is supported by the Consortium des ethnologues (Corpus Infrastructure de recherche), under the authority of the LESC (Laboratoire d&#39;ethnologie et de sociologie comparative, MAE, Nanterre). Free admission on registration. Provisional programme for the first study day MSH Tours, Monday 26 September 2011 Introductory address by Mélanie Dulong de Rosnay, Doctor of Laws, Chargée de recherche at the ISCC where she is the co-director of the research centre “Gouvernance et usages de l’Internet” (Governance and uses of the internet) : Les outils juridiques à la disposition du chercheur pour protéger et diffuser ses données scientifiques (Legal tools available to researchers to protect and disseminate their academic datasets). Three thematic exchanges between researchers and information professionals: The researcher in visual sociology and the mediator for the dissemination of research resources: open access to images vs respect for copyright Sylvain Maresca (Professeur de sociologie at the University of Nantes, LHIVIC, whose research interests include the usage of and practices involving images in the social sciences) and Pascal Garret (Ingénieur de recherche, manager of the Electronic Research Centre on Cities (Crévilles), MSH Tours) The ethnologist and the archivist: ethical questions around the online publication of archives resulting from research Eric Jolly (Chargé de recherche au CNRS, CEMAF, ethnologist, specialist in the Dogon people. Participated in the project &quot;Le terrain et son archivage. Pour un Observatoire de l’archivage des matériaux de terrain des ethnologues&quot; [“Fieldwork and archives. Towards an Observatory on the archiving of ethnologists&#39; fieldwork materials”]) et Marie-Dominique Mouton (Ingénieur de recherche, manager of the Éric-de-Dampierre library, Laboratory of Ethnology and Comparative Sociology, MAE Nanterre, ethnologists&#39; archives division). The historian and the sound archivist: reusing oral resources for new research Florence Descamps (Maître de conférences at the Ecole Pratique des Hautes Etudes, organiser of a seminar on the use of oral resources in contemporary historical research) and Véronique Ginouvès (Ingénieure de recherche, manager of the Phonothèque de la MMSH (MMSH Sound Archive), Aix-en-Provence). Two summaries of the day&#39;s proceedings: An archivist&#39;s summary : Yann Potin (Chargé d&#39;études documentaires at the National Archives of France, 19th century division) - A jurist&#39;s summary : Marie Cornu (Directrice de recherche au CNRS, specialist in cultural law and intellectual property, Directrice du CECOJI, University of Poitiers)    Provisional programme for the second study day  Aix-en-Provence, Tuesday 29 November 2011 Salle Paul-Albert Février (MMSH) Introductory address by Lionel Maurel, Conservateur des bibliothèques at the National Library of France and author of the blog S.I.Lex Three thematic exchanges between researchers and information professionals: The anthropologist and the mediator for the dissemination of research resources: open access to fieldwork materials vs respect for copyright Laurent Dousset (Maître de conférences EHESS, Directeur du CREDO, creator of the ODSAS – Online digital source annotation system database) and Judith Hannoun (Manager of the CREDO library, Maison Asie Pacifique, Marseille). The linguist and his/her corpus Médéric Gasquet-Cyrus (Maître de conférences - Laboratoire Parole et Langage UMR 6057 CNRS) and Bernard Bel (Research Engineer at Laboratoire Parole et langage (Aix-en-Provence), in charge of the CRDO-Aix long-term preservation service). Using televised images in a research context: what permissions does the INA (National Audio-visual Institute) grant ? Maryline Crivello (Professeur des universités, UMR TELEMME, member of the steering committee of the MEDMEM programme, Ina-Euromed-Heritage) et Marie-Christine elias (Responsable documentaire et commerciale, INA PACA). Two summaries of the day&#39;s proceedings: An archivist&#39;s summary : Denise Ogilvie (conservateur du patrimoine at the French National Archives, 19th century division). A jurist&#39;s summary : Anne Cammilleri (Maître de conférences Université Paris Descartes, UMR 6201 “Droit public comparé – Droit international et européen&quot;, Université Aix Marseille III). 30th November 2011: Meeting at Aix-en-Provence to organise the writing of the Best-practice guide for the dissemination of research resources and publications in the humanities and social sciences : Questions of rights and ethics.    Guitar being played by Tom Walton: White Springs, Florida. Photographié le 4 juillet 1982. Collection &quot;Florida Folklife&quot; de la bibliothèque et archives nationales de Floride. Peremalien : http://ibistro.dos.state.fl.us/uhtbin/cgisirsi/x/x/0/5?library=PHOTO&#38;item_type=PHOTOGRAPH&#38;searchdata1=fs82130 Pas de restrictions de droit connues.


2011-09-12 21:50:37

As sociologist, postdoctoral research fellow of The Romanian Academy, Iasi Branch, and also as professor at the Petre Andrei University of Iasi, I have decided to take a documentation internship abroad, in August 2011. My research subjects concentrating mainly on the sociology of communities, for the project developed within the Iasi Branch of the Romanian Academy, the theme is formulated as it follows: A communitarian perspective on the social life in the Romanian urban space. Mechanisms for the establishment and perpetuation of social dysfunctions. The concept of land records seems to me very attractive. In the recent years I have been developing my work mainly based on quantitative date, so I thought appropriate to balance my approach, by reorienting my research on some qualitative data as well. Naturally this leads me towards the MMSH’s phonoteque where I got in touch with Mrs. Veronique Ginouves, a passionate professional of these special types of records. The diversity and complexity of the data kept within the Sound Archives are very special. The researchers finds here more than 5000 hours of archives. This could be quite discouraging if someone has to find by themselves the files they are interested in. After I indicated to Mrs. Veronique Ginouves my interest area for this internship, she prepared for me a folder which matched excellently my research topics and therefore I thank her very much. The folder contained documents regarding the ‘residential unit’ Cité Radieuse from Marseille, first of such 5 constructions, realized after the architect’s Le Corbusier plans and vision. He would propose o construction designed to offer the setting for a productive social life for its residents, a suitable background for the community spirit to flourish in a proper urban building. The records are very original as they are not developed in the framework of a reaserch program as usual but by a person interested in keeping the memory of this architectural project and of the first of its residents. These documents comprised of a series of interviews taken by Serge Mercier (press photographer) with Suzane Lherisson, Honorary President of the Association of Residential Unit Residents in Cite Radieuse in Marseille. It must be specified that at every meeting, except one, there was a third person participating, she is being former President of the Association of Residential Unit Residents in Cite Radieuse in Marseille. Most of the times she acts as an interviewer, but sometimes she is the subject. It is important to mention that all three live in Cité Radieuse. The subject is one of the first residents (1952), the other woman came in 1999 (information inferred from the text), while the interviewer is a resident of Cité Radieuse since 2001. The folder consists of 17 audio digital files, which account for a total of 25 hours and 15 seconds recorded during several weeks in the summer of 2009. The subject is an exceptional one for this matter. Practically, for decades Suzane Lherisson dedicated her time to the Association and to common life in Cite Radieuse. She kept every document or file referring to the building and to the Association, since she began living there in 1952. Hence, supported by a very good memory that does not betray her not even at a very old age, the subject offers the reader a consistent and comprising image of what meant living in Cite Radieuse. For more technical, epistemological and methodological details, one can consult the notes and comments written in the document fiche corpus. In the same document I also suggested some other useful references on the same topic. During this documentation period I fulfilled a double task. On one hand I made a primary analysis on the data from these files, so other researchers interested in this field could access them more easily. Thereby, I identified and indicated every relevant theme from each file and the time period in record to which they refer. Also, I completed a standard form for each file, which includes a brief summary of the information contained. On the other hand, I conducted a secondary analysis on the data from the perspective of my research topic mentioned above. I sought to answer the question regarding the degree to which materialized Corbusier’s vision for the emergence of significant communitarian spirit in this type of building but I shall not develop the subject here, as I will dedicate a special article for this topic next fall. The folder offers the researchers the possibility to acknowledge extremely useful information on associative life in a particular residential complex. Breadth and depth of the presentation are quite rare in this research field. One encounters elements of life history for a period of over six decades, and with components that highlight the manner of initiation and development of a large housing association that far exceeds similar initiatives. These files offer the overview of a process developing in over five decades, with interesting stories and remarkable characters. One finds information about the ordinary life in the building complex, about the various activities celebrating the anniversaries, about the manner in which residents interact, about the development and preservation initiatives, about the influence of the spatial arrangements on relations between neighbors or family members, etc. It is also an extremely convincing pleading for the importance of involvement in collective activities beyond the own living space, in order to avoid the atrophy of the collective space. During this internship I enjoyed a great opportunity for my professional development and I want to thank again to Mrs. Veronique Ginouves for everything she does in this institution. Practically, her name becomes gradually synonym to the Sound Archives’ name, saying a lot about her enthusiasm and impeccable professionalism. Also, I shall thank Corine, a very attentive and dedicated office colleague. Author : Tudor Pitulac (tudorpitulac[at]yahoo[dot]com) Blog post in French : http://phonotheque.hypotheses.org/5443 Post în româna : : http://phonotheque.hypotheses.org/5491 Photos : Tudor Pitulac at the Phonothèque, August 2011.


2012-01-12 12:18:07

A Alghero, jusqu&#39;au 30 mars 2012, a lieu une expostion d&#39;instruments issus de la collection privée du musicien Enzo Favata. Cette exposition orignale, est difficilement classable entre organologie et émotion. En effet, ce polyinstrumentiste qui parcourt le monde et sa Sardaigne natale depuis des années n&#39;a cessé de rencontrer et d&#39;échanger avec des musiciens et des luthiers. Ainsi, “Tutto è suono” présente une centaine d&#39;instruments, tous uniques puisque chacun d&#39;eux a été  fabriqué par un artisan. Certains ont été commandés par Enzo Favata lui-même, d&#39;autres collectés ou offerts au grè de ses voyages et de ses concerts, d&#39;autres enfin sont de véritables pièces d&#39;antiquité acquises au fil du temps. Il s&#39;agit donc d&#39;une “expostion d&#39;auteur” où chaque instrument raconte une histoire et évoque le contexte et la communauté au sein de laquelle il a été fabriqué et joué. L&#39;exposition offre un voyage dans la nature et le monde ancien à travers les matériaux des instruments eux-mêmes (roseau, bois, terre cuite, os, peau d&#39;animaux, crin, boyaux, métal) mais aussi les évènements d”une vie quotidienne où la musique scandait le monde (danse, combat, mariage, naissance, funérailles, fêtes, Carnaval, prières, travail). Les catégories organologiques organisent l&#39;espace où l&#39;on peut admirer flûtes, clarinettes popualires, haubois, trompettes, flûtes globulaires, orgues à bouche.. L&#39;occasion est trop belle de pouvoir admirer les flûtes sardes magiues : aluneddas, benas et pipiolos. Enzo Favata, n&#39;est pas que musicien, il est aussi le fondateur, avec Enedina Sanna ici commissaire de l&#39;exposition, de l&#39;association Archivi del Sud, qui réunit depuis les années 1980 de nombreuses collectes des traditions orales en Sardaigne. Soucieux de faire le lien avec la mémoire sonore de ces instruments, les deux artistes ont associé l&#39;écoute d&#39;archives à la découverte de qui accompagnent ces maginifiques instruments qui viennent venus de Sardaigne mais aussi du Brésil, d&#39;Egypte, du Maroc, des Balkans, du Tibet, d&#39;Australie, d&#39;Inde ou du Japon. Cette visite est une belle façon de découvrir un musicien et son histoire, des instruments traditionnels et leurs contexte de fabrication et d&#39;&#39;interpréation et tout un monde de musiques et de sons. Si vous n&#39;avez pas la chance d&#39;aller à Alghero, vous pouvez contacter isoladeisuoni@gmail.com et faire venir la Sardaigne chez vous.  Texte de présentation de l&#39;exposition en langue italienne La mostra si basa su una collezione di strumenti di proprietà del musicista Enzo Favata, che ha raccolto gli esemplari nel corso di molti anni nei quali, per la sua attività concertistica, è entrato in contatto diretto con musicisti e artigiani della Sardegna e di altri paesi, in particolare Brasile, Egitto, Marocco, Balcani, Giappone, India. Gli strumenti esposti sono per lo più pezzi unici realizzati da artigiani, altri sono pezzi d’antiquariato, altri ancora sono stati costruiti su commissione dello stesso musicista. Si tratta di una “collezione d’autore”, dove ogni strumento è accompagnato da una sua storia personale, che evoca l’ambiente e la comunità al quale appartiene. Ciò permette che l’esposizione sia visitabile su un doppio un percorso, da una parte quello oggettivo, di informazione musicologica, dall’altra un percorso “emozionale” che invita ad accostarsi senza preconcetti all’ascolto e alla scoperta di culture musicali diverse. Nell’epoca del suono digitale e della musica de-materializzata che pervade la nostra vita quotidiana con strumenti di elaborazione e riproduzione sempre più piccoli e leggeri, questa esposizione mette in risalto il suono “materiale”, prodotto da strumenti che nella loro materia sono una sintesi del mondo naturale: canna, legno, terracotta, osso, pelle di animali, crine, budella, metallo risuonano da migliaia di anni, accompagnando la vita dell’uomo in ogni sua espressione comunitaria, la danza e la battaglia, il matrimonio e il funerale, la preghiera e il lavoro. Gli strumenti esposti rappresentano la tradizione musicale di diversi paesi del mondo. Sono rappresentati in modo particolare gli strumenti a fiato, suddivisi in flauti, clarinetti popolari, oboi, trombe, flauti globulari e organi a bocca. Tra gli strumenti a fiato della Sardegna si possono ammirare diversi esemplari di launeddas, benas e pipiolos. Numerosi gli strumenti provenienti da altri paesi, in particolare da America Latina, diverse regioni europee e del Mediterraneo arabo, e il lontano Oriente, Cina, Giappone, India, Tibet, fino all’Australia rappresentata dal didgeridoo. Ciò consente una comparazione tra gli strumenti occidentali più noti e quelli diffusi in altre aree geografiche: ad esempio si potranno raffrontare i diversi tipi di clarinetti popolari, come le launeddas sarde, l’arghoul egiziano, la zummara del Maghreb. Accanto a diversi esemplari di percussioni e idiofoni, vi sono anche oggetti e giocattoli sonori che pur non essendo propriamente strumenti musicali, incuriosiscono per le modalità di produzione del suono e l’ambito d’uso: da su furrianughe sardo alla sudafricana vuvuzela. Una sezione è dedicata ai suoni delle feste più significative della Sardegna, in particolare il Carnevale barbaricino. Un’ultima sezione ripercorre la storia degli archivi sonori e dei ricercatori che nel corso del Novecento hanno contribuito a far conoscere la straordinaria ricchezza del patrimonio costituito dalle musiche popolari in tutto il mondo. La mostra è dotata di supporti per l’ascolto dei suoni e la visione di filmati relativi agli strumenti esposti. Si possono programmare visite speciali per le scuole dalle primarie alle superiori, elaborate sulla base delle esigenze didattiche e educative. Per informazioni: isoladeisuoni@gmail.com tel. 393 8946954 Texte de présentation de l&#39;exposition en langue anglaise The exhibition is based on the collection owned by the musician Enzo Favata, who collected the specimens in the course of many years in which, for its concerts, came into direct contact with musicians and artisans of Sardinia and other countries, particularly Brazil, Egypt, Morocco, the Balkans, Japan, India. The instruments are mostly unique pieces made by artisans, others are antiques, others were built on commission of the same musician. This is an artistic collection, where each instrument is accompanied by his personal story, which evokes the environment and the community to which it belongs. This allows the exposure is visited by a dual path, on the one hand the objective, musicological information, on the other path &quot;emotional&quot; approach that invites you to listen without preconceptions, and to discover different music cultures. In the era of digital sound and music de-materialized that pervades our everyday life with tools for processing and reproduction ever smaller and lighter, this exhibition highlights the sound &quot;material&quot;, produced by instruments that are a synthesis of the natural world: cane, wood, clay, bone, animal skin, hair, entrails, metal resonate thousands of years, accompanying the man&#39;s life in every community expression, dance and battle, marriage and funeral, prayer and work. The instruments exposed are representative of the musical traditions of different countries of the world. They are represented in a particular way the wind instruments, divided into flutes, clarinets popular, oboes, trumpets, flutes, mouth organs and globular. Among the wind instruments of Sardinia you can see several examples of launeddas, and benas pipiolos. Many instruments from other countries, particularly Latin America, several countries of the Mediterranean regions of Europe and the Far East, China, Japan, India, Tibet. This allows a comparison between the Sardinians and those instruments typically spread to other geographical areas: in essence, you can compare the different types of clarinets popular, such as sardines launeddas, the arghoul Egypt, the Maghreb zummara. A section is devoted to the most important festivals in Sardinia, in particular, Carnival Barbaricino. A final section covers the history of sound archives and researchers in the twentieth century have helped to raise awareness of the extraordinary richness of the music made ​​by people all over the world. The exhibition features support for listening to sounds and watching movies on instruments on display. Special visits can be programmed for tourists. For more information, please contact: isoladeisuoni@gmail.com tel. 393 8946954 Revue de presse de l&#39;exposition : Ciao Sardinia : http://www.ciaosardinia.com/ita/sardegna/news/mostra-tutto-e-suono-alghero-15-dicembre---30-marzo Sardegna Oggi : http://www.sardegnaoggi.it/Spettacolo_e_Cultura/2011-12-21/17229/Tutto_e_suono_strumenti_da_tutto_il_mondo_in_mostra_ad_Alghero.html Crédits photographiques : Enedina Sanna


2009-09-15 18:50:38

A new sound corpus in juba-arabic is now at disposal on the sound archives database. Juba-arabic is a pidgin (a communication language used between two or more communities which do not share a common language), composed of elements both from Arabic and from Sudanese dialects, it gradually evolved into a common language. The recordings (i.e. 27 hours of inquiries collected over 1981 and 1984, that is to say fifty seven surveys) which Catherine Miller used to study the phenomenon of arabization in southern Sudan are now on accessible online on Ganoub.   This corpus contains oral evidence, as well as music recordings  and religious sermons at the Juba’s Church . But most of the investigations were recorded during trials  at the customary courts of Juba and Kator in the Equatoria’s province, Southern Sudan (the presented extract deals with the case of a Dinka woman presented to the court following a dispute on the public highway while she was intoxicated). Catherine Miller deliberately chose these places of investigation for she wanted to study the evolution of the juba-arabic and the challenges of the arabization of Southern Sudan at the time (80’s) on an economical, political, social and cultural level. She therefore investigated various populations (villagers and city dwellers, men and women, young and old people, educated and uneducated people) to better understand the conflicts related to linguistic opposition between oral and written languages, juba-arabic and vernaculars, English and Arabic.   The corpus also contains a reading by Catherine Miller  about &quot;The Challenges of Arabization in southern Sudan&quot;, Peuples Méditerranéens, No. 33, Paris, p. 43-53. (1985). The availability of these oral sources which are more than twenty years old, is priceless: it is very unlikely that a rare language like juba-arabic should reach us. Therefore, sound archives do not only provide a new dimension to publications already in print, but they also allow a process of memory, a written or iconographic document is unable to do. As far as ethnolinguistics is concerned, sound archives offer the unique opportunity to listen to rare languages, which are sometimes bound to disappear.   Since these surveys were collected, Sudan has been suffering a bloody civil war (1983-2004) which left it ravaged by poverty. Juba-arabic was able to develop during this war and nothing is nowadays more precious than being able to access Catherine Miller’s recordings. Witnesses of a past era, these surveys represent the memory of the men, women and children who participated to her interviews. Here is one of the reasons why the preservation of oral heritage is essential. Guaranteeing the sound memory and a symbol of the intangible heritage, oral archives will keep getting talked about. This article is a traduction of : &quot;Archives sonores :  exemple de l&#39;étude de l&#39;arabisation dans le Sud Soudan&quot; :  http://phonotheque.hypotheses.org/1065 Cet article est une traduction de : &quot;Archives sonores :  exemple de l&#39;étude de l&#39;arabisation dans le Sud Soudan&quot; :  http://phonotheque.hypotheses.org/1065 Crédits photographiques : ©Jean-Pierre Ribiere


2010-04-15 11:11:12

Rich of inquiries on agricultural practices of North Yemen&#39;s population in the years 1970-1980, the Yemenite corpus of the ethnologist Marceau Gast also contains a few songs and some instrumental pieces. Some may be parts of ceremonies like weddings, others are recorded during informal moments. As the extract that we put forward here  ; Marceau Gast exchanging words and laughter with a group of children and teenagers of a village of Sadah region in the northwest of Yemen. We are in november 1974, it&#39;s the first year of the ethnologist&#39;s field in the south of Arabian peninsula. On the recording, between the encouragements and the laughter of his friends, a young boy, that we guess is a teenager to the tone of his voice, starts singing a love song. Of the tune here is a transcription in Arabic and a proposition of translation in english:  يا مسلمين يا عباد الله انا عاطش في ذمتك يا الحبيب لو قلتلي مابش في ذمتك يا الحبيب لو قلتلي مابش   يا مسلمين يا عباد الله من الهايم يا مسلمين يا عباد الله من الهايم وانا الذي تحت (شباك؟ شبان) الملك نايم وانا الذي تحت (شباك؟ شبان) الملك نايم Transcription Yā maslimīn  yā ʻibād Allāh ʻanā ʻāṭš Fī ḏammitak yā l-ḥabīb law gultalī mabaš Fī ḏammitak yā l-ḥabīb law gultalī mabaš Yā maslimīn  yā ʻibād Allāh man al-hayim Yā maslimīn  yā ʻibād Allāh man al-hayim Wa ʼanā llaḏī taḥt (šubāk? Šubān) al-malik nāyim Wa ʼanā llaḏī taḥt (šubāk? Šubān) al-malik nāyim Translation Ô muslims, ô servants of God, I&#39;am thirsty Because of you, my love, if you tell me that there is nothing Because of you, my love, if you tell me that there is nothing Ô muslims, ô servants of God, I&#39;m the everlasting lover Ô muslims, ô servants of God, I&#39;m the everlasting lover I&#39;m the one who sleeps under (the window?) of king I&#39;m the one who sleeps under (the window?) of king Transcription : Hanan Maloom, François Dumas Translation: Laure Principaud (thanks to Isabelle Blouet)


2011-12-21 00:01:32

 Il y a quelques mois, l&#39;équipe de zotero a eu l&#39;excellente idée de publier une API en lecture et écriture. Grâce à elle, zotero est devenu mobile. Cette évolution montre la puissance de l&#39;open source pour le secteur universitaire: l&#39;open source s&#39;accompagne de la création d&#39;une communauté qui a la possibilité d&#39;accéder à la source du logiciel, d&#39;intervenir sur la manière dont il est développé et, ainsi, d&#39;adapter les logiciels open source aux besoins de la recherche de chacun. L&#39;interview qui suit est celle d&#39;Avram Lyon, développeur de Zandy, un client zotero pour Android. Vous pouvez télécharger Zandy sur l&#39;Android Market et lire son guide d&#39;utilisation. Could you describe who you are in a few words? I&#39;m a graduate student in Slavic languages and literatures at the University of California, Los Angeles, where I study Tatar and other non-Russian literatures of the late Russian empire. I also teach Russian and a little Tatar. And I caught the Zotero bug back in 2008, when I started graduate school, and started writing translators and helping out on the forums. Why do you use Zotero? I started using Zotero because I couldn&#39;t imagine doing citations by hand in this day and age. I&#39;ve kept using it because it makes it possible to automate and streamline the repetitive parts of research, and because the community around it promises great things to come. What is Zandy? Zandy is an Android app to help people keep up on their research without needing a full-fledged computer. It supports viewing and editing items in your Zotero library, as well as viewing attachments and notes. The next big goal is to support adding and modifying attachments, which will let us do cool things like use the camera to scan and upload documents. The source code is open and available under the same license as Zotero itself, so I&#39;m hoping it will manage to generate an active user community of its own. Why did you decide to develop it? I decided to develop Zandy because I kept mentioning in the Zotero forums and developer listserv that an Android app would really not be that hard to write. One day in late August, I decided that I might as well do it myself. I suppose at first it was for the challenge and the experience of making a mobile app. I don&#39;t actually use an Android device myself yet -- Zandy was developed using my wife&#39;s phone -- but I&#39;m confident that it will prove useful for me, too, when I finally get a phone or tablet for myself. As a researcher in social and human sciences, in which way do you think that coding is necessary to your research? I think that coding is often necessary for me to keep up on the volume of sources that I use; my work in libraries and archives in Russia was greatly helped by having Zotero, and by having efficient ways to get large numbers of items, images, and annotations into the software. My research requires a lot of primary source materials that have no digital presence, and I&#39;m trying to rectify that, and further my own research at the same time. I am working on spatial and relationship analyses of non-Russian writing in the late imperial period, and that entails having well-structured, voluminous data. And, I must admit, coding is a lot of fun. Especially when I see that it&#39;s helping hundreds or thousands of other researchers around the globe.


2011-01-04 11:48:17

The  19th Annual Conference of the International Association of Chinese  Linguistics (IACL–19) will be held from 11 June 2011 throught 13 June  2011, at Nankai University, in Tianjin, China. On behalf of the IACL Executive Committee, the  conference is being hosted under the joint auspices of Nankai  University and the Linguistic Society of Tianjin. The organization  committee of IACL-19  cordially invites abstracts, in all areas of Chinese linguistics or the  languages of China, for presentation at the conference.   1. Call for Paper Those who want to present a paper at the Conference should submit an abstract to the organizing committee for anonymous review. Each person may submit no more than one single-authored abstract in addition to one joint-authored abstract. The requirements for the submission are given below: (a)    The abstract should be no more than one A4 or letter-size page in length. For English: Times New Roman font, size 12 pt For Chinese: Songti font 宋体, size ‘small 4’ (b)   Please  indicate the theme on the upper corner of your abstract (e.g.  phonetics, phonology, lexicology, morphology, syntax, semantics,  discourse/pragmatics, Chinese traditional phonology and philology,  historical syntax, prosodic syntax, historical comparative linguistics,  sociolinguistics, cognitive linguistics, psycholinguistics,  neurolinguistics, language acquisition, syntax-semantic interface,  language contact, etc.) (c)    Three to five key words must be provided to indicate the framework, topic, language(s), or dialect(s) of your paper. (d)   E-mail 2 copies of the abstract to &#60;IACL19papers@gmail.com&#62;,  one MS Word DOC format which includes the author’s name(s),  affiliation(s), and e-mail address(es); and the other PDF format  document (for anonymous review) identified by title only. (e)    Special fonts (if any) should also be sent as an attachment to the same email address. (f)     The deadline for submission is Friday, December 31, 2010, and you will receive an acknowledgement from the IACL-19 organizing committee in a timely manner. 2. Young Scholar Awards (YSA, MJH, IRA) To encourage young scholars and to promote the study of Chinese linguistics, the IACL has set up three awards: Young Scholar Award (YSA), Mantaro J. Hashimoto Award (MJH Award), and Inter-Disciplinary Research Award (IRA) for which competitions are held at the IACL annual conference. Qualifications for contestants of the awards: (a) The contestants,  who are 35 years of age or below and whose current rank is below that  of associate professor in the Chinese and American university systems  and below that of senior lecturer in the British system in 2011; (b) Previous winners are not allowed to participate in the competition; (c) Previous finalists (but not winners), who are not over 35 years of age and hold positions below an associate professor, can participate in the competition if they submit a new paper. Those who want to compete for the awards should send both abstract and full-paper by Monday, December 20, 2010 (both in pdf format and word format (.doc): (a) a full single-authorized anonymous paper (not to exceed 25 single-spaced A4 or letter-size pages), deleting name, acknowledgements and other informations which could identify the author; (b) An anonymous abstract of the paper no more than one A4 or letter-size page; (c) a separate page giving the paper’s title, the author’s name, age, academic rank, postal and e-mail addresses. Please submit the full paper, the abstract (with the same requirements regarding language, keywords and formatting as for that of the conference abstract), and personal information as email attachments to &#60;IACL19papers@gmail.com&#62;, ensuring that you receive an acknowledgement from the IACL-19 organizing committee. Nominated finalists will be invited to attend the conference and receive no more than $500 of travel subsidies,and the winner(s) of the competitions will be honored with the award of a certificate and a prize.   3. Important Dates to Note:    December   20, 2010 Deadline   for submitting abstract and full paper for YSA, MJH, and IRA   December   31, 2010 Deadline   for submitting conference abstracts   March   10, 2011  Notification of abstract acceptance; Notification to YSAs finalists   April   1, 2011 Deadline for sending confirmation of the participation   and submitting final revised abstracts   April   10, 2011 Formal  invitation letter and conference brochures   (including any necessary  documents for visa applications) will be sent to   participants   May   10, 2011 Detailed informaiton of the conference programe available   on the IACL-19 website   April   20-May 20, 2011 Online   Early-Bird registration for conference attendees   June   10, 2011 On-site registration at   Nankai University   June   11, 2011 IACL-19   Conference held at Nankai University!      4. Website and contacts: The IACL-19 website is under construction, please visit the website &#60;http://nkyyx.nankai.edu.cn&#62; (&#60;http://202.113.234.165/nkyyx/index.html&#62;) for further information on lodging and travel; as well as the IACL links on &#60;http://www.iacling.org/&#62;. For information on YSAs, please visit &#60;http://www.iacling.org/#mjh&#62;. If you have any inquiries and questions, please send email to &#60;IACL19questions@gmail.com&#62;. All  the scholars and students are welcome to the conference. However, the  particaption of IACL-19 is for members only. Please go to IACL homepage  to apply for membership or renew your membership. No membership status  is required at the time of submitting abstracts or papers. After  receiving the confirmation  of receipt from the IACL-19 organizing committee, membership payment  should be made at the time of on-line preregistration or on-site  registration. 5. Organizing Committee: The organizing committee of IACL-19 consists of people from School of Literature, College of Chinese Language and Culture, College of Foreign Languages, and Linguistics Institute of Nankai University. Copmmittee Chair: SHI Feng Advisor: ZHANG Hongming Secretary-General: Yeshes Vodgsal Atshogs Members of Academic Committee:  Shi  Feng, Zhang Hongming, Zeng Xiaoyu, Li Bing, Shi Xiangdong, Wang Hongqi,  Zhang Maizeng, Zhou Jian, Su Lichang, Yang Lin, Zhang Wenzhong, and Lu  Fubo Members of the Committee for Logistics: Guo  Jimao, Kong Xiangqing, Wang Jihui, Yuan Mingjun, Yeshes Vodgsal Atshogs  (Secretary-General), Ran Qibin, Guo Zhaojun, Liang Lei, Sun Yi, Wang  Ping, Guo jia, and Yu Hui Please check the IACL-19 website for updated schedules and information once it has been ready. The  IACL-19 organizing committee is looking forward to the participation of  all fellow colleagues in the field who are committed to the research  and teaching of Chinese language and linguistics. Organizing Committee of IACL-19


2011-01-04 11:50:00

The University of Oregon  is pleased to  host the 23rd Annual NACCL conference, to be held in  Eugene,  Oregon from June 17-19, 2011. Call for Papers NACCL-23 will continue to serve as a platform of scholarly  exchange  for researchers of all subfields of Chinese linguistics.  Proposals of  original studies on (but not limited to) the following  topics are  invited: Phonetics/Phonology, Syntax, Semantics, Pragmatics,  Morphology,  Orthography, Historical linguistics, Computational/Corpus  Linguistics,  Chinese Language Acquisition and Pedagogy,  Psycholinguistics,  Sociolinguistics, etc. Papers are presented within a thirty-minute period with 20  minutes  for presentation and 10 minutes for questions and discussion.  Abstract submission Abstracts should be submitted by January 10, 2011 via  “Easy Abs” on the Linguist List.  Please click here to  access the site.  Notification of abstract acceptance March 15, 2011 NACCL-23 Scientific Committee Susan Guion Anderson (UO) Marjorie Chan (OSU) Scott DeLancey (UO) Agnes He (Suny, Stony Brook) Zhuo Jing-Schmidt (UO) Lizhen Peng (Zhejiang University) Chaofen Sun (Stanford) Hongyin Tao (UCLA) Liang Tao (Ohio U) Janet Xing (Western Washington University) Keynote speakers  Walter Bisang, Professor of General and Comparative  Linguistics, Johannes Gutenberg University, Mainz, Germany Chu-Ren Huang, Chair Professor of Applied Chinese Language Studies  and Dean of Faculty of Humanities, The Hong Kong Polytechnic University Agnes He, Professor of Chinese Linguistics and Second  Language Acquisition of Chinese, SUNY Stony Brook Fu-xiang Wu, Professor of Chinese Linguistics, Chinese  Academy of Social Sciences, Beijing, China


2011-01-04 11:53:06

The Seventh Conference of the European Association of Chinese  Linguistics will be held on September 13, 14, 15, 2011, at Ca’ Foscari  University in Venice, Italy. The conference is hosted by the Department  of East Asian Studies and the Department of Language Sciences at Ca’  Foscari University. Registration is on September 12, 2011. The organization committee of EACL-7 cordially invites abstracts for  20-minute talks (plus a 10-minute discussion) in all areas of Chinese  linguistics. Abstracts in the field of Teaching Chinese as a Foreign  Language will not be considered. Abstracts may also be submitted for the  two panels outlined below. Each person may submit no more than one single-authored abstract in  addition to one joint-authored abstract. The requirements for the  submission are given below: 1) The abstract should be no more than  one A4 or letter-size page in length. For English: Times New Roman font,  size 12 pt (single space). For Chinese: Songti font 宋体, size ‘small 4’. 2) Please indicate the topic on the upper corner of your abstract (e.g.  phonetics, phonology, lexicology, morphology, syntax, semantics,  discourse/pragmatics, Chinese traditional phonology and philology,  historical syntax, prosodic syntax, historical comparative linguistics,  sociolinguistics, cognitive linguistics, psycholinguistics,  neurolinguistics, language acquisition, syntax-semantics interface,  language contact, etc.) 3) Three to five key words must be provided to indicate the framework, topic, language(s), or dialect(s) of your paper. 4) Abstracts must reflect new research. 5) Only EACL members can present papers. To become a member of EACL, please fill in the registration form: 6) For Membership information please click here 7) E-mail 2 copies of the abstract to   eacl2011@gmail.comThis e-mail address is being protected from spambots. You need JavaScript enabled to view it   and to   linda.badan@gmail.comThis e-mail address is being protected from spambots. You need JavaScript enabled to view it  , (a) one abstract in MS Word DOC format which includes  the author’s name(s), affiliation(s), and e-mail address(es); and (b)  the other abstract in PDF format identified by title only (for anonymous  review). 8) The deadline for submission of abstracts is January 30, 2011. 9) Notification of abstract acceptance or rejection can be expected by March 31, 2011. Special panels: &quot;Classical Chinese&quot; For information, please contact Barbara Meisterernst  (ddurkin AT aol.com) “Chinese and typology” For information, please contact Guglielmo Cinque  (cinque AT unive.it) Confirmed keynote speakers: C.-T. James Huang (Cambridge, Mass.) Christine Lamarre (Paris) Federico Masini (Rome) Luigi Rizzi (Siena) Rint Sybesma (Leiden) Conference languages: English, French, Mandarin Chinese Registration fees : € 25 for students, € 40 for non-students Student status will have to be certified. Contact persons § Dr. Magda ABBIATI, local organizer magda AT unive.it § Dr. Linda BADAN, EACL Vice-President and local organizer linda.badan AT gmail.com § Dr. Guglielmo CINQUE, local organizer cinque AT unive.it


2011-01-04 11:55:35

The  Societas Linguistica Europaea and the Centre for Research in the  Applications of Language at the University of La Rioja, Logroño (Spain)  invite you to submit workshop, poster and paper proposals for the next  annual meeting. SLE meetings provide a forum for high-quality scientific  research in linguistics. Plenary speakers  Bas Aarts (London): “Shifts in English modal verb usage in recent times” Martin Everaert (Utrecht): “Anaphoric  Dependencies and the Quest for Universals” Adele Goldberg (Princeton): “Items and Generalizations” Juan Manuel Hernández-Campoy (Murcia): “Constructivist Approaches to Style-Shifting: An  Interactional Sociolinguistic Perspective” Ruth Wodak (Lancaster): “Integrating Sociolinguistics and (Critical) Discourse Studies:  Multilingual Practices in European Union Institutions”  Local organizing Committee  Chair: Francisco Ruiz de Mendoza Ibáñez Secretary: Sandra Peña Cervel Treasurer: Andrés Canga Members:  María Pilar Agustín Asunción Barreras Almudena Fernández Rosa Mª Jiménez Javier Martín Juan Manuel Molina Lorena Pérez Roberto Torre    SLE Conference Manager  Bert Cornillie (Leuven)  Scientific Committee  Chair: Letizia Vezzosi (Perugia) Members: Laura Alba-Juez (Madrid, UNED), Johanna  Barðdal (Bergen), Delia Bentley (Manchester), Marcella Bertuccelli  (Pisa), Walter Bisang (Mainz), Kasper Boye (Copenhague), Anna Cieslicka  (Poznan/TAMIU Laredo), Giuglielmo Cinque (Venice), João Costa (Lisbon),  María Josep Cuenca (Valencia), Michael Daniel (Moscow), Kristin Davidse  (Leuven), David Denison (Manchester), Ursula Doleschal (Wien), Patricia  Donegan (Honolulu), Mirjam Fried (Prague), Francisco Gonzálvez  (Almería), Stefan Th. Gries (UC Santa Barbara), Youssef Haddad  (Florida), Liliane Haegeman (Ghent), Marja-Liisa Helasvuo (Turku),  Daniel Hirst (Aix-en-Provence), Hans Henrich Hock (Urbana-Champaign),  Willem Hollmann (Lancaster), Michael Israel (Maryland), Gunther  Kaltenboeck (Viena), Stanislav Kavka (Ostrava), Seppo Kittila  (Helsinki), Grzegorz Kleparski (Rzeszow), Bernd Kortmann (Freiburg),  Livia Kortvelyessy (Kosice), Gitte Kristiaensen (Madrid, Complutense),  Leonid Kulikov (Leiden), Karen Lahousse (Leuven), Meri Larjavaara  (Turku/Åbo), Maria Luisa Lecumberri (Vitoria-Gasteiz), Elisabeth Leiss  (München), María Rosa LLoret (Barcelona), María José López-Couso  (Santiago), Ricardo Mairal (Madrid, UNED), Andrej Malchukov (EVA,  Leipzig), Amaya Mendikoetxea (Madrid, UAM), Lavinia Merlini (Pisa),  Laura Michaelis (UC, Boulder), Edith Moravcsik (Wisconsin, Milwaukee),  Jan Nuyts (Antwerp), Miren Lourdes Onederra (Vitoria-Gasteiz), Hamid  Ouali (Wisconsin, Milwaukee), Eric Pederson (Oregon), Paola Pietrandrea  (Roma III), José Pinto de Lima (Lisbon), Vladimir Plungjan (Moscow),  Nikolaus Ritt (Viena), Nicoletta Romeo (Sydney), Fernando Sánchez Miret  (Salamanca), Andrea Sansò (Università dell&#39;Insubria), Stephan Schmid  (Zürich), Roland Schuhmann (Jena), Elena Seoane (Santiago), Augusto  Soares da Silva (Braga), Jae Jung Song (Otago), Roeland van Hout  (Nijmegen), Arie Verhagen (Leiden), Guido Vanden Wyngaerd (Brussels),  Elly Van Gelderen (Arizona), Anna Verschik (Tallinn), Björn Wiemer  (Mainz), Jan-Wouter Zwart (Groningen).  Call for papers: Workshops and general session Workshops, posters and individual papers are invited on all topics  belonging to the field of linguistics. One person may submit a  single-authored paper, a single-authored paper and a co-authored one  (not as first author) or two co-authored papers (only one as first  author). Note that keynote papers within workshops count as ordinary  papers. Presentations will be 20 minutes plus 10 minutes question time. All abstracts have to be registered and sent to the Scientific Committee by 15 January 2011. GENERAL SESSION - WORKSHOPS. General session papers  can deal with any topic in linguistics. Workshop papers take into  account the topic of the workshop proposal, and are usually pre-selected  by the workshop convenors before they are submitted to the scientific  committee (SC). The acceptance of a paper depends on the quality of the  abstract. Abstracts will be read by three referees. Abstracts submitted to the  general session and to the poster session will be evaluated by three  members of the SC. Workshop papers receive two evaluations by SC members  and one by the convenors. The threshold for acceptance is the same for  general session, poster and workshop abstracts. The acceptance rate of  the previous conferences was 60% for the general session. As of SLE 2009 more than half of the presentations have taken place  within the framework of thematic workshops. Workshop proposals should  contain:  A 1000 word description of the topic (including the research questions to be addressed) and a provisional list of workshop participants and a short description of their topics.  We encourage workshop convenors to distribute an open call for papers  on the LinguistList and other fora. The deadline for the submission of  workshop proposals is 15 November 2010. Workshop proposals will be  evaluated and ranked by the SLE Scientific Committee. Notification of  acceptance will be given by 15 December 2010. After a workshop proposal  has been accepted, the convenors will be requested to invite their  participants to submit their full abstracts by 15 January 2011. Since we want conference participants to be able to attend individual  workshop presentations, SLE workshops have to be compatible with the  main conference schedule. This means that the format of the workshops  must be organized around 30 minute presentations (20 min. + 10 min.  discussion). Workshops can contain 10 or 15 slots (corresponding to 1 or  1.5 days); each workshop ideally comprises:  An introductory paper by the convenor(s) or by a key-note speaker,  which summarizes previous research, specifies the approach(es) to be  taken and sets the scope of the papers to be presented. Eight papers (1 day) or thirteen papers (1.5 day). A slot for final discussion on the topics covered by the papers, methodological issues and questions for future research.  Further details can be discussed with the SLE Conference Manager. POSTERS. The next SLE meeting will hold a poster  session of an hour for both senior and junior researchers. Posters and  oral presentations will be evaluated according to the same quality  standards. In order to foster interaction, all other sessions will be  suspended during the poster session. The maximum size of the poster is 1.10 m x 1 m. For more information about how to make a good poster, click here. Guidelines for submission Abstracts should not exceed 500 words (exclusive of references) and  should clearly state research questions, approach, method, data and  (expected) results. The abstract will also contain three to five key  words specifying the (sub)field, the topic and the approach. The deadline for all abstracts (for the general session, the poster  session and the workshops) is 15 January 2011. Notification of  acceptance will be given by 31 March 2011. Submit your title through the Submit Abstract form where you can upload your abstract as an attachment. The abstract  should not mention the presenter(s) nor their affiliations or addresses.  Abstracts are preferably in Word or .RTF format; if your abstract  contains special symbols, please include a pdf version as well. Prize  for the best presentation and the best poster There will be a prize for the best oral presentation by a PhD  student, a prize for the best oral presentation by a postdoc and a prize  for the best poster. For current purposes, PhD-students are students that have not  completed their PhD before the conference. Postdocs have completed their  PhD not earlier than January 2008. A nominated paper may be  co-authored; in such a case the nominee will be the first author. Applicants are invited to mark the button referring to the prize when  they register their abstract. On the basis of the ranking of the  abstracts, the Scientific Committee will set up an internal shortlist  with nominees for the prizes. Members of the Editorial Board of Folia Linguistica (Historica) and the Scientific Committee will decide who will be awarded the first  prize in each category, which consists of 500 euros and the 2nd and 3rd  prize, which is a three-year SLE membership. Registration Registration will start from 1 April 2011 onwards. SLE 2011 keeps the SLE 2010 conference fees (see our website). Become a member of the Societas Linguistica Europaea and get a discount. Social programme There will be a reception (included in the registration fee) and a  conference dinner. On Sunday afternoon there will be a post-conference  excursion. Further information will be given in the second circular. How to get to Logroño Logroño, the capital of La Rioja, is located in the North of Spain,  336 Km from Madrid, 478 Km from Barcelona, 171 Km from Zaragoza and 137  Km from Bilbao. The local airport offers daily flights to the  international airport of Madrid. Other important international airports  are Bilbao and Zaragoza, from where you can travel to Logroño by bus or  by train. Important dates    15 January 2011: deadline for submission of workshop proposals   15 January 2011: deadline for submission of poster and paper abstracts   31 March 2011: notification of acceptance   1 April 2011: early registration starts   1 June 2011: registration (full fee)   30 June 2011: registration closed for participants with a paper   20 August 2011: registration closed    Contact SLE 2011 Local organizing committee Sandra Peña Cervel (Secretary) Tel. (+34) 941299437 Fax (+34) 941299419 E-mail: sle2011@cilap.es SLE conference manager Bert Cornillie sle@arts.kuleuven.be Local Conference Secretariat University of La Rioja Centre for Research in the Applications of Language c/ San José de Calasanz s/n 26004, Logroño, La Rioja, Spain http://sle2011.cilap.es/    Call for papers Registration Plenary speakers Scientific Committee Organising Committee Abstract submission How to reach Logroño Contact


2011-01-04 11:59:36

The 12th Chinese Lexical Semantics Workshop (CLSW 2011) will be held from May 3rd to 5th, 2011 in conjunction with the 5th Conference on Language, Discourse and Cognition (CLDC 2011) as a post-conference workshop. Abstract submissions are currently being accepted for this workshop. THE 12th CHINESE LEXICAL SEMANTICS WORKSHOP (CLSW 2011)  CLDC 2011 POST-CONFERENCE WORKSHOP on Chinese lexical semantics   theme: COGNITIVE ASPECTS OF LEXICAL SEMANTICS   MAY 3- MAY 5, 2011 NATIONAL TAIWAN UNIVERSITY, TAIPEI, TAIWAN   Website: http://140.112.147.120/clsw2011/   MEETING DESCRIPTION The 12th Chinese Lexical Semantics Workshop (CLSW 2011) will be held from May 3rd to 5th, 2011 in conjunction with the 5th Conference on Language, Discourse and Cognition (CLDC 2011) as a  post-conference workshop. CLSW was initiated in 2000 by Researcher  Chin-chuan Cheng at Academia Sinica, Prof. Shiwen Yu from the Institute  of Computational Linguistics of Peking University, and Prof. Chu-Ren  Huang of the Department of Chinese and Bilingual Studies of Hong Kong  Polytechnic University. Previous workshops have been held in different  Asia Pacific cities, including Hong Kong, Beijing, Taipei, Singapore,  and Xiamen. CLSW has become one of the most important meetings for  scholars of Chinese lexical semantics and related fields, including  theoretical linguistics, information processing, and computational  lexicography.   Keynote speaker James Pustejovsky Professor Department of Computer Science/Volen Center for Complex Systems Brandeis University, U.S.A.   CALL FOR PAPER As  a post-conference event, the CLSW 2011 is intended to bring together  researchers involved in cognitive aspects of lexical semantics,  including cognitive approaches to word senses analysis, mental network  of lexical knowledge, lexicalization of concepts, synonym  differentiation, computational simulation of word senses, etc. For this  workshop we invite papers including but not limited to the following  topics: -  Cognitive approaches to lexical semantics -  Lexical categories -  Computational lexical semantics -  Lexicon and ontology -  Metaphor and lexical semantics IMPORTANT DATES: Abstract Submission Deadline: March 1, 2011 (6 pages) Notification for Acceptance: April 1, 2011 Full Paper Submission Deadline: April 15, 2011 Conference Date: May 3-5, 2011 (May 5: 1 day excursion) Organizers Shu-kai Hsieh Graduate Institute of Linguistics, National Taiwan University, Taiwan Jia-fei Hong Institute of Linguistics, Academia Sinica, Taiwan CONTACT INFORMATION: If you have any further questions, please contact us at clsw2011@gmail.com


2011-01-15 09:06:34

nternational workshop on: &quot;GRADUALNESS IN CHANGE AND ITS RELATION TO SYNCHRONIC VARIATION AND USE&quot; Pavia (Italy), 30-31 May 2011 Workshop URL: https://sites.google.com/site/workshoppavia2011/ ------------------------   DESCRIPTION: The workshop  aims to contribute to the discussion on the factors at play in  diachronic change and to investigate the relationship between diachronic  gradualness and synchronic variation, integrating the current views on  linguistic variation and language use. Special attention will be devoted to theoretical and  methodological issues concerning i) how the study of language change can  benefit from the most recent achievements in linguistic theories and  ii) how the explanations of synchronic variation may be found in  diachronic processes, discussing whether diachronic gradualness and  synchronic variation may be analyzed through the same lenses and by  means of the same theoretical instruments. Furthermore, the workshop also wants to address the question  of the impact of contact on linguistic change. Language contact may  indeed be seen as a special type of synchronic phenomenon that may last  in time and may gradually lead to diachronic change, triggering or  influencing the development of particular constructions in neighbouring  languages.  INVITED SPEAKERS: Olga Fischer (University of Amsterdam): ---- Topic: On the role of analogy in processes of language change Béatrice Lamiroy (University of Leuven): ---- Topic: The pace of grammaticalization in Romance languages  Graeme Trousdale (University of Edinburgh): ---- Topic: Diachronic construction grammar and gradualness in language change Johan van der Auwera (University of Antwerp): ----- Topic: On diachronic semantic maps The workshop will also accommodate four contributions from the  project members (t.b.a) on the effects of contact and interference  within the macro-geographic-area of the Mediterranean.     CALL FOR PAPERS:      Authors  are invited to submit a one-page abstract, keeping in mind that the  slot for their communication will last 40 min. including discussion. Abstracts should be anonymous and should be sent as attachments in PDF format to: gradualness.workshop@gmail.com. Author(s)  name(s) and affiliation should be indicated in the corpus of the  e-mail. The abstracts will be anonimously reviewed by two members of the  Scientific Committee.  Besides theoretical issues, the exam of specific  examples and the description of general patterns will also be welcome.  Topics of interest include: • what kind of factors trigger the grammaticalization processes •  the relation of grammaticalization to other mechanisms of language change such as reanalysis and analogy • the relationship between synchronic variation and grammatical change • the interaction between frequency, entrenchment and use • the possibility of multiple source constructions in language change • the role of language contact in grammatical change •  how particular diachronic phenomena may be analyzed in the light of the  most recent linguistic theories (e.g. construction grammar) • diachronic explanations for synchronic patterns of variation •  …..  IMPORTANT DATES: Deadline for submission: 10 February 2011 Notification of acceptance 10 March 2011       ORGANIZERS AND CONTACT: Anna Giacalone Ramat - annaram (at) unipv.it Caterina Mauri - caterina.mauri (at) unipv.it Piera Molinelli - piera.molinelli (at) unibg.it For any questions and for submissions, please write to gradualness.workshop@gmail.com     SCIENTIFIC COMMITTEE: Pierluigi  Cuzzolin (University of Bergamo), Chiara Fedriani (University of  Pavia), Chiara Ghezzi (University of Pavia), Anna Giacalone Ramat  (University of Pavia), Gianguido Manzelli (University of Pavia),  Caterina Mauri (University of Pavia), Piera Molinelli (University of  Bergamo), Paolo Ramat (IUSS Institute), Andrea Sansò (Insubria  University - Como), Federica Venier (University of Bergamo)


2011-01-17 11:37:09

Symposium on the Attributive Particle in Chinese Dialects The Chinese University of Hong Kong June 8-9, 2011 We are pleased to announce that the &quot;Symposium on the Attributive  Particle in Chinese Dialects&quot; will be held on June 8-9, 2011 at The  Chinese University of Hong Kong and invite submissions of abstracts for  papers (20-minute presentation plus 10-minute discussion) on the syntax  of the attributive particle in Chinese dialects. Abstracts should be  sent by email attachment by March 31, 2011. Please visit our website http://www.chi.cuhk.edu.hk/rcc/de/ for the details. Organizing Committee Department of Chinese Language and Literature The Chinese University of Hong Kong


2011-02-22 14:20:57

Finiteness is a topic that influences and interacts with virtually every  syntactic and interface property in linguistics. It deals directly with  the core functional properties of a clause such as its tense, aspect  and mood and with the way in which these are anchored to the outside  world (anaphorically, deictically or somewhere in-between). In addition,  finiteness also affects, directly or in more mediated fashion, nominal  reference within a clause particularly as it pertains to the syntactic  subject. Thus, issues such as the morpho-phonological (c)overtness of a  subject, its case/Case and degree of syntactic-semantic anaphoricity  could be seen as a function of the finiteness of the clause as a whole.  South Asian languages offer fertile ground for investigation in the  realm of finiteness because, as is becoming increasingly well-known,  they exhibit properties that challenge much conventional wisdom on the  subject. Complex predication in Bangla (Ramchand 2008 and prior),  long-distance agreement (Bhatt 2005) and correlative constructions  (Dayal 1991) in Hindi/Urdu, topic, focus and scrambling (Mahajan 1999,  Kidwai 2000) and diachronic aspect shifts (Condoravdi and Deo 2008) in  Indo-Aryan, nominative anaphors in Dravidian (Amritavalli 1984, Woolford  1999, Lidz 2004), Dravidian hybrid nominalizations with both tense and  Case marking (Amritavalli and Jayaseelan 2005), serial verb constuctions  in Malayalam (Jayaseelan 2004), and overt nominative, nonfinite  subjects in Sinhala (Gair 2005) and Dravidian (K.P. Mohanan 1982) are  only some of the challenging phenomena discussed previously. Yet, this  only scratches the surface -- many languages of the Indo-Aryan,  Dravidian and other families in South Asia remain under-researched and  under-publicized to this day. It is the goal of this conference to  bridge this gap in empirical and theoretical coverage of these  phenomena. http://castl.uit.no/index.php?option=com_content&#38;view=article&#38;id=199:-finiteness-in-south-asian-languages-&#38;catid=76:conferencesaworkshops Keynote Talks: There will be 4 invited talks, each followed by a prepared response by an invited discussant. Rajesh Bhatt, U. Mass., Amherst; Discussant: Miriam Butt, Konstanz Veneeta Dayal, Rutgers; Discussant: Gillian Ramchand, Tromsø Ashwini Deo, Yale; Discussant: Thomas McFadden, Tromsø K.A. Jayaseelan, EFLU, Hyderabad; Discussant: Sandhya Sundaresan, Tromsø/Stuttgart


2011-02-22 16:51:37

jeudi                       17 février 2011   10h00 à 12h00 salle 01, 105 bd Raspail,  75006                       Paris     1. de 10h                 à 11h00 Monsieur                 TANG Zhengda 唐正大副研究员 Associate Professor à l&#39;Institut de Linguistique de l&#39;Académie chinoise           des Sciences Sociales, Pékin   “动前”与“动后”——以陕西关中方言为例  (&quot;The question of before or after the VP: with special reference to the Guanzhong Dialect, Shaanxi Province&quot;)     2. de 11h00 à 12h00 Madame QIANG Xingna 強星娜讲师 Lecturer à           Georg-August-Universität Göttingen et à l&#39;Université des           Langues de Pékin     汉语过去虚拟表达的类型初探——以 上海话“蛮好”等为例  ( &quot;Typology of &#39;past subjunctive&#39; expressions in Chinese: A case study of &quot;manhao (rather nice)&quot; in the Shanghai dialect&quot;)   Les           conférences seront données en chinois. Bienvenue à           tous!


2009-11-30 16:41:34

Madame Susan ROTHSTEIN (Professeur de linguistique à l&#39;Université de Bar-Ilan - Gonda Brain Research Center, Tel Aviv, Israël) (dans le cadre du séminaire de Hilary Chappell)  &quot;Classifier constructions and the count/measure constrast: a crosslinguistic perspective&quot;  Date, Horaires et Lieu  le mardi 10 novembre 2009  de 15h à 17h EHESS, salle 451 au 54 boulevard Rasapil Paris 6ème  NB : Les communications seront données en anglais   Mme Rothstein a été invitée dans le cadre du projet ERC de Mme Hilary Chappell sur le thème de recherche &#39;Structure nominale des langues sinitiques: approche typologique&#39; dont le sujet fait également partie du programme de recherche de l&#39;Equipe 1 du CRLAO &quot;Typologie linguistique des langues sinitiques et tibéto-birmanes&quot; .  Abstract/Résumé Classifier constructions and the count/measure constrast: a crosslinguistic persepctive Susan Rothstein Bar-Ilan University/Leiden University It has long been observed (e.g.Doetjes 1997, Landman 2004) that classifier phrases like two glasses of water are ambiguous between an ‘individuating’ reading, where they denote two individual glasses filled with water, and a ‘measure’ reading in which they denote water to the quantity of two glasses. Two glassfuls of water of course has only the measure reading. Landman (2004) suggests that in the measure reading water is the head of the phrase and two glasses is a modifier expression modifying water, while in the individuating reading glasses is the head of the nominal phrase. However, there is as yet no direct syntactic evidence to support this. In Modern Hebrew, however, the situation is different. Two glasses of water can be expressed either by a construct state form as in (1a) where the classifier has the noun mayim ‘water’ as a direct complement, or by an absolute form where the classifier has a prepositional phrase as its complement: (1) a. šaloš kosot mayim three cups water b. šaloš kosot šel mayim three cups of water I show that while the construct state expression is ambiguous between the measure and the individuating reading, the absolute expression in (1b) has only the individuating reading. A careful analysis shows that the construct state form plausibly allows the classifier to be reanalysed as a modifier, thus making the measure reading available, while the absolute form does not. Furthermore, independent constraints on the expression of definiteness within a construct state predict that reanalysing the apparent classifier head as a modifier should be possible only in indefinite construct state constructions. This prediction is borne out. Thus Modern Hebrew provides evidence that individuating and measure readings of classifier phrases are independent, and that the measure reading involves analysing the classifier expression as a modifier. I show some preliminary results from other languages, including Russian and Brazilian Portuguese, indicating that the contrasts in (1) are replicated crosslinguistically, although the syntactic conditions which enable the modification structure to be derived differ crosslinguistically and depend on the morphosyntactic properties of the individual language. I conclude with some (even more) preliminary remarks on extending an analysis of the individuation /measure contrast to classifier languages such as Mandarin.


2011-02-27 00:52:30

In the framework of the ERC project « The hybrid syntactic typology of Sinitic languages » and the research programme of Team 1,  CRLAO  “Typologie et diachronie des langues sino-tibétaines en Asie orientale”, the following research seminars, each of two hours’ duration, were held during the EHESS teaching period from October 2009 to the end of 2010 (and are ongoing in 2011which is outside of the present reporting period). 20 October 2009 Professor Christine Lamarre, INALCO, Paris « Using the Atlas of Chinese Dialects (漢語方言地圖集 ) - a critical introduction » 10 November 2009 Professor Susan ROTHSTEIN University of Bar-Ilan - Gonda Brain Research Center, Tel Aviv, Israel « Classifier constructions and the count/measure constrast: a crosslinguistic perspective » 17 November 2009 Professor Fang Mei, Chinese Academy of Social Sciences, Peking « 现代汉语零形主语小句的功能 » («The function of null subject clauses in Modern Chinese ») 24 November 2009 Dr Jian WANG, ERC Sinotype project, CRLAO, EHESS , Paris « An investigation of the phenomenon of classifiers used alone in the Jiangsu and Hui dialects » 苏晚方言量词独用现象考察 1 December 2009 Dr Yujie CHEN, ERC Sinotype project, CRLAO, EHESS , Paris « The system of semantic gradation of demonstratives in the languages of China »  中国语言指示词的语义层级 8 December 2009 Dr Hilario de Sousa, ERC Sinotype project, CRLAO, EHESS , Paris « Southern Pinghua nominal structure — a brief introduction »   15 December 2009 Professor Thepkanjana KINGKARN and Professor Satoshi UEHARA Université de Chulalongkorn, Thailand and University of Tohoku, Japon  « Relationship between Word Order and Grammaticalization of Serial Verbs : A Case Study of the Verbs for ‘Give’ and ‘Take’ in Thai and Mandarin Chinese » 5 January 2010 Hilary CHAPPELL, ERC Sinotype project, CRLAO, EHESS , Paris « Expression of adnominal possession: crosslinguistic examination » (definitions of linguistic possession of alienable and inalienable types, the genitive, iconic and economic motivations (cf Haiman), inalienability hierarchy) 12 January 2010 Hilary CHAPPELL, ERC Sinotype project, CRLAO, EHESS , Paris « Associative noun phrases in standard Mandarin: the use or omission of de 的» (exploration of whether the absence of de 的 in Noun __ Noun complex NPs signals the relation of inalienable possession in Mandarin, use in discourse, findings of a variable rules analysis of corpus) 17 January 2010 Hilary CHAPPELL, ERC Sinotype project, CRLAO, EHESS , Paris «Possessive noun phrases in Hakka: Part I» (unusual case of portmanteau possessive pronoun paradigm in Hakka dialects; issue of inalienability) 24 January 2010 Hilary CHAPPELL, ERC Sinotype project, CRLAO, EHESS , Paris «Possessive noun phrases in Hakka: Part II» (diachronic source of possessive pronouns, examination of a small corpus of Hakka materials for the four different adnominal possessive NP construction types) 2 February 2010 Hilary CHAPPELL, ERC Sinotype project, CRLAO, EHESS , Paris «Functional polysemy of diminutives in crosslinguistic perspective» (radial categories, sources, pathways of semantic change, tone sandhi in Cantonese versus suffixes in other Chinese dialects) 9 February 2010 Dr Jian WANG, ERC Sinotype project, CRLAO, EHESS , Paris « General introduction to the nominal structure of the Jixi dialect   (Hui, Sinitic). » 16 February 2010 Hilary CHAPPELL, ERC Sinotype project, CRLAO, EHESS , Paris «Diminutives in Sinitic dialects:Part I» (Different semantic extensions of diminutives and different domains of usage, the diachronic relation between tone sandhi &#38; suffixes:the fate of 囝 kiàn in Min and Wu dialects) 9 March 2010 «Diminutives in Sinitic dialects:Part II» (co-existence of several diminutive markers in one language, layering and semantic division of labour. N.B. Participants may contribute data from the languages they are researching in the discussion session in the second part of the seminar.) 16 March 2010 Dr Yujie CHEN, ERC Sinotype project, CRLAO, EHESS , Paris « Introduction to the nominal structure of the Zhoukou dialect (Central Plains Mandarin, Sinitic) »  « 中原官话区周口方言中的名词性结构 » 19 March 2010 Dr Alexis Michaud, Lacito, CNRS, Paris « Tone sandhi in numeral-plus-classifier determiners: data from Na, Laze and Naxi, and phylogenetic implications for the Na language group » 30 March 2010 Professor Chinfa LIEN, National Tsing Hua University, Taiwan « Rhetorical use of Southern Min question-word questions in the Ming and Qing periods » 明清時代閩南語特指疑 問 句的反詰用法 6 April 2010 Luxia LI, CRLAO, EHESS, Paris « 汉 语中的“指示代词+量词+名词”和“指示 代词+名词”结构 » « On the (Dem) + Clf + Noun construction in Chinese » 13April 2010 Sing Sing NGAI 倪星星, ERC Sinotype project, CRLAO, EHESS , Paris « The Shaowu dialect: A brief introduction to its noun phrase structures» 20 April 2010 Dr Katia Chirkova, CRLAO, CNRS, Paris « A comparison of classifier systems in four Tibeto-Burman languages of Muli:  Lizu, Namuzi, Shixing and Kami » May – August 2010  Sinotype team members departed for various fieldwork trips, the linguistic typology summer school held at the Max Planck Institute in Leipzig, Germany or went for conference trips abroad. 17-18 September 2010: 7th International Symposium on Ancient Chinese Grammar  (ISACG-7) CNRS : Station biologique de Roscoff, Brittany Apart from attending ISACG-7 and the Workshop on the Grammar of  Northwestern Chinese dialects, Sinotype Team members held a half-day research meeting to discuss the upcoming 2010-2011 research programme on predicate structure of Sinitic languages and gave individual reports on their fieldwork trips and research achievements during 2009-2010. 7 October 2010 CHEN Manjun 陈曼君, CRLAO, EHESS , Paris « Diachronic development of the modal verb 通 in Southern Min dialects from the Ming and Qing periods until the present » 明清以来闽南方言助动词通的演变 12 October 2010 Research meeting – team discussion : « Sources of aspect systems in Chinese dialects. Part I » 漢語方言体系統的来源   14 October 2010 WANG Jian 王健 « The Classifier + Noun construction in  the Shangzhuang dialect of Jixi (Hui) » 19 October 2010 Research meeting – team discussion :  « Sources of aspect systems in Chinese dialects. Part II » 漢語方言体系統的来源 21 October 2010 Hilary CHAPPELL, ERC Sinotype project, CRLAO, EHESS , Paris « The nominal structure of Gaofeng Xiang » 湘西高峰乡话的名词结构 26 October 2010 Research meeting– team discussion :   « Negative adverbs in Chinese dialects » 漢語方言中的否定副詞 28 October 2010 LI Xuping  李旭平, ERC Sinotype project, CRLAO, EHESS , Paris « On the diminutive marker tsiɁ and the nominal marker tsï in the Yichun dialect of Gan”  2 November 2010 Hilario de SOUSA苏沙, ERC Sinotype project, CRLAO, EHESS , Paris  « First look into the multifunctional particle ke55 in Nanning Pinghua »  4 November 2010 Hilary CHAPPELL, ERC Sinotype project, CRLAO, EHESS , Paris «Intersubjectivity and nonlexical uses of say verbs in Sinitic »    9 November 2010 Dr Yujie CHEN, ERC Sinotype project, CRLAO, EHESS , Paris «The analysis of Demonstrative + Classifier constructions in the Shangshui dialect (Central Plains Mandarin) » 18 November 2010 Sing Sing NGAI 倪星星, ERC Sinotype project, CRLAO, EHESS , Paris « The classifier ge in the Shaowu dialect in western Fujian: its properties and multi-functionality »  (试论闽西邵武方言的量词 ‘ 个 ’与其多功能性) 22 November 2010 Hilary CHAPPELL 曹茜蕾, ERC Sinotype project, CRLAO, EHESS , Paris  « Cyclic change in Sinitic classifier systems: the case of Gaofeng Xiang (Hunan) »   汉语量词系统的循环演变 –以湘西高峰乡话为例 Last week of November, 2010: Most members of the ERC Sinotype team departed for Shanghai to attend and present papers at the 5th International Conference on Chinese Dialect Grammar 第五届汉语方言语法国际学术研讨会held at Shanghai University from 27—29 November 2010. Following the conference,  team members undertook a second set of field trips or took part in other conferences and workshops.


2011-03-08 14:52:43

Seminars March-June 2011 研讨会 In the framework of the ERC project « The hybrid syntactic typology of Sinitic languages » and the research programme of Team 1,  CRLAO  “Typologie et diachronie des langues sino-tibétaines en Asie orientale”, you are cordially invited to the following seminars: Thursday 3 March 2011 «上海方言的 V.V + O、 V.V + O ... 结构  -- 上海话、 普通话比较分析 » Feng Xiaoqing 冯小青 Thursday 10 March 2011 “Aspect, prepositional phrases and directionals”  «时体，介词短语 与趋向补语的关系» Wang Jian 王健 Thursday 17 March 2011  “Negation  in Sinitic languages” « 汉语方言的否定词»  Hilary Chappell 曹茜蕾 Tuesday 22 March 2011 “Adverbs and adverbial phrases” «副词与状语» Sing Sing Ngai 倪星星 Thursday 24 March 2011 “Complement clauses (complex stative predicates)” «得»字结构»  Hilario de Sousa 苏沙 Tuesday 29 March 2011 “Resultative verb compounds”  «结果补语»  XuPing Li  李旭平 Easter teaching break (no seminars in April) Tuesday 3 May 2011 “Predicate structure in Shangzhuang dialect of Jixi Hui” 徽语绩溪上庄话中的谓语结构 Wang Jian 王健 Thursday 5 May 2011 “Predicate structure in Gan”  赣方言的谓语结构 XuPing Li  李旭平  Tuesday 10 May 2011 “Predicate structure in Gaofeng Xiang”  湖南高峰乡话中的谓语结构 Hilary Chappell  曹茜蕾   Thursday 12 May 2011 XuPing Li  李旭平 ‘Complex pronouns in the Fuyang dialect of Wu Chinese: shifting from focalization to topicalization’  吴语富阳话的复合代词：从焦点化到话题化 Tuesday 17 May 2011  Sing Sing Ngai  倪星星 ‘From classifier to numeral and indefinite article:  个 [kei213] in the Shaowu dialect (Min-Gan) in Fujian, China’  从数词到不定冠词：闽邵武方言的‘个’ Hilary Chappell and Alain Peyraube  曹茜蕾与贝罗贝 ‘The comparative construction in Sinitic: synchronic and diachronic variation’ 从历时与共时视角看汉语方言的差比句 Thursday 19 May 2011 Hilario de Sousa ‘Language contact in Nanning, a city on the Tai-Sinitic linguistic frontier’ 位处汉、壮语交界的广西南宁市语言接触现象 Wang Jian ‘[Cl-Np] phrases in four Sinitic languages’ 四种汉语方言中的量词独用现象   The ERC Sinotype team will be in attendance at: 23-27 May 2011 Université Lyon II: Workshops on complexity and linguistic diversity 五月23-27日于里昂第二大学举行的‘语言多样性与复杂度’研讨会   Tuesday 31 May 2011  Chen Manjun  « 明清以来闽南方言助动词“卜”的语义演变 »   Note: Thursday 2 June 2011  (Ascension holiday) 国家假日 Tuesday 7 June 2011 Sing Sing Ngai 倪星星  “Predicate structure in Shaowu (Western Min)” 闽邵武方言中的谓语结构 Thursday 9 June 2011  Hilario de Sousa 苏沙   “Predicate structure in Nanning Pinghua” 广西南宁平话中的谓语结构     ******************************


2011-05-05 10:59:15

We are pleased to announce that the 5th Syntax of the World&#39;s Languages conference will take place at the Center for Advanced Academic Studies - University of Zagreb, in Dubrovnik, Croatia, 1-4 October 2012. Conference webpage: http://www.ffzg.hr/swl5/SWL5.htm About the conference In the same spirit as the previous conferences of this series (SWL I - Leipzig 2004, SWL II - Lancaster 2006, SWL III - Berlin 2008, and SWL IV - Lyon 2010), SWL V will provide a forum for linguists working on the syntax of less widely studied languages or language varieties. Its main purpose is enlarging our knowledge and understanding of syntactic diversity. Contributions are expected to be data-driven, and the discussion of theoretical issues is appreciated to the extent that it helps to elucidate the data and remains understandable to persons that are not specialists of the relevant theory. All major theoretical frameworks are equally welcome, and papers that adopt a diachronic or comparative perspective are also welcome, as well as papers dealing with morphological or semantic issues, in so far as syntactic issues also play a major role. Programme committee Denis Creissel Martin Haspelmath Ranko Matasovic Milan Mihaljevic Milena Zic Fuchs Organizers Ranko Matasovic, University of Zagreb Milena Zic Fuchs, University of Zagreb Milan Mihaljevic, Old Church Slavonic Institute, Zagreb Conference secretaries Tena Gnjatovic, University of Zagreb (tena_gnjatovic@yahoo.com) Marija Kraljevic, University of Zagreb (marija.kraljevic@ffzg.hr)


2011-10-04 10:41:39

The Seventh International Workshop on Theoretical East Asian Linguistics (TEAL-7)   Call For Papers  Deadline for Abstract Submission: November 11, 2011 Conference URL: http://home.hiroshima-u.ac.jp/~hsakai/TEAL-7/  We welcome submissions of works that address problems of languages commonly classified as East Asian languages, such as Chinese, Japanese, and Korean, and also languages spoken in the area of Southeast Asia and the minority languages spoken in China from a theoretical perspective. We are particularly interested in theoretically oriented work on any aspect of the syntax, semantics, phonology, and morphology of an East Asian language or comparative work among East Asian languages and/or between an East Asian language and any other languages that contributes to the parametric theory of Universal Grammar. Each paper will be allotted at least 20 minutes for presentation and 10 minutes for discussion.  Selection of papers is based on anonymous review of abstracts. A selection committee will be formed to review the submitted abstracts which are considered by the reviewers to be of high interest to the development of theoretical East Asian linguistics and linguistic theory in general. Please follow these guidelines to submit your abstracts:  All submitted abstracts should be written in English and limited to two single-spaced pages, complete with examples and bibliography. All texts should fit within two A4 pages, with 1-inch margin all around. Each abstract should start with the title (centered) at top, followed by 3 single-spaced blank lines, above the main text. Use font size 12 throughout, preferably in Times or Times New Roman. Romanize all Asian texts, and avoid Asian character fonts unless absolutely necessary. The abstract should be camera-ready.  We DO NOT accept submissions by postal mail. Save your abstract as a PDF or DOC file. Documents in other formats must be converted before submission. Name your abstract with your last name followed by the suffix pdf or doc (e.g., huang.pdf or kim.doc). Send your abstract to the selection committee via the online submission system: http://linguistlist.org/confcustom/TEAL7  Abstract selection is based on anonymous review. Please leave your name and affiliation out of the abstract (but keep 3 blank lines between title and text). The workshop will accept at most one single-authored work AND one joint-authored work.  Some of the papers presented at the TEAL-7 workshop will be selected for publication in Journal of East Asian Linguistics, an international SSCI journal, subject to double-blind peer review and the final decision of the editorial board.  Contact:  TEAL-7 Workshop Organization Committee Graduate School of Education, Hiroshima University 1-1-1 Kagamiyama, Higashi-Hiroshima, 739-8524 Japan Mail: cbl@hiroshima-u.ac.jp Phone/Fax: +81 (82) 424 6873


2011-10-04 10:44:27

The Workshop on Innovations in Cantonese Linguistics (WICL) will take place on March 16 and 17, 2012, at The Ohio State University, Columbus, Ohio, U.S.A. The workshop focuses on new advances in Cantonese linguistics, including innovations in methodologies, tools, and/or computing software. New approaches and research on language variation within the Cantonese (or ‘Yue’) subgroup of the Chinese language family, language contact phenomena, and new subfields and their interfaces are especially welcome. Keynote Speakers: Professor Anne Oi-kan Yue (余靄芹), University of Washington Professor Alan C. L. Yu (余梓麟), University of Chicago The workshop will also include a session on Cantonese Tones and Breaks Indices (Cantonese ToBI), to introduce the framework and to explore its extension from Hong Kong Cantonese to a Pan-Cantonese version. This workshop is sponsored by The Ohio State University&#39;s Buckeye Language Network and co-sponsored by the Institute for Chinese Studies, the Graduate Association of Chinese Linguistics, and other units at The Ohio State University. http://ling.osu.edu/wicl Organizing Committee: Tsz-Him Tsui (Department of Linguistics, OSU) Litong Chen (Department of East Asian Languages &#38; Literature, OSU) Yutian Tan (Department of East Asian Languages &#38; Literature, OSU) Professor Marjorie K.M. Chan (Department of East Asian Languages &#38; Literature, OSU)


2011-10-04 10:46:24

The International Circle of Korean Linguistics and the School of Linguistics of the Xuzhou Normal University are pleased to announce a joint conference on linguistics. For this special joint conference, we welcome abstracts from linguists working on any language. We especially invite participation by scholars and students conducting research on Korean, Chinese, and the intersection of these two languages. For information on the 18th International Conference on Korean Linguistics, please visit: http://ling.uta.edu/~david/ICKL-XNU-2012/index.htm


2011-10-04 10:50:09

The University of Rouen will be organizing an International Conference on Grammaticalization Theory and Data on May 10-11, 2012. http://www.gramm2012.com/call.html Since the 1980s grammaticalization theory has emerged as a key theory to understand and explain language change. The examination of constant new empirical data has contributed to enrich and refine the theoretical framework. The purpose of this conference is to continue to explore the various facets of grammaticalization by proposing state-of-the-art papers not only in traditional areas of grammaticalization but also on innovative phenomena. New research on the following topics is specially welcome: grammaticalization and constructions; grammaticalization and gradualness and/or gradience; grammaticalization and (inter)subjectification; grammaticalization and prosody; grammaticalization and right-boundary adverbials. L’Université de Rouen organise un colloque international sur la théorie de la grammaticalisation et les données du 10 au 11 mai 2012. Pléniers : Bernd Heine (Université de Cologne) and Elizabeth Traugott (Université de Stanford). Depuis les années 1980, la théorie de la grammaticalisation s’est révélée comme une théorie clé pour comprendre et expliquer le changement linguistique. L’examen constant de données nouvelles empiriques a contribué à enrichir et raffiner le cadre théorique. Le but de ce colloque est de continuer à explorer les diverses facettes de la grammaticalisation en proposant des communications à la pointe de la recherche non seulement dans des domaines traditionnels de la grammaticalisation mais aussi sur des phénomènes émergents. On accueillera en particulier avec bienveillance les thèmes suivants : grammaticalisation et constructions ; grammaticalisation et gradience ; grammaticalisation et (inter)subjectivisation ; grammaticalisation et prosodie ; grammaticalisation et adverbs à droite. Plenary Speakers: Bernd Heine (University of Köln) and Elizabeth Traugott (Stanford University).


2011-10-24 11:57:27

Photo of Profs Li Rulong and Wu Yunji with the Sinotype team, taken during their visits to our research centre in September, 2011.


2011-10-24 12:01:21

October – November 2011 Research Seminars 研讨会  In the framework of the ERC project « The hybrid syntactic typology of Sinitic languages » and the research programme of Team 1,  CRLAO  “Typologie et diachronie des langues sino-tibétaines en Asie orientale”, you are cordially invited to the following seminars: Tuesday 4 October 2011 Hilario de SOUSA苏沙  “Some aspect and negation markers in Nanning Cantonese and Nanning Pinghua ”  Tuesday 11 October 2011 Meeting of Sinotype team and presentation of research programme and topics for 2011-2012 (Sinotype team): “Clause structure and complex sentences in Sinitic languages” Tuesday 18 October 2011 Hilary CHAPPELL “Structural types and sources of object markers in Sinitic languages.” 处置式标记的来源。(followed by discussion of each team member’s data on this topic) Tuesday 25 October 2011 Hilary CHAPPELL “Passive structures and their markers in Sinitic languages.” 漢語方言中的被动句以及被动标记 (followed by discussion of each team member’s data on this topic) Note: Public Holiday  on Tuesday 1 November for Toussaint  萬聖節 (All Hallows) Thursday 3 November 2011 Yujie CHEN 陈玉洁  « Complex clause structures in the Shangshui dialect of Central Plains Mandarin » Tuesday 8 November 2011 at 16:30 Christine Lamarre 柯理思   “Fusion of Northern Chinese inflectional formatives: how many categories?” Note: Public Holiday on Friday November 11 for Armistice Day 1918 休战纪念日 Tuesday 15 November 2010 Xuping LI 李旭平 “Verb structure in Yichun Gan” Tuesday 22 November 2010 Sing Sing NGAI 倪星星 “Clause structure in Shaowu (Minxi)” Venue 地点: Research meetings will be held at 4, rue Küss 75013 Paris. 星期二的研究进展会将在4 rue Küss举行。 Time 时间:  16:00 – 18:00  but note: 16:30 on Tuesday 8 November


2012-03-29 18:22:12

The 45th International Conference on Sino-Tibetan Languages and Linguistics Nanyang Technological University, Singapore, 26 - 28 October 2012  Conference website: http://portal.cohass.ntu.edu.sg/ICSTLL45/   CALL FOR PAPERS (Deadline: 30 Apr 2012) We are pleased to announce that the 45th International Conference on Sino-Tibetan Languages and Linguistics (ICSTLL45) will be held in Singapore on 26-28 October 2012, hosted by Nanyang Technological University. Scholars are invited to submit abstracts of papers dealing with any aspect of linguistics of relevance to research on Sino-Tibetan languages. This encompasses descriptions of phonetics &#38; phonology, morphology, syntax, discourse studies, semantics &#38; pragmatics, language documentation and typology, as well as field reports of recently researched languages. In addition, abstracts of papers dealing with the history of the Sino-Tibetan-speaking region, population movements, genetic studies, anthropological studies, and the consequences of contact with languages belonging to other linguistic families are invited for submission. Abstracts for the main sessions of ICSTLL45 should be of no more than 350 words, including references and examples, and must be submitted electronically via Easychair: https://www.easychair.org/conferences/?conf=icstll45. Submission requirements are outlined on the ‘Instructions for authors’ page of the conference website.   PRE-CONFERENCE WORKSHOPS Two pre-conference workshops on Austroasiatic and Miao-Yao languages are planned for 25 October 2012, the day before the main sessions of ICSTLL45 begin. The deadline for the submission of workshop abstracts is 30 April 2012. These should be written in English using a 12 point font and must not exceed 350 words, including references and examples. Please submit your abstract as a Word .doc and as a .pdf file – a .pdf converter is available as freeware from www.cutepdf.com. The .pdf file should omit all references that might identify the author, to ensure that the submitted abstract can be blind-refereed. Paul Sidwell (Australian National University) will be coordinating the workshop on Austroasiatic languages. If you are interested in presenting a paper in this workshop, please send your abstract to Paul.Sidwell@anu.edu.au and copy your email to 45th.ICSTLL@gmail.com. Nerida Jarkey (University of Sydney) will be coordinating the workshop on Miao-Yao languages. If you are interested in presenting a paper in this workshop, please send your abstract to nerida.jarkey@sydney.edu.au  and copy your email to 45th.ICSTLL@gmail.com.   Important dates: 30 April 2012: deadline for submission of abstracts 8 June 2012: notification of acceptance of paper 1 September 2012: deadline for early-bird registration at the discounted rate   Keynote speakers: Professor James A. Matisoff, University of California at Berkeley Professor Hilary Chappell, École des hautes études en sciences sociales Professor Randy LaPolla, Institute of Linguistics, Academia Sinica Professor Luke Kwong Kapathy, Nanyang Technological University For further enquiries, contact the organizing committee at 45th.ICSTLL@gmail.com or check the conference website.


2009-12-15 11:53:07

Madame Thepkanjana KINGKARN (Professeur de linguistique à l&#39;Université de Chulalongkorn au Thaïlande) et Monsieur Satoshi UEHARA (Professeur de la Graduate School of International Cultural Studies à l&#39;Université de Tohoku au Japon, professeurs invités par le CRLAO) &quot;Relationship between Word Order and Grammaticalization of Serial Verbs :  A Case Study of the Verbs for ‘Give’ and ‘Take’ in Thai and Mandarin Chinese&quot; Date: le mardi  15 décembre 2009 Lieu: Salle 451, 54 bd Raspail Heure: de 15h:00 à 17h:00


2010-11-17 10:14:02

Pluie d&#39;énergie dans la recherche (plus ou moins) urbaine ces temps : entre hier et aujourd&#39;hui, dans ma boîte mail, quatre ou cinq annonces de séminaires et ou colloques qui mentionnent explicitement les politiques énergétiques et climatiques dans leurs appels à contribution. Séminaire &quot;Energie, socio-technique, territoire&quot; (EST) 2010-2011 organisé par le CIRED (Alain Nadai), le LATTS (Jonathan Rutherford), PACTE (Olivier Labussière). Enjeux et problématiques du séminaire ici. La première séance aura lieu le 6 décembre à 10h avec Harald Rohracher, IFZ, Université de Klagenfurt, Graz, Autriche : &quot;The interlinked dynamics of socio-technical energy transitions and multi-scalar governance regimes&quot;. Contact : Jonathan Rutherford, jonathan.rutherford@enpc.fr Territoires métropolitains dans les Amériques: Energie, environnement, économies Colloque annuel de l&#39;Institut des Amériques, salle de conférences du lycée Louis le Grand les lundi 22, mardi 23 et mercredi 24 novembre 2010 de 9h à 19h (123, rue Saint Jacques, 75005 Paris). Renseignements ici - affiche ci-dessus. Vers des villes à faible empreinte carbone en Chine Conférence - Débat, organisé par l&#39;AFD et l&#39;IDDRI. Jeudi 25 novembre de 9h à 12h30  au Collège de France 11,place Marcelin-Berthelot 75005 Paris. Renseignements ici. De l&#39;international au local, la concertation, accompagnement ou moteur de l&#39;action sur le changement climatique ? Séminaire CDE (Concertation, Décision, Environnement), mardi 7 décembre. AgroParisTech, 16 rue Claude Bernard à Paris 5e. Renseignements dans ce fichier. Climate Change and Energy Governance: challenges, contradictions, and complementarities Proposed Panel, WISC 2011 (17-20 Aug 2011). Détails auprès de  Hayley Stevenson (hayley.stevenson@anu.edu.au) Date limite : 23 November. For details about the conference see: http://wisc2011.up.pt/  WISC 2011 (17-20 Aug 2011) Proposed Panel on ‘Climate Change and Energy Governance: challenges, contradictions, and complementarities’. For more than two decades, scholars have been grappling with the complexities of global climate governance. This complexity is in no small part due to themyriad issues that intersect with the problem of climate change. One of the most important overlapping issues is energy, an area characterised by rapidly rising demand and considerable greenhouse gas implications. But energy governance is not merely a subset of the climate change debate. As a major issue-area in its own right, and subject to growing energy resource scarcity, energy governance gives rise to significant political contestation. Reconciling climate andenergy concerns poses significant governance challenges at local, regional, and global levels. The distribution of costs and benefits tends to be highly uneven at each level and in each area of governance. There is therefore a critical need to understand the environmental and social justice concerns that arise at the intersection of climate and energy governance. This panel will shed lighton the complex interconnections between climate change and energy governance by bringing together diverse papers that apply a variety of analytical lenses (from justice and equity to sustainability and security) to a range of geopolitical contexts. Please send abstracts of about 300 words to Hayley Stevenson (hayley.stevenson@anu.edu.au) by 23 November. For details about the conference see: http://wisc2011.up.pt/


2011-08-18 16:43:46

Je relaie un intéressant appel à contributions diffusé sur H-Urban, par Monika Grubbauer. Ce sont des thèmes sur lesquels j&#39;ai beaucoup travaillé il y a quelques années, notamment dans &quot;Expertises nomades&quot;, dossier paru dans Géocarrefour, et dans mes réflexions sur l&#39;urbaniste Michel Ecochard (voir ici). D&#39;une certaine manière, le développement urbain durable pourrait donner lieu à des recherches du même type mais pour l&#39;instant, ce n&#39;est pas vraiment la perspective que j&#39;ai choisie. On y viendra peut être. The Transnational Dimension of Contemporary Urban Development: Ideas, Trajectories, and Actors Paper Session Association of American Geographers, February 24-28, 2012, New York City http://www.aag.org/cs/annualmeeting Organizer: Monika Grubbauer (Technical University Darmstadt) The increasingly uniform appearance of globalizing cities across the world has been a subject of discussions for a while now. Debates have concentrated on office towers and central business districts, repetitive iconic architecture as well as upscale condominiums and private housing estates. The role of celebrity architects has gained the most attention here. Other lines of investigation have been the different international reach of the actors involved in the production of the built environment as well as the paradigmatic shift in international real estate development related to securitization and financialization. However, how the ideas and concepts underlying urban development projects in globalizing cities are transferred and adapted to guide contemporary urban development in cities around the world and especially in different cultural and political contexts is still open to empirical assessment. This session seeks to examine processes of knowledge transfer that influence the material transformation of cities. Papers addressing the following questions are welcome: 1) What are examples of the worldwide transfer of ideas and concepts in urban development related to architecture, planning, and urban design? Who are the agents of these kinds of transfers? [A focus on the role of non-professionals in the building industry (investors, developers as well as policy advisers and city authorities) is of special interest in this regard. ] Finally, what are the trajectories of these knowledge transfers? 2) What is the quality of these processes? -- Are ideas and concepts simply exported/imported inter-nationally to be applied in different contexts or is there a trans-national dimension to urban development in the sense that ideas and concepts are being established via forums, pressure groups and urban policy networks and repeated cross-border exchange and then applied according to the mutually established consensus? Papers with an empirical focus are preferred; theoretical papers will also be considered. Particularly welcome are papers that address the knowledge transfer between Global North and Global South and/or between different cultural and political contexts. Also very welcome are papers that consider the transfer of ideas and concepts which are directly related to the material dimension of the built environment and which have visible/traceable effects on urban space by shaping e.g. the appearance, layout, or infrastructure of urban quarters. If you are interested in participating in the session please send an abstract (250 words) to Monika Grubbauer (grubbauer@stadtforschung.tu-darmstadt.de&#60;mailto:grubbauer@stadtforschung.tu-darmstadt.de&#62;) including the title of the proposed paper, names of authors and affiliations by Sept. 12th, 2011. For any questions please feel free to contact me. Organizer: Dr. Monika Grubbauer, Interdisciplinary Urban Research, Faculty of Architecture, Technische Universität Darmstadt http://www.istf.architektur.tu-darmstadt.de/istf/team_istf/mitarbeiter_is_details_7488.de.jsp


2009-11-05 11:02:14

Un appel à contribution très ouvert... Date limite pour les soumissions : 1er mars 2010. Anthropology of the Middle East (AME) - Call for Papers - Thematic Focus: Cities of the Middle East Editor: Dr Soheila Shahshahani Forthcoming: Volume 6, Issue 1 (Spring 2011) Today it is absolutely essential to pay new attention to urban areas in the Middle East. This concerns not only changes in political leadership and social, ethnic and kinship structures, but also changes in city planning and housing, as well as the typology of new cities: There are oil cities, frontier cities, port cities and many other types of cities that have grown during the past fifty years. Dubai is an extraordinary example of a small village which has become a cosmopolitan centre. Some cities have become centres of tourism, such as Istanbul with the double identity of an old city with its mosque and bazaar and a modern city with shopping centres bearing the signs of globalisation. Small resort cities in Turkey have given a boost to the tourist industry, affecting the construction of hotels, the development of entertainment and the production of handicrafts to suit the taste of tourists from all over the world. New means of transportation have brought great changes to the appearance of the cities and have, in some cases, such as Cairo or Tehran, made pollution an identifying feature of these metropolitan areas. Religious cities of the Middle East, such as Mecca, Najaf, Jerusalem and Mashhad, have developed very different new dynamics. War badly damaged some cities and a different life is overshadowing the centuries-old lifestyles of their inhabitants. In Iran, Châbahâr is an example of a port city striving to develop international features. On a smaller scale, we have frontier cities, such as Âstârâ in Gilân or Bâneh in Kordestân. Other provincial towns and even villages, such a Khorâsgân, Rudehen and many others, became small cities as a result of the establishment of Âzâd (‘Free’) Universities. The effects of trade, the presence of students and state urban support have changed the cost of living in these areas, altered their faces and brought many modernising and globalising features. Many other cities have been bombed and destroyed to the shame of humanity, such as Basra (see AME 2:2 in 2007); and what about Baghdad? These extraordinary changes have made it necessary to pose new questions about Middle Eastern cities. This issue of AME is intended to answer that need and bring together articles on urban areas of the Middle East and what it means to live in them today. Many questions can be raised comparing cities or the situation of a city at different periods, or considering a cluster of related cities and villages. We also look forward to articles concerning economic, social, ethical, religious or architectural situations. Articles could very well discuss new means of communication, whether established or artistic and avant-garde.


2009-11-15 10:56:23

 On lit dans The Jordan Times du 15 novembre 2009 une intéressante comparaison entre la sortie de l&#39;apartheid en Afrique du Sud et de la solution, aujourd&#39;hui à vrai dire bien difficilement vraissemblable, des deux Etats: By Ali Abunimah “Anyone who rejects the two-state solution, won’t bring a one-state solution. They will instead bring one war, not one state. A bloody war with no end,” said Israeli President Shimon Peres, on November 7, 2009. One of the most commonly voiced objections to a one-state solution for Palestine/Israel stems from the accurate observation that the vast majority of Israeli Jews reject it, and fear being “swamped” by a Palestinian majority. Across the political spectrum, Israeli Jews insist on maintaining a separate Jewish-majority state. But with the total collapse of the Obama administration’s peace efforts, and relentless Israeli colonisation of the occupied West Bank, the reality is dawning rapidly that the two-state solution is no more than a slogan that has no chance of being implemented or altering the reality of a de facto bi-national state in Palestine/Israel. This places an obligation on all who care about the future of Palestine/Israel to seriously consider the democratic alternatives. I have long argued that the systems in post-apartheid South Africa (a unitary democratic state), and Northern Ireland (consociational democracy) - offer hopeful, real-life models. But does solid Israeli Jewish opposition to a one-state solution mean that a peaceful one-state outcome is so unlikely that Palestinians should not pursue it, and should instead focus only on “pragmatic” solutions that would be less fiercely resisted by Israeli Jews? Lire la suite... Ce texte aborde les faits d&#39;un point de vue très politique, et en relevant uniquement les arguments qui vont dans le sens de son argumentation. Il ne s&#39;agit pas ici de le lui reprocher s&#39;agissant d&#39;un article d&#39;opinion et non à visée scientifique. Toutefois, il nous semble que le rapport de force démographique est très différent. Les Blancs d&#39;Afrique du Sud étaient environ 4 millions sur une population d&#39;une vingtaine. En Israël-Palestine, au contraire, et à l&#39;encontre de ce qui a longtemps été avancé, la balance serait aujourd&#39;hui et pour le futur, plutôt favorable aux Israéliens (voir la très intéressante analyse de Youssef Courbage à ce sujet dans les Cahiers de l&#39;IFPO). On rappellera en contrepoint que les géographes français se sont intéressés depuis longtemps à cette comparaison, à ses ambiguïtés et à ses limites, notamment lors d&#39;un débat hébergé dans Cybergéo entre Frédéric Giraut d&#39;un côté et Yves Guermond et Nicole Matthieu de l&#39;autre.


2011-10-21 14:47:38

Dans le cadre du séminaire Villes territoires mondialisations, organisé par Myriam Houssay Holzschuch et moi-même, nous avons le plaisir d’accueillir Haim Yacobi, lecturer à l&#39;université Ben Gourion, actuellement bénéficiaire d&#39;une bourse Marie Curie à l&#39;Université de Cambridge. Il présentera ses travaux sous le titre Israeli Cities : Power, Contest, Space, le 10 novembre 2011 à 9h, à l&#39;ENS de Lyon. La séance comprendra un exposé et sera suivie d&#39;une discussion, le tout en anglais. Cet exposé et cette discussion seront particulièrement basés sur les travaux suivants : Yacobi, H. 2004. « In-Between Surveillance and Spatial Protest: the Production of Space of the’Mixed City’of Lod ». Surveillance and Society 2 (1): 55–77. This paper analyses the historical process during which the Israeli territory, including previously Palestinian cities, has been profoundly Judaized. More specifically, Based on Henri Lefebvre&#39;s conceptualization of the production of space, the paper focuses on the case of the &#39;mixed city&#39; of Lod, accentuating the informal mechanisms of housing and infrastructure supply, the &quot;strategic reversibility&quot; of power relations and the struggle for identity evident in the Palestinian community&#39;s protest in this city. Theoretically, the paper highlights the ways in which social conflict is expressed through analyzing the conceived space, the perceived space and the lived space. By doing so, it reconceptualizes the act of urban resistance, and to stress the role of spatial protest as an alternative pattern of opposition vis a vis the surveillance mechanisms implemented in the city. Yacobi, Haim, et Erez Tzfadia. 2009. « Multiculturalism, Nationalism, and the Politics of the Israeli City ». International Journal of Middle East Studies 41 (02): 289-307. doi:10.1017/S0020743809090679. One of the central issues in the study of urban politics today is the fact that many cities have become multicultural arenas. The liberal viewpoint stresses the potential of the city—unlike other spaces—to offer many and equal opportunities for all residents regardless of religion, gender, or ethnic affiliation, but the critical body of knowledge highlights the ways in which the city, although apparently released from the shackles of nation- and state-building projects, continues to reproduce existing power structures and is a stratifying place, maintaining patterns of discrimination, exclusion, and segregation. This tension between the city as an enabling space versus the city as a reinforcer of socionational stratification is at the center of this article. Yiftachel, O., et H. Yacobi. 2003. « Urban ethnocracy: ethnicization and the production of space in an Israeli mixed city’ ». Environment and Planning D 21 (6): 673–694. In this paper we offer a critical analysis of ethnic relations in an Israeli `mixed city&#39;. Similar to other sites shaped by the logics of settling ethnonationalism and capitalism, the `mixed city&#39; is characterized by stark patterns of segregation between a dominant majority and a subordinate minority, as well as by ethnoclass fragmentation within each group. `Mixed&#39; spaces are both exceptional and involuntary, often resulting from the process of ethnicization prevalent in contested urban spaces.We theorize this setting as an `urban ethnocracy&#39;, where a dominant group appropriates the city apparatus to buttress its domination and expansion. In such settings, conspicuous tensions accompany the interaction between the city&#39;s economic and ethnoterritorial logics, producing sites of conflict and instability, and essentializing group identities and ethnic geographies. Empirically, the paper focuses on the city of Lod or Lydda, Israel, where the production of contested urban space has been linked to the construction of an exclusionary Israeli-Jewish national identity and to the establishment of hierarchical ethnic citizenship. Like other previously Arab cities, Lod has been the target of a concerted strategy of Judaization, which has formed the city&#39;s central planning goal since the late 1940s. We analyze in detail various aspects and sites of the Judaization process, and of the ensuing urban conflicts.We point to the chronic instability of urban ethnocracies, and to the need of planning to rise above narrow ethnocentric considerations in order for the `mixed city&#39; to prosper as the home for all communities.  Haim Yacobi est aussi l&#39;auteur d&#39;un livre tiré de sa thèse : The Jewish-Arab City: Spatio-politics in a mixed community (Routledge). Le séminaire est prioritairement destiné aux étudiants de master mais nous serons très heureux d&#39;y accueillir d&#39;autres participants. N&#39;hésitez pas à nous contacter pour signaler votre intérêt et pour que nous vous envoyons les textes.


2011-11-25 17:55:15

Dans le cadre du séminaire de Master Villes territoires mondialisations (Ville et société / Systèmes territoriaux, développement durable et aide à la décision), nous avons le plaisir d&#39;accueillir Erik Swyngedouw, Professeur à l&#39;Université de Manchester. Le mercredi 30 novembre, de 14h à 17h, à l&#39;ENS de Lyon, il animera une séance sur le thème suivant : Post-politics, Post-democracy and the Environment. La présentation s&#39;appuiera sur les textes suivants :  Swyngedouw, E. 1997. « Power, nature, and the city. The conquest of water and the political ecology of urbanization in Guayaquil, Ecuador: 1880 - 1990 ». Environment and Planning A 29 (2): 311 – 332. doi:10.1068/a290311. In this paper, I seek to explore how the circulation of water is embedded in the political ecology of power, through which the urbanization process unfolds. I attempt to reconstruct the urbanization process as simultaneously a political-economic and ecological process. This will be discussed through the exploration of the history of the urbanization of water in Guayaquil, Ecuador. As approximately 36% of its two million inhabitants has no access to piped potable water, water becomes subject to an intense social struggle for control and/or access. Mechanisms of exclusion from and access to water, particularly in cities which have a problematic water-supply condition, lay bare how both the transformation of nature and the urbanization process are organized in and through mechanisms of social power. In order to unravel the relations of power that are inscribed in the way the urbanization of nature unfolded I document and analyze the historical geography of water control in the context of the political ecology of Guayaquil&#39;s urbanization. In short, Guayaquil&#39;s urbanization process is written from the perspective of the drive to urbanize and domesticate nature&#39;s water and the parallel necessity to push the ecological frontier outward as the city expands. I show how this political ecology of urbanization takes place through deeply exclusive and marginalizing processes that structure relations of access to and exclusion from access to nature&#39;s water. Swyngedouw, Erik. 2006. « Circulations and metabolisms:(hybrid) natures and (cyborg) cities ». Science as Culture 15 (2): 105–121. Swyngedouw, Erik. 2009. « The Antinomies of the Postpolitical City: In Search of a Democratic Politics of Environmental Production ». International Journal of Urban and Regional Research 33 (3) (septembre): 601-620. doi:10.1111/j.1468-2427.2009.00859.x.  In recent years, urban research has become increasingly concerned with the social, political and economic implications of the techno‐political and socio‐scientific consensus that the present unsustainable and unjust environmental conditions require a transformation of the way urban life is organized. In the article, I shall argue that the present consensual vision of the urban environment presenting a clear and present danger annuls the properly political moment and contributes to what a number of authors have defined as the emergence and consolidation of a postpolitical and postdemocratic condition. This will be the key theme developed in this contribution. First, I shall attempt to theorize and re‐centre the political as a pivotal moment in urban political‐ecological processes. Second, I shall argue that the particular staging of the environmental problem and its modes of management signals and helps to consolidate a postpolitical condition, one that evacuates the properly political from the plane of immanence that underpins any political intervention. The consolidation of an urban postpolitical condition runs, so I argue, parallel to the formation of a postdemocratic arrangement that has replaced debate, disagreement and dissensus with a series of technologies of governing that fuse around consensus, agreement, accountancy metrics and technocratic environmental management. In the third part, I maintain that this postpolitical consensual police order revolves decidedly around embracing a populist gesture. However, the disappearance of the political in a postpolitical arrangement leaves all manner of traces that allow for the resurfacing of the properly political. This will be the theme of the final section. I shall conclude that re‐centring the political is a necessary condition for tackling questions of urban environmental justice and for creating egalibertarian socio‐ecological urban assemblages.   Swyngedouw, E. 2011. « Interrogating post-democratization: Reclaiming egalitarian political spaces ». Political Geography 30 (7): 370-380. doi:doi:10.1016/j.polgeo.2011.08.001.    There is now an emerging body of thought on the dynamics of de-politicization, the ‘disappearance of the political’, the erosion of democracy and of the public sphere, and the contested emergence of a post-political or post-democratic socio-spatial configuration. I situate and explore this alleged ‘post-democratization’ in light of recent post-Althusserian political thought. I proceed in four steps. First, I discuss the contested configurations of this post-politicization and the processes of post-democratization. In a second part, I propose a series of theoretical and political arguments that help frame the evacuation of the properly political from the spaces of post-democratic policy negotiation. This diagnostic is related to a particular interpretation of the distinction between ‘the political’ and ‘polic(e)y/‘politics’. In a third part, I argue how emancipatory–democratic politics can be reclaimed around notions of equality, and freedom. In the concluding part, perspectives for re-vitalising the political possibilities of a spatialized emancipatory project are presented. The crux of the argument unfolds the tension between politics, which is always specific, particular, and ‘local’ on the one hand and the universal procedure of the democratic political that operates under the signifiers of equality and freedom on the other.  Les personnes qui souhaiteraient assister à cette séance sont priées de prendre contact avec Myriam Houssay-Holzschuch ou Eric Verdeil


2011-11-25 18:34:54

A la demande de leurs organisateurs, je relaie ici deux appels à contributions. Villes, acteurs et pouvoir dans le monde arabe et musulman Colloque international organisé par le laboratoire GREMMO (Université Lyon 2 – CNRS), membre du Labex Intelligence des Mondes Urbains Le but du colloque est de comprendre le gouvernement des villes, et pas seulement des grandes villes, dans le monde arabe et musulman à la lumière des évolutions politiques actuelles et des défis urbains. Cette manifestation scientifique s’inscrit dans la continuité du colloque GREMMO-IFPO « Les grandes villes de Syrie dans la mondialisation », tenu à Alep en mars 2010, avec le soutien du Grand Lyon et de la municipalité d’Alep. Voir l&#39;appel dans sa totalité (PDF) J&#39;ai accepté d&#39;être membre du conseil scientifique de ce colloque mais ledit conseil n&#39;a pas été associé à la rédaction du texte, qui suscite de ma part quelques remarques. Je suis un peu surpris que l&#39;appel ne fasse pas une place plus importante aux mouvements sociaux et aux habitants-citoyens, qui, largement en dehors des formes institutionnalisées qui sont mentionnéees, font ces temps-ci la preuve à différentes échelles, de leurs pouvoirs (l&#39;évocation des collectifs protestataires paraît restreinte aux revendications sectorielles). Je me demande aussi si l&#39;interrogation très légitime sur le &quot;gouvernement&quot; des villes n&#39;est pas rabattue un peu vite sur la question municipale et locale. On voit bien en ce moment que cette restriction scalaire n&#39;est pas forcément très pertinente ni heuristique. On peut aussi se demander si le principal objectif du &quot;gouvernement&quot; des villes n&#39;a pas été d&#39;empêcher l&#39;émergence de ces dernières et de leurs habitants sur la scène nationale... D&#39;autre part, il ne faut pas oublier que dans certains pays la notion même de municipalité est particulièrement vide de sens, comme en Egypte. Dans le contexte tunisien, par ex., j&#39;ai l&#39;impression que la question de la décentralisation est passée à l&#39;arrière-plan des enjeux politiques immédiat (voir ici pour une discussion sur ce point). Neoliberal urban transformation processes in the Arab World 32nd International Geographical Congress 2012 in Cologne/Germany (26-30 August 2012) Chairs: Ala Al‐Hamarneh &#38; Leila Vignal Abstract: An interdisciplinary working group around F. Moulaert and E. Swyngedouw that analyzed the urban policy in Europe suggests the existence of a new type of urban planning based on “Large‐Scale Urban Development Projects (LSUDP)”. The main aim of such urban planning is to generate rent from real estate developments and to decouple the urban planning from social urban development. Additionally, the assumptions of D. Harvey on “urban design” and of E. Soja on “spatial capital” and “spatial justice” enrich the theoretical and methodological approaches to analyze recent urban transformation processes worldwide. In the last 10 to 15 years similar phenomena have also been observed in the Arab urban Metropolitan areas that have been undergoing huge re‐structuring and re‐planning processes, mainly based on LSUDP, often accompanied by “visionary” urban master plans. Most of these developments have established new alliances between local political decision makers, investors, urban planners and international consultants. Other cities in the region were, for all practical purposes, copying these pioneer experiences, adopting various forms of New Economic Policies (NEP), New Urban Policy (NUP) alliances and urban master plans. For instance, Dubai is usually portrayed as a prime example of a unique interpretation of neoliberal urbanization policies that have resulted in a fragmented and polarized urban environment and set new standards to urbanization. However, only recently several major developments have challenged these new constellations: On the one hand, the economic crises in the financial sector and real estate market have affected the implementation schemes of these plans in scale, shape and time. Nevertheless, the parts of plans already in operation have by all means changed the urban spaces. On the other hand, the “Arab spring” revolutions have exposed the corrupted character of the alliances between political decision makers and real estate developers. The thematic discussion aims to address four topics: the theory and methodology of research, the governance level of urban planning, the specific forms of spatial modifications and the political economy of the NEP‐NUP alliances. If you are interested to present your work, send your official abstracts directly to the IGC (https://igc2012.org/frontend/index.php) and as &quot;cc&quot; to Ala Al-Hamarneh (a.al-hamarneh@geo.uni-mainz.de) and Leïla Vignal (leila.vignal@univ-rennes2.fr)


2012-03-18 15:33:18

 Mon article &quot;Michel Ecochard in Lebanon and Syria (1956–1968). The spread of Modernism, the building of the independent states and the rise of local professionals of planning&quot;, repris d&#39;une communication au colloque de l&#39;Association européenne d&#39;histoire urbaine de Lyon en 2008, vient enfin d&#39;être publié dans Planning Perspectives, après une longue série de valse hésitation. En voici le résumé. On peut le consulter ici ou en version d&#39;auteur sur Hal-SHS. The architect and planner Michel Ecochard has had a long career in developing countries, from its first works in Syria under the French rule, until the 1970s. He represented the modernist and functionalist approach to planning in a time of modernization. In this article, we concentrate on his work in Lebanon and Syria between the end of the 1950s and the 1960s. He prepared the master plans of Beirut and of Damascus. Those works represented the end of an era rooted in colonial planning. It was also the beginning of a new time, with the local planners taking on, sometimes sharing, sometimes contesting Ecochard&#39;s visions. Building on recent scholarship on the circulation of planning ideas, we focus on the reception of Ecochard&#39;s proposals. Though most political elites and planning professionals shared most of Ecochard&#39;s views, the political circumstances and the changing social conditions led to adjustments and reorientations. The new planning framework was also a major factor of change.  Référence:  Verdeil É., 2012, Michel Ecochard in Lebanon and Syria (1956-1968). The spread of Modernism, the Building of the Independent States and the Rise of Local professionals of planning, Planning Perspectives, avril 2012, vol. 27, n°2, p. 243–260. &#60; http://dx.doi.org/10.1080/02665433.2012.646774 &#62; Voir aussi un précédent billet sur un thème proche : &quot;Circulations urbanistiques : Ecochard comme pivot &quot;


2012-04-27 17:08:00

Les conférences City Debates de l&#39;AUB (Université américaine de Beyrouth) sont devenues des rendez vous importants de la recherche urbaine au Liban et plus largement au Moyen-Orient. Voici l&#39;argumentaire et le programme de cette nouvelle session, qui a lieu les 3 et 4 mai. Plus d&#39;information sur les participants et les résumés de leurs interventions en suivant ce lien. CONCEPT NOTE The title of City Debates 2012 embodies two problematic and promising concepts: “urban design” and the “Arab World.” The first designates, “a [young] discipline that has been unable to develop any substantial theory on its own” (Cuthbert, 2003, viii); and the second an elusive term,  geographically, politically, and ethnically. Despite these qualifications,  urban  design  is  a  lively  and  strong  emerging  discipline  profoundly anchored in professional practice, real world projects, and future visions. On the other hand, the “Arab World” despite its geographical ambiguity, is an emblematic term profoundly engrained in common parlance, academic discourse, and media diffusion, that generally brings images of a region rampant with constructed and elusive national identities, overwhelming wealth and poverty, religious mix; and most recently the “Arab uprisings,”  a  bottom-up  revolution  shaking  the  foundations  of  centralist  decision- making.  Hence, the Arab World is a prime territory for questioning urban design as a discipline in flux, due to its abundance of sites of memory, sites of worship, sites of conflict, sites of contestation, and sites of globalization. Such diversity invites a multiplicity of opportunities for, and practice in shaping, upgrading, and rebuilding urban form and civic space while subjecting global paradigms to regional and local realities. City Debates 2012 is also about urban designers “on the margins”, and how they narrate their cities, how they engage with their discipline, and how they negotiate their distance “away  from”  and  “in  reference  to”  global  disciplinary  trends.  As  such,  the  term “margins” implies three complementary  connotations: on the global level, it invites speculation  on  how  contemporary  urban  design  is  being   impacted  by  the  new conceptualizations of center-periphery originating from the post-colonial discourse; on the regional level, it is a speculation on the specificity of urban design thinking and practice within a particular geographical context, here the Arab World; and finally on the local level it is an attestation to a major shift in urban design focus from city centers to their “margins” with unchecked suburban growth, left over spaces, and informal development. &#62; Framing the Debate The discourse about urban design in the Arab World may take two distinct paths; either a  geographically-based discourse comparing sites and cities along the same lines of inquiry;  or  an  issue-based  discourse  designed  around  paradigms  and  perspectives pertaining to theory and praxis. City Debates 2012, will emphasize the latter approach, and will focus on four aspects of urban design thinking: the regional, the holistic, the operational, and the visionary. Such constructs intersect with sites and practices and bring forward urban design issues of ideology and context. Section I. The Regional: Re-Conceptualizing the Boundaries between Local and Global This track investigates how “design networks” have been instrumental in propagating and generating an  autonomous discourse on “the margins” by increasing the fluidity of the exchange of ideas and concepts  and by creating an open, dynamic, and reactive regional dialogue. Here, urban design is conceived of as a  catalyst for change, as a channel for importing and domesticating models, creating regional paradigms, and interrogating mutual perceptions between international and local practitioners. This interface between the local and  the  global  has  operational  mechanisms  that  encompass  awards,  competitions, consultations,  conferences, web sites, publications, and joint design studios. Two questions emerge: How are  such design networks promoting replication, collage, hybridization, and innovation? And is there an  emerging “geography of design exchange” with its regional centers  and  peripheries,  its  own  instruments  of  regionalization  and  an  autonomous discourse(s)? Section II. The Hybrid: Blurring Boundaries between Design Disciplines The interlocking disciplines of architecture, urban design, and physical planning are being challenged in  their ways of thinking about and shaping city space by new patterns of physical urbanization and growing environmental concerns. Emerging disciplines such as ecological landscape design and landscape  urbanism are providing alternative means for conceptualization that stress ecology over morphology; network surface over urban form; and the confluence of architecture, landscape, city, and infrastructure. These dynamic and integrated visions are emphasizing the holistic and the interdisciplinary, while widening  the scope of design investigation. Concurrently, attempts at grounding urban design theory in the social  sciences are leading to a new understanding of urban space, locating it at the intersection of social theory,  human geography, and cultural studies. To what extent has urban design in the region kept pace with  these  changing paradigms, and how far does contemporary urban design theory account for regional specificities? Section III. The Operational: Bridging Boundaries between Research and Practice  As a  profession-oriented discipline, urban design defines itself through operational research and reflective practice.  With  the waning of modernism, design research retracted from the universal to focus on to the  regional  and the local; and expanded its scope from the morphological to the ecological, communal, and speculative. Practice itself acquired an evaluative edge with the increasing accountability of the designer to the community and the market and the mounting public expectations with regard to sustainability and participation. How is urban design “on the margins”  responding to these global challenges? How is recent design-based research reflective of paradigmatic shifts in urban design thinking? And is there an active engagement between urban design research and professional practice? Section IV. The Visionary: Crossing Boundaries between the Utopian and the Real Urban design as project has always been a mediator between idealized pasts and idealizing futures  and  a  channel  for  importing  and  domesticating  modernity.  For  the  past  two decades, the image of the Middle Eastern city has wavered in the public and professional imaginary between two extremes: the global hub and the postwar city, the first exemplified by  Dubai  and  the  second  by  Beirut.  Between  the  two,  a  vast  extent  of  intermediate landscapes from suburban informal settlements, to metropolitan new towns and expanding holy cities exist. What are the underlying dialectics that connect and differentiate these diversified landscapes? Are the margins still a colonial testing ground for the ideals of the center or just a market for  overused and discarded ideas and concepts? How are the dreams of globalization being subjected to an emerging “new political consciousness” and to the immediacy of the here and now?


2012-05-19 15:03:30

A seminar organized by the Institut français d’études anatoliennes, Galatasaray University and Environnement Ville Société, CNRS-Université de Lyon Conveners : Eric Verdeil (EVS CNRS-Lyon University) – Jean-François Pérouse (Toulouse-II University/Galatasaray U.) Funded by the Region Rhône Alpes (Coopera 2012) and supported by LATTS (ENPC-Paris Est University) Place : Institut français d’études anatoliennes - Palais de France - Nur-i Ziya Sokak, 10 P.K.54 - TR-34433 - Beyoğlu - Istanbul Date : 29th May 2012, 9 :30 – 17:00. A field visit is planned the 30th of May. Scientific presentation: http://calenda.revues.org/nouvelle23382.html Language : the speakers will speak in English or, at least, provide an English summary of their papers The seminar is open to all. Please confirm your presence to the organizers. Program - download as PDF 9:30 Dr. Nora Seni, director of IFEA : Welcome Adress – mot de bienvenue (à confirmer) Dr. Eric Verdeil, CNRS, EVS, Lyon University : Introduction : Metropolitan energy policies as an emerging research question Dr. Dominique Lorrain, CNRS, ENPC Paris Est University, Chaire Ville, Shanghai and its infrastructure : a learning process 11:15 Coffee Break 11:45 Dr. Jean-François Pérouse, Toulouse-II University/Galatasaray U. : The invention of a new energy governance in Turkish Cities : constraints, stakeholders and initiatives. 12:45-14:30 Break Lunch at IFEA is offered to all attendees 14:30 Elvan Arik, Institut d’urbanisme, Lyon University : Energy policies and access to networked infrastructure in Istanbul. The case of naturel gas. Dr. Murat Güvenç, Center of Urban research, Şehir Univerisity :  Intrametropolitan Mobilty and Population Decentralization in Istanbul: an Overview on Recent Trends  Dr. Benoît Fliche, CNRS-IFEA : Domestic heating practices and energy transition in Turkish cities 16:45  Final discussion


2009-12-11 09:41:03

Diffusé par H-Urban. Intéressera peut être des spécialistes du Moyen-Orient? ORDNANCE: WAR, ARCHITECTURE AND SPACE An interdisciplinary conference organized by the Cork Centre for Architectural Education (CCAE) and School of the Human Environment, University College Cork. CALL FOR PAPERS: This international interdisciplinary conference seeks to explore the often hidden relationship between militarism and the design and construction of architecture and space in the modern period. Historically, military imperatives have been embedded in the way society is organized and, from the Renaissance onwards, the needs of offence and defense played an increasingly influential role not only in the physical shaping of the city and landscape, but also on the means by which they were represented. Recent events, notably the &quot;War on Terror&quot; have reinforced these impulses within the city, extending and deepening systems and architectures of surveillance. Accordingly, we seek proposals for analytical and interpretive papers from architects, historians, geographers, urbanists, designers, sociologists, and others who share an interest in the ways in which space, architecture, knowledge and technology have been deployed, especially in the following ways: 1) the patterns, forms and processes that underpin the articulation of militarized spaces and architectures across a series of historical and geographical scales and domains. 2) continuities, where cultures and acts of war have been reconfigured and re-circulated into domestic or civilian spaces and products. 3) the legacies and residues of these architectures, the ways in which militaristic modes of space have been refuted, re-appropriated, and reclaimed for social and cultural purposes. TIMETABLE Deadline for submission of abstracts (350 words) 1 February 2010 Notification of Acceptance 1 March 2010 Conference Venue: University College Cork, Republic of Ireland. Date: 16th to 18th September 2010 Organisers: Gary A. Boyd and Denis Linehan Contact: g.boyd@ucc.ie Gary A. Boyd Cork Centre for Architectural Education http://www.ucc.ie/en/architecture/Staff/AcademicStaff/DrGaryABoyd/


2009-10-16 14:59:56

Je mets en ligne une version amendée de mon intervention à la conférence de Lyon, en août 2008, de l&#39;Association européenne d&#39;histoire urbaine, dans le panel &quot;Migration/displacement and the dissemination of urban planning expertise in the mid 20th Century in non-Western areas&quot; organisé par Johan Lagae et Marijke Martin. Résumé: The architect and planner Michel Ecochard has had a long career in developing countries, from its first works in Syria under the French rule, until the 1970&#39;s. He represented the modernist and functionalist approach to planning in a time of modernization. In this article, we concentrate on his work in Lebanon and Syria between the end of the 1950&#39;s and the 1960&#39;s. He prepared the master plans of Beirut and of Damascus. Those works represented the end of an era rooted in colonial planning. It was also the beginning of a new time, with the local planners taking on, sometimes sharing, sometimes contesting Ecochard&#39;s visions. Building on recent scholarship on the circulation of planning ideas, we focus on the reception of Ecochard&#39;s proposals. Though most political elites and planning professionals shared most Ecochard&#39;s views, the political circumstances and the changing social conditions led to adjustments and reorientations. The new planning framework was also a major factor of change. Normalement, une édition dans le Journal of Architecture est en chantier. Je n&#39;en sais pas plus pour l&#39;instant.


2010-06-07 14:02:15

Les effets de la néolibéralisation sur l&#39;espace géographique et en particulier sur et dans l&#39;espace urbain constitue une problématique très &quot;tendance&quot; dans les pays du Moyen-Orient, quoiqu&#39;on pourrait observer qu&#39;elle n&#39;est pas très &quot;neuve&quot;. Les premiers travaux anglophones sur la question remontent en effet déjà à la fin des années 1990. Pour autant, il est certain que les réformes néolibérales, peut-être un peu plus lentes à s&#39;affirmer au Moyen-Orient qu&#39;ailleurs, s&#39;avèrent un puissant levier de transformation spatiale - même si les réduire aux logiques de privatisation constitue à mon sens une restriction contre-productive. D&#39;autre part, l&#39;utilisation de l&#39;adjectif néolibéral n&#39;implique-t-elle pas aussi un cadre conceptuel d&#39;appréhension de ces mutations fortement marqué par le paradigme radical (Harvey, Davis...)? Et dans ce cas, on est en droit de se demander quelles autres approches seraient utiles. Deux ateliers organisés dans le cadre du Mediterrenean Programme 2011 de l&#39;Université Européenne de Florence convient des contributions sur ces questions. Je pense qu&#39;elles intéresseront particulièrement les chercheurs français qui travaillent sur cette région. Le premier propose une réflexion sur l&#39;apport spécifique des études de cas portant sur les villes du monde arabe à ce paradigme réflexif. What is New about “Neo-Liberal” Urbanism? Middle Eastern  Cities in Comparative Perspective Organisateurs : Najib Hourani, Michigan State University et Mona Fawaz, American University of Beirut Since the 1980s, Middle Eastern cities have hosted several experiments in market-driven, or “neo-liberal” urbanism, yet they remain off Urban Studies’ disciplinary map. This workshop seeks to place regional cities squarely within contemporary debates about the nature of neo-liberal urbanism through historical and comparative studies of urban transformation. We seek to evaluate two dominant approaches to the rise of “neoliberal urbanism” – that derived from “structuralist” accounts of the shift from state to market in the management of urban affairs, and the account rooted in the growing literature on “governmentality” – through historically-grounded case studies of transformations of Middle Eastern cities. How has market urbanism been adapted and adopted in the region? What local, regional and global structures facilitated or imposed the process? How have they reconfigured politico-economic institutions and practices, and so, the urban structure and fabric of regional cities? How does the region’s urban experience confirm, re-orient or undermine these currently dominant theorizations of market urbanism as drawn from western accounts? Participants will evaluate dominant paradigms through a contemporary or historical episode of structural transformation or governmentalization of a regional city. In addition to contemporary cases, we suggest three historical moments that provide fertile terrain for the evaluation of dominant paradigms: a) late Ottoman modernization of urban administration and economy, b) colonial state formation, and c) the shift to Keynesianism and economic nationalism in the era of independence. Through concrete case studies, authors are asked to attend to the structures, institutions, technologies and strategies introduced, the problems they meant to address and the politico-economic forces that benefited from, resisted or were produced by them. The organizers hope that, in evaluating how the cases or comparisons confirm, redirect or contradict either or both of the dominant formulations discussed above, the panel will not only develop more rigorous understandings of neo-liberal urbanism in the Middle East, but to do so in such a way as to ensure the Middle East has a central place in the production of urban theory. Pour en savoir plus. Le second invite à une réflexion sur la fourniture des services publics et à ses enjeux politiques à l&#39;échelle locale, un thème proche de celui du numéro de Géocarrefour que j&#39;ai dirigé, à paraître très prochainement. J&#39;en profite pour faire un lien vers le texte de mon introduction (tout commentaire bienvenu pour qqs dernières modifications...). Neo-liberal reforms, local elites, and  accountability in public service provision in the MENA region Organisateurs : Dr. Sylvia I. Bergh, Erasmus University Rotterdam, et Ulaş Bayraktar, University of Mersin This workshop aims to explore how neo-liberal reforms have affected the power bases and patronage networks of local elites, and what this means in terms of clientelism and public accountability in public service provision in MENA countries. It aims to fill a knowledge gap by combining public policy and management theories with those on patron-client networks and public accountability at the local level. The wider conceptual framework employed and critiqued in this workshop is that of ‘good governance’ and its inherent contradiction between on the one hand enhancing pluralism and political accountability, and managerial efficiency and technocratic reform on the other. The workshop aims to address four major themes and sets of questions. First, what is the impact of neo-liberal reforms in service provision on local elites and their patron-client networks? And how can citizens (if the notion of citizenship still applies) and communities hold providers to account in the context of “contract accountability” between (local) governments and providers? The workshop also aims to address these questions from a gender perspective. Second, given the weak state of devolved (political) decentralization in most MENA countries, do neo-liberal reforms in fact strengthen deconcentrated state structures (i.e. the line ministries), thereby further marginalizing local governments? Third, what is the potential for such reforms to stimulate the emergence of (developmentally) good patrons that are constructively engaged in providing links between “government” and “the public”? Fourth, what is the role of international actors and institutions in pushing the neo-liberal reform agenda, and to what extent are they aware of its local governance effects? The workshop invites contributions that are based on extensive fieldwork and employing a diverse array of research methods and sources from academics, policy makers in local and national governments, as well as development practitioners dealing with local public service provision in the region. Appel long ici. Date limite pour les deux appels : 15 juillet 2010.


2010-07-10 18:28:44

    Je suis actuellement en Jordanie pour poursuivre mon travail sur l&#39;électricité. J&#39;ai profité de la pause du vendredi pour visiter Salt. Cette petite ville (environ 60.000 habitants) qui fut la plus importante ville de Transjordanie à l&#39;époque ottomane avant l&#39;essor d&#39;Amman, possède un important patrimoine architectural de cette époque, liée à sa prospérité commerciale. La ville est aujourd&#39;hui très appauvrie mais un programme de la Banque mondiale, assez similaire dans son principe à celui dont bénéficie Tripoli au Liban par exemple (voir ici). Voici quelques photos qui montre l&#39;avancement de ce projet ainsi que ses limites, très visibles in situ. J&#39;ai croisé 3 autres touristes...     Voici ce que disait Rami Daher, universitaire jordanien et par  ailleurs l&#39;un des architectes qui ont participé à la réhabitation  (notamment avec l&#39;immeuble Abu Jaber qui abrite un musée de la ville),  dans un papier paru en 2005 (Urban Regeneration/Heritage Tourism Endeavours: The  Case of Salt, Jordan &#39;Local Actors, International Donors, and the  State&#39;, International Journal of Heritage Studies, Volume 11, Issue 4  September 2005 , pages 289 - 308 )    This paper focuses on several urban regeneration/heritage tourism  projects in Jordan funded and orchestrated by international donor  agencies in the 1990s. The research attempts to understand the  mechanisms, rationales, internal and external forces, actors, experts,  and power networks that privileged a particular discourse on urban  generation based on a particular case study (Historic Old Salt  Development Project). Discourse analysis and ethnographic encounters  enabled the researcher to situate the Historic Old Salt Development  Project as part of the overall strategy to upgrade the tourism sector  and not out of a conscious motivation of urban regeneration and heritage  management. The practice of urban regeneration/heritage management in  Salt is tied to sporadic agents of power that generate shock treatments  and very modest outcomes in the form of architectural cosmetics rather  than an institutionalised practice.  Voici ce que disait Rami Daher, universitaire jordanien et par  ailleurs l&#39;un des architectes qui ont participé à la réhabitation  (notamment avec l&#39;immeuble Abu Jaber qui abrite un musée de la ville),  dans un papier paru en 2005 (Urban Regeneration/Heritage Tourism Endeavours: The  Case of Salt, Jordan &#39;Local Actors, International Donors, and the  State&#39;, International Journal of Heritage Studies, Volume 11, Issue 4  September 2005 , pages 289 - 308 )    Les escalliers grimpent à l&#39;assaut de la colline  et de ses vieilles maisons mais la réhabitation s&#39;est arrêtée aux  boutiques du souq.  This paper focuses on several urban regeneration/heritage tourism  projects in Jordan funded and orchestrated by international donor  agencies in the 1990s. The research attempts to understand the  mechanisms, rationales, internal and external forces, actors, experts,  and power networks that privileged a particular discourse on urban  generation based on a particular case study (Historic Old Salt  Development Project). Discourse analysis and ethnographic encounters  enabled the researcher to situate the Historic Old Salt Development  Project as part of the overall strategy to upgrade the tourism sector  and not out of a conscious motivation of urban regeneration and heritage  management. The practice of urban regeneration/heritage management in  Salt is tied to sporadic agents of power that generate shock treatments  and very modest outcomes in the form of architectural cosmetics rather  than an institutionalised practice.


2010-07-20 14:47:56

 Diwan est une initiative éditoriale coordonnée par Philipp Misselwitz, de l&#39;Université de Stuttgart (Institut d&#39;urbanisme) et Cay Altan, qui ont mis en place en novembre 2009 une très intéressante exposition à la Biennale d&#39;Architecture de Rotterdam. Les chercheurs et étudiants impliqués, issus d&#39;universités de Beyrouth, du Caire, de Amman et d&#39;Istanbul, ont exploré différentes facettes du refuge dans la ville, des camps de réfugiés aux gated communities comme lieux de refuge, des dispositifs de sécurité dans la rue aux espaces de l&#39;intimité personnelle ou de la foi partagée... Cette thématique transversale est une manière d&#39;interroger les effets du néolibéralisme dans son versant urbain, comme puissant facteur de mutation des espaces et de fragilisation des sociétés urbaines.   Ces recherches allient des enquêtes de terrain originales, des textes  d&#39;analyse et des éclairages théoriques et une mise en forme graphique  particulièrement frappante. Outre les panneaux de l&#39;exposition que je  n&#39;ai pas vus mais qui circulent (à New York, à Amman, à Beyrouth,  à Istanbul), les travaux ont fait l&#39;objet d&#39;une  impression au format journal en bichromie, chaque ville ayant sa  couleur. Cartes, schémas, croquis et photos proposent des regards souvent très originaux sur ces agglomérations et la montée des contrastes et divisions sociales en leur sein, et même sur les conflits qui les traversent, comme dans le volet Beirut. Mapping Secrurity, très impressionnant. Un catalogue de 48 pages est disponible à la vente (15€) : je ne sais pas comment il reprend les matériaux pour chaque ville, pour lequel chaque journal représente 32 p., dont voici les références:  Istanbul - Living in Voluntary and Involuntary Exclusion (edited by Tansel Korkmaz, Eda Ünlü-Yücesoy and Yaşar Adanalı, Can Altay, Philipp Misselwitz) Beirut - Mapping Security  (edited by Mona Fawaz, Mona Harb, Ahmad Gharbieh) Amman - Neoliberal Urban Management  (edited by Rami Farouk Daher)  Cairo - Resilience: City as Personal Practice  (edited by Dina Shehayeb and Shahira Issa)  Voici le texte de présentation (source): International Conference Diwan conference held in connection with the sub-exhibit Refuge of the 4th International Architecture Biennale Rotterdam (IABR). Refuge – Architectural Propositions for Unbound Spaces - Cairo, Amman, Istanbul, Beirut &quot;Refuge&quot; explores the causes and spatial impact of migration through voluntary or involuntary &quot;refugees&quot; who are transforming cities around the globe. Individuals or groups are elegantly or forcefully encapsulated from within the context of the city and society. Refuge produces an ever more atomized urban tissue where the &quot;camp&quot; has become both spatial paradigm and everyday reality, be it in the form of a gated community, slum, or humanitarian refugee camp. The conference as part of the International Architecture Biennial of Rotterdam will explore the concept of “Refuge,” describing the increasingly polarised and fragmented urban tissue, which characterises cities in Turkey and the Middle East: looking at both on involuntary responses and needs on the one hand, and on voluntary seclusion, withdrawal, and barricadization on the other. The conference aims to provoke a critical discourse on the current trends which are radically transforming cities in the region. The conference is related to an exhibition and a publication project, which launched an inquiry into the way the physical and socioeconomic texture of the contemporary cities in the Turkey/ Middle East region is conditioned and transformed by the principle of “refuge.” A network was set up amongst academics of architecture and urbanism from Universities in the region, responsible for gathering existing data and complementing it with new field work, to reach to mappings of each city with a particular devoted focus theme. These five themes have been defined - one for each city - each representing a specific aspect of a general trend towards “refuge urbanism” ranging from gated living (Istanbul), controlled mobility/access (Dubai), obsessive security (Beirut), new forms of urban governance (Amman) as well as a complex forms of resistance and subversion through practices of everyday life (Cairo). Each city/theme becomes the focus of a journal issue –the Diwan publication- bringing together the research taken on in each city with maps, case studies, as well as guest columnists from varying fields ranging from political scientists to novelists, who work and write on the particular cities and their urban conditions. Through combining reflections, thoughts, ideas and utopias the Diwan publications hope to act as a trigger and nucleus for a multitude of regional projects - generating links, networks and collaborations in a region that is geographically united with common histories and traditions, that is dealing with very similar challenges, yet still remains often divided and fragmented.


2009-11-16 15:50:08

WOCMES 2010 Panel Proposal: Law in Action in the Colonial Middle East (1882-1948) Date limite: 10-12-2009 / Deadline: 2009-12-10     Law in action in the colonial Middle East: A site of struggle and negotiation between collaboration and resistance (1882-1948)Whereas the theme of &quot;law and colonialism&quot; has been quite widely studied by scholars of Asia and Africa since the 1980s (Hay &#38; Wright 1982, Chanock 1985, Falk Moore 1986, Snyder &#38; Hay 1987, Vincent 1988, Cohn 1989, Mann &#38; Roberts 1991, Mommsen &#38; de Moor 1992, Jeater 2007), it has received up to now little research attention on the part of the specialists of the Middle East (Eisenman 1978, Mitchell 1988, Brown 1990, 1995, 1997, Fahmy 1999, Strawson 2003, Ruiz 2004 [to be published], Esmeir 2005 [to be published], Likhovski 2006, Hanley 2007 [to be published]). This panel proposes to contribute to fill this gap of knowledge in the history of the region, by further investigating the avenues of research opened by the pioneering studies on the topic written on India and Sub-Saharan Africa. However, the papers presented in this panel will not approach law in the colonial Middle East from a theoretical perspective - which would highlight the pluralistic nature of the colonial legal system or the &quot;reinvention&quot; of native law and custom on the basis of textual evidence - , but rather from a more empirical perspective, as a site of struggle and negotiation of the &quot;colonial situation&quot; among law-makers, law-practitioners and law-breakers, foreigners and locals, at various levels of society (Balandier 1951). With this general definition in mind, special attention will be given to the practices and interactions of these different actors, and more specifically to the complex dialectics of collaboration and resistance that took place among them on three distinct but related &quot;scenes&quot;: in and around the ministries of justice, in and around the parliaments, and most importantly within the multiple courtrooms that were used during this period (consular, mixed, shari&#39;a, and national courts, and special or military tribunals). Focusing on these three scenes, the papers will explore the dynamics of struggle and negotiation over the intimately related concepts of property and prosperity, authority and power, and morality and honour, as well as over the processes of identity formation. Interested participants should send their abstract (no more than 300 words) by Dec. 10th 2009 to Anne Clément (Ph.D. Candidate at the University of Toronto) at anne.clement@utoronto.ca. Papers dealing with the cases of Mandate Iraq, Palestine, Syria and Lebanon will be particularly welcomed, as will be papers adopting a comparative approach.       Anne Clement CEDEJ Research Associate Ph.D. Candidate Dept. of Near and Middle Eastern Civilizations University of Toronto Email: anne.clement@utoronto.ca


2010-05-17 18:40:39

What Postcolonial Theory Doesn&#39;t Say, 3-5 July 2010 Confirmed keynote speakers: Neil Lazarus Anne McClintock Rob Nixon Postcolonial Studies is firmly ensconced in the Anglophone metropolitan academy: the field has its own specialised journals, academic posts, postgraduate courses, and dedicated divisions within learned bodies. But how well have these configurations travelled to other locations, institutions and disciplines? What topics, questions and approaches remain unexplored? And what’s ‘theoretical’ about postcolonial theory anyway? This conference will examine these and related questions through a set of interdisciplinary interventions aimed at assessing not only what postcolonial theory (still) doesn’t say, but also what we would like it to say: in other words, how we might best put the field’s cultural and institutional capital to use. Our intent, therefore, is not to repeat well-rehearsed debates about the field’s various failings, but rather to advance the discussion by identifying common goals and areas of enquiry. Registration form and programm: http://www.york.ac.uk/depts/engl/events/postcoloniality_conference.htm Source: http://www.york.ac.uk/depts/engl/events/postcoloniality_conference.htm


2010-05-18 18:30:34

Le projet en ligne Alphonse Bertillon et l’identification des personnes, 1880-1914 développe un travail pluridisciplinaire, collectif et international consacré à l’histoire de la police d’identification entre la fin du XIXe siècle et le début du XXe siècle. Centré sur la figure d’Alphonse Bertillon, ce projet propose une vue panoramique de son parcours, de son œuvre et des techniques innovantes d’identification auxquelles il contribua directement. Durant cette période charnière, un changement de régime modifie en profondeur les manières d’identifier les individus et l’identification devient une question centrale à tous les échelons de l’organisation des sociétés au sein desquelles les liens entre les instances de pouvoir et les administrés sont profondément renouvelés. Des questions posées depuis toujours – comment reconnaît-on une personne ? Comment définir son identité ? – accèdent au rang de problème politique de première importance et mobilisent des experts issus de multiples champs scientifiques. Le domaine judiciaire et les recherches en matière de police jouent un rôle déterminant dans cette évolution. Le mouvement enclenché par Alphonse Bertillon en France provoque en effet la constitution de services spécialisés dans l’identification des personnes un peu partout dans le monde. Les nouvelles techniques mises en œuvre sont tout d’abord appliquées aux délinquants et criminels, puis progressivement à des catégories plus larges de population spécialement surveillées par les autorités de police. La diffusion de ces techniques auprès d’un vaste public, notamment par le biais de la presse et des expositions internationales, entraîne aussi rapidement l’apparition de multiples projets d’extension de l’identification judiciaire au domaine civil. De fait, le champ judiciaire influence donc directement certaines pratiques civiles, telles que les opérations de recensement ou de réorganisation de l’état civil. Plusieurs thèmes seront particulièrement considérés : - La diffusion internationale de l’identification judiciaire. Il s’agira de répertorier les différents services d’identification institués à travers le monde et de s’intéresser aux conditions politiques et institutionnelles dans lesquelles ont été mises en place des structures spécialisées au sein des services de police et de justice, particulièrement en Europe et dans les Amériques. Les enjeux de l’identification des personnes dans le contexte colonial reste un domaine encore très peu étudié. On se propose aussi d’explorer cette thématique en interrogeant les spécificités des cadres réglementaires et des technologies d’identification appliquées aux populations colonisées, ainsi que les divers débats et réactions que les dispositifs déployés ont suscités. Des comparaisons entre les différents empires coloniaux pourront être ainsi dégagées, permettant d’enrichir les connaissances sur l’administration des individus et le domaine judiciaire dans ce contexte. - Réseaux de savoir et technologies d’identification. Il est envisagé de valoriser des travaux originaux portant sur les technologies employées afin d’identifier les personnes. Les études consacrées à la généalogie de ces technologies, comme l’anthropométrie, la photographie judiciaire ou la dactyloscopie, et à la socio-histoire des sciences de l’identification sont encouragées. Les dynamiques propres au milieu savant dans lequel se sont développées ces technologies restent encore peu documentées. De multiples champs scientifiques se rencontrent au carrefour des sciences de l’identification. Il s’agira de mieux comprendre l’influence de certaines sciences comme l’anthropologie, la médecine et la médecine légale, ainsi que celle de savants issus de branches aussi diverses que la bibliographie, la chimie ou les sciences naturelles. Les incidences du recours aux nouvelles techniques d’identification dans les procédures de l’enquête judiciaire figure également parmi les pistes possibles d’investigation. - Les pratiques de l’identification. Une attention particulière sera accordée aux pratiques de l’identification. Dans le champ policier, l’interaction entre les différentes forces investies dans le travail d’identification mérite d’être analysée rigoureusement, en particulier à partir de cas d’études locales qui manquent à la connaissance des pratiques. L’enseignement des techniques d’identification et leurs apprentissages, la mise en place d’une didactique particulière et les enjeux de la formation des agents pourront être également considérés. Plus globalement, la transmission d’un ensemble de savoirs, la mise en pratique de ces connaissances, l’organisation des institutions qui contribuent à leur diffusion, les dispositifs réglementaires et le travail quotidien des agents pourront faire l’objet de traitements approfondis. Cet appel à contribution souhaite réunir des articles de 30 000 signes environ rédigés en français ou en anglais qui apparaîtront sur le site en ligne Alphonse Bertillon et l’identification des personnes, 1880-1914 hébergé par la plate-forme Criminocorpus. Portail sur l’histoire de la Justice, des crimes et des peines. Les articles sélectionnés seront mis en ligne sous format html et pourront être accompagnés d’un appareil iconographique et documentaire. Les auteurs intéressés doivent envoyer un résumé limité à 3 000 signes avant le 1er mai 2010 à des fins d’évaluation par les coordinateurs. Les articles devront être remis à la date du 1er octobre 2010 et leur mise en ligne intégrale est prévue pour le 1er janvier 2011. Une édition des articles publiés en ligne est envisagée courant 2011 sous la forme d’un volume publié en français ou en anglais. Les articles peuvent être envoyés à l&#39;adresse suivante :  Alphonse Bertillon and the identification of persons, 1880-1914 is an online project aiming to develop a collective, multidisciplinary, and international approach of the history of police identification at the turn of the century. The project revolves around the figure of Alphonse Bertillon and offers an overview of his background, his work, and the innovative techniques he directly contributed to. This transition period was marked by a regime change that deeply altered the way people were identified – identification became a key issue at every level of the structure of societies, as the links between authorities and their constituents underwent profound changes. Certain issues, although not quite new – how do we recognize persons, or define their identity? – suddenly came to the fore as first-order political issues, mobilizing experts from multiple scientific fields. Judicial developments and policing research played a crucial role in this evolution, as the movement initiated in France by Alphonse Bertillon quickly sparked a global surge in the creation of identification departments. After being first applied to delinquents and criminals, use of these novel techniques was extended to larger categories of the population, whom police authorities specifically wanted to monitor. The general public was able to discover these techniques in the press and at international fairs, a dissemination which quickly brought about a multitude of other projects, further extending the influence of judicial identitification into the civil society. Indeed, the legal field directly influenced a number of civil practices, such as the reorganizing of census or civic registration operations. Several topics will be considered in particular: - The International Dissemination of Judicial Identification. The purpose is to list the various identification departments that were created throughout the world, and document the political and institutional climate that presided over the implementation of specialized set-ups within police and justice departments, especially in Europe and the Americas. Very little research has been devoted to the implications of the identification of persons in a colonial context. This area might also be researched by exploring the specifics of the regulatory frameworks and identification technologies that were applied to colonized populations, as well as the numerous discussions and reactions elicited by the systems that were deployed. This will enable a comparative study of the various colonial empires, thus enriching our knowledge of both the administration of individuals and the judicial field in that context. - Knowledge Networks and Identification Technologies. We are considering promoting original work about person identification technology. Research pertaining to the inception of such technologies – e.g. anthropometry, criminal photography, or dactyloscopy – and to a socio-history of identification science is encouraged. Little is known about the dynamics of the knowledge background against which these technologies have developed. Multiple scientific fields converge at the crossroad of identification science. The influence of certain areas – such as anthropology, medicine, and forensic medicine – and scientists from such diverse fields as bibliography, chemistry, or natural science, needs to be better understood. The consequences of the use of novel identification techniques in judicial inquiry procedures is another possible lead for investigation. - Identification Practices Particular attention will be paid to identification practices. In the policing area, interactions between the various forces involved in person identification deserves some rigorous analysis work, based especially on local case studies, which are in short supply in our knowledge of these practices. The teaching of identification techniques and learning, the implementation of specific didactics, and issues in the training of officers may be considered as well. More broadly, topics deserving in-depth treatment include the transmission of a body of knowledge and the implementation thereof, organizational aspects of the institutions contributing to their dissemination, regulatory set-ups, and the daily work of officers. This call for papers welcomes 30,000-sign articles in French or English. These contributions will be published online, within the framework of Alphonse Bertillon and the Identification of Persons, 1880-1914, a website hosted by the Criminocorpus platform (Criminocorpus, a Portal on the History of Justic, Crime, and Punishment.) Selected articles will be posted online in html format and can be supplemented by iconography and documents. Authors interested in submitting a paper are invited to send a 3,000-sign abstract before May 1, 2010. Abstracts will be evaluated by the project coordinators. The deadline for paper submission is October 1, 2010. Accepted articles will be posted online on January 1, 2011. Subsequent publication of online articles in book format (either in English or French), sometime during 2011, is currently under consideration. Abstracts should be submitted by email to:  Source: http://projetbertillon.com/index.php?post/2010/03/17/Appel-à-contribution-Call


2010-06-13 10:09:52

What are the links between the provision and distribution of health in Africa and economic changes, political reform, and transnational connections, in contemporary and historical frames? This conference seeks to foster conversation between scholars, policy experts, and practitioners that will address change and continuity in the relationship between health and governance in Africa. 2009 saw the launch of the Pan-African Clinical Trials Registry, an attempt to promote transparency in the growing field of medical research in Africa. Such trials at once provide some standard of health care while posing challenging ethical and political questions.  In 2006, 17 people died and over 80,000 sought medical attention in the Ivory Coast when 500 tons of toxic waste were dumped in the country by a Panamanian ship turned away from Amsterdam.  In 1901 the colonial administration of Lagos adopted a policy of racial segregation in an attempt to fight malaria and in the 1940s, to the same ends, they remade the city’s landscape by draining its marshes as part of the War effort. These examples make clear the extent to which health issues in Africa are and have long been thoroughly intertwined with questions of government and the state, political economy and the environment.   In order to explore this complex terrain, we have four core questions:  •How are health and illness understood, debated, and achieved by different actors and agencies operating at local, national, and transnational scales? •How are circulations of drugs and illness, doctors and aid, capital and patents managed by citizens, patients, policy makers and health practitioners? •How does health become a site in which the boundaries between the state, the population, the body, NGOs, multinational corporations, and international development institutions are negotiated? •How are these developments historically produced and what are their effects on the provision of health care?  Stanford’s Student Forum for African Studies invites submissions for 15-minute presentations or papers from a wide range of disciplines -- anthropology, environmental studies, engineering, history, legal studies, medicine and public health, political science, psychology, science studies, sociology -- that touch on the above questions. Submissions could address broad trends or specific cases.  Potential panel topics include: Security, conflict, and humanitarianism Ecology, land use, and urban planning Histories of colonial and postcolonial public health Informal economies of care Health as a public good Climate change, pollution, and public health Access to clean water and sanitation Migration, mobility, and displacement Mental health and psycho-social well being Gender, sexuality, and reproductive health Labor and personnel in medical infrastructure Customary law Legal struggles for the human right to health Political mobilizations around treatment Medical pluralism Privatization of health services Injuries, accidents, and occupational health Nutrition and food security Abstracts or descriptions of the presentations, posters, or papers should be no longer than 250 words and should include your name, email address and telephone number, as well as your university and department affiliations.  Eligibility: Although we strongly encourage graduate students, we also welcome submissions from undergraduates, professionals, post-doctoral researchers, lecturers, professors, activists, and practitioners. Papers and presentations on related topics in ALL DISCIPLINES and from ALL INSTITUTIONS, PROGRAMS AND ORGANIZATIONS will be considered. DEADLINES abstracts: August 1, 2010 papers/detailed outlines for discussants: October 19, 2010 Abstracts or descriptions may be sent via email to: stanfordfas@gmail.com Source: http://www.stanford.edu/group/sfas/Conference.html


2010-08-09 10:59:48

Indigenous Intellectuals: Knowledge, Power, and Colonial Culture in New Spain and the Andes Thursday, 16 September 2010 to Friday, 17 September 2010 Location: CRASSH, 17 Mill Lane, Cambridge Conference fee:  £18 Conveners Dr Gabriela Ramos (Faculty of History, University of Cambridge) Dr Yanna Yannakakis (Faculty of History, Emory University) For further information: http://www.crassh.cam.ac.uk/events/1265/


2010-09-01 11:28:53

EMP JOSYLEEN (Erasmus Mundus Partnership JOrdan SYria LEbanonEurope Network) is an institution-based scholarship programme organized by 20 prestigious universities in Europe, Jordan, Syria and Lebanon. The JOSYLEEN scholarships are awarded to students on undergraduate, masters, doctoral and post-doctoral level and to university staff in academic or administrative positions. The programme is funded by the European Commission, and is now continuing on its fourth year.   The online application is open! Deadline to apply is 15 September 2010. Note: The English page is the official website with updated information for the Erasmus Mundus Partnership JOSYLEEN. For further information: http://www.josyleen.eu/


2010-09-21 08:12:53

Pour accéder à ce site: http://www.associationofcaribbeanhistorians.org/index.htm


2010-09-25 16:38:03
[truncated: 12,361,226 more chars]
